# Supplementary material for: Crystal structure, Hirshfeld surface analysis, crystal voids, inter­action energy calculations and energy frameworks, and DFT calculations of 1-(4-methyl­benz­yl)in­do­line-2,3-dione
Source: Acta Crystallogr E Crystallogr Commun. 2024 Jan 31;80(Pt 2):232–9. doi: 10.1107/S2056989024000756 (PMC10848972; doi:10.1107/S2056989024000756)
Supplement: Supplementary file 1 [file e-80-00232-sup1.cif]

##############################################################################
#                                                                            #
# This CIF contains the data in a paper accepted for publication in          #
# Acta Crystallographica Section E. It conforms to the requirements of       #
# Notes for Authors for Acta Crystallographica Section E, and has been       #
# peer reviewed under the auspices of the IUCr Commission on Journals.       #
#                                                                            #
# Full details of the Crystallographic Information File format               #
# are given in the paper "The Crystallographic Information File (CIF):       #
# a New Standard Archive File for Crystallography" by S. R. Hall, F. H.      #
# Allen and I. D. Brown [Acta Cryst. (1991), A47, 655-685].                  #
#                                                                            #
# The current version of the core CIF dictionary is obtainable from          #
# ftp://ftp.iucr.org/pub/cif_core.dic.                                       #
#                                                                            #
# Software is freely available for graphical display of the structure(s)     #
# in this CIF. For information consult the CIF software page                 #
# http://www.iucr.org/resources/cif/software.                                #
#                                                                            #
# This file may be used for bona fide research purposes within the           #
# scientific community so long as proper attribution is given to the journal # 
# article from which it was obtained.                                        #
#                                                                            #
##############################################################################
data_global
_audit_creation_method     'APEX4 v2022.10-0'
_journal_date_recd_electronic     2024-01-04
_journal_date_accepted     2024-01-19
_journal_name_full     'Acta Crystallographica, Section E'
_journal_year     2024
_journal_volume     80
_journal_issue      1
_journal_page_first     0
_journal_page_last     0
_journal_paper_category     GO
_journal_paper_doi     10.1107/S2056989024000756
_journal_coeditor_code     JP2002
_publ_contact_author_name     'Rharmili, Nohaila'
_publ_contact_author_address
;
Laboratory of Applied Organic Chemistry,
Sidi Mohamed Ben Abdellah University,
Faculty Of Science And Technology,
Road Immouzer,
BP 2202 Fez,
Morocco
;
_publ_contact_author_email     'Nohaila.rharmili@usmba.ac.ma'
_publ_contact_author_fax     ?
_publ_contact_author_phone     ?
_publ_section_title
;
Crystal structure, Hirshfeld surface analysis, crystal voids, interaction energy
calculations and energy frameworks and DFT calculations of
1-(4-methylbenzyl)indoline-2,3-dione
;
_publ_section_title_footnote     .
loop_
    _publ_author_name
    _publ_author_footnote
    _publ_author_address
    'Rharmili, Nohaila' .
;
Laboratory of Applied Organic Chemistry,
Sidi Mohamed Ben Abdellah University,
Faculty Of Science And Technology,
Road Immouzer,
BP 2202 Fez,
Morocco
;
    'Abdellaoui, Omar' .
;
Laboratory of Applied Organic Chemistry,
Sidi Mohamed Ben Abdellah University,
Faculty Of Science And Technology,
Road Immouzer,
BP 2202 Fez,
Morocco
;
    'Ouazzani Chahdi, Fouad' .
;
Laboratory of Applied Organic Chemistry,
Sidi Mohamed Ben Abdellah University,
Faculty Of Science And Technology,
Road Immouzer,
BP 2202 Fez,
Morocco
;
    'Mague, Joel T.' .
;
Department of Chemistry
Tulane University
New Orleans
LA 70118
USA
;
    'H\"okelek, Tuncer' .
;
Department of Physics,
Hacettepe University
06800 Beytepe, Ankara,
T\"urkiye
;
    'Mazzah, Ahmed' .
;
Science and Technology of Lille USR 3290,
Villeneuve d'ascq cedex
France
;
    'Kandri Rodi, Youssef' .
;
Laboratory of Applied Organic Chemistry,
Sidi Mohamed Ben Abdellah University,
Faculty Of Science And Technology,
Road Immouzer,
BP 2202 Fez,
Morocco
;
    'Sebbar, Nada Kheira' .
;
Laboratory of Organic and Physical Chemistry, Applied Bioorganic Chemistry Team,
Faculty of Sciences, Ibnou Zohr University,
Agadir,
Morocco
Laboratory of Plant Chemistry, Organic and Bioorganic Synthesis,
Faculty of Sciences,
Mohammed V University in Rabat,
4 Avenue Ibn Battouta B.P. 1014 RP.
Rabat,
Morocco
;
_publ_section_synopsis
;
In the crystal of 1-(4-methylbenzyl)indoline-2,3-dione, a layer structure is
generated by C---H...O hydrogen bonds and C---H...\p(ring), \p-stacking and
C\\db O...\p(ring) interactions.
;
data_I
_audit_creation_method     'SHELXL-2019/1'
_chemical_name_systematic
;
1-(4-Methylbenzyl)indoline-2,3-dione
;
_chemical_name_common     ?
_chemical_formula_moiety     'C16 H13 N O2'
_chemical_formula_sum     'C16 H13 N O2'
_chemical_formula_iupac     'C16 H13 N O2'
_chemical_formula_weight     251.27
_chemical_melting_point     ?
_space_group_crystal_system     monoclinic
_space_group_name_H-M_alt     'P 21/c'
_space_group_name_Hall     '-P 2ybc'
loop_
    _space_group_symop_operation_xyz
    'x, y, z'
    '-x, y+1/2, -z+1/2'
    '-x, -y, -z'
    'x, -y-1/2, z-1/2'
_cell_length_a     6.6126(4)
_cell_length_b     4.8680(3)
_cell_length_c     38.924(2)
_cell_angle_alpha     90
_cell_angle_beta     94.118(2)
_cell_angle_gamma     90
_cell_volume     1249.74(13)
_cell_formula_units_Z     4
_cell_measurement_reflns_used     9960
_cell_measurement_theta_min     3.088
_cell_measurement_theta_max     32.566
_cell_measurement_temperature     150(2)
_exptl_crystal_description     plate
_exptl_crystal_colour     orange
_exptl_crystal_size_max     0.373
_exptl_crystal_size_mid     0.290
_exptl_crystal_size_min     0.028
_exptl_crystal_density_diffrn     1.335
_exptl_crystal_density_meas     ?
_exptl_crystal_density_method     'not measured'
_exptl_crystal_F_000     528
_exptl_absorpt_coefficient_mu     0.089
_exptl_absorpt_correction_type     numerical
_exptl_absorpt_process_details
;
(<i>SADABS</i>; Krause <i>et al.</i>, 2015)
;
_exptl_absorpt_correction_T_min     0.97
_exptl_absorpt_correction_T_max     1.00
_exptl_special_details
;
The diffraction data were obtained from 7 sets of frames,
each of width 0.5\% in \w, collected with scan parameters
determined by the "strategy" routine in <i>APEX4</i>. The scan
time was 7.5 sec/frame.
;
_diffrn_ambient_temperature     150(2)
_diffrn_source     'fine-focus sealed tube'
_diffrn_source_power     1.50
_diffrn_source_voltage     50
_diffrn_source_current     30.0
_diffrn_radiation_type     MoK\a
_diffrn_radiation_wavelength     0.71073
_diffrn_radiation_monochromator     graphite
_diffrn_measurement_device_type     'Bruker D8 QUEST PHOTON 3'
_diffrn_measurement_device     'Bruker D8 QUEST PHOTON 3'
_diffrn_measurement_method     '\f and \w scans'
_diffrn_detector_area_resol_mean     7.3910
_diffrn_reflns_number     41604
_diffrn_reflns_av_R_equivalents     0.0556
_diffrn_reflns_av_unetI/netI     0.0367
_diffrn_reflns_theta_min     2.098
_diffrn_reflns_theta_max     33.336
_diffrn_reflns_theta_full     33.300
_diffrn_measured_fraction_theta_max     0.997
_diffrn_measured_fraction_theta_full     0.999
_diffrn_reflns_limit_h_min     -10
_diffrn_reflns_limit_h_max     10
_diffrn_reflns_limit_k_min     -7
_diffrn_reflns_limit_k_max     7
_diffrn_reflns_limit_l_min     -59
_diffrn_reflns_limit_l_max     60
_refine_special_details
;
Refinement of F^2^ against ALL reflections.  The weighted R-factor wR and
goodness of fit S are based on F^2^, conventional R-factors R are based
on F, with F set to zero for negative F^2^. The threshold expression of
F^2^ > 2sigma(F^2^) is used only for calculating R-factors(gt) etc. and is
not relevant to the choice of reflections for refinement.  R-factors based
on F^2^ are statistically about twice as large as those based on F, and R-
factors based on ALL data will be even larger. H-atoms attached to carbon
were placed in calculated positions (C---H = 0.95 - 0.99 \%A). All were
included as riding contributions with isotropic displacement parameters
1.2 - 1.5 times those of the attached atoms.
;
_reflns_number_total     4846
_reflns_number_gt     3359
_reflns_threshold_expression     'I > 2\s(I)'
_refine_ls_structure_factor_coef     Fsqd
_refine_ls_matrix_type     full
_refine_ls_R_factor_all     0.0820
_refine_ls_R_factor_gt     0.0538
_refine_ls_wR_factor_gt     0.1231
_refine_ls_wR_factor_ref     0.1368
_refine_ls_goodness_of_fit_ref     1.026
_refine_ls_restrained_S_all     1.026
_refine_ls_number_reflns     4846
_refine_ls_number_parameters     173
_refine_ls_number_restraints     0
_refine_ls_hydrogen_treatment     constr
_refine_ls_weighting_scheme     calc
_refine_ls_weighting_details
              'w=1/[\s^2^(Fo^2^)+(0.0500P)^2^+0.4692P] where P=(Fo^2^+2Fc^2^)/3'
_atom_sites_solution_hydrogens     geom
_atom_sites_solution_primary     dual
_atom_sites_solution_secondary     difmap
_refine_ls_shift/su_max     0.001
_refine_ls_shift/su_mean     0.000
_refine_diff_density_max     0.295
_refine_diff_density_min     -0.220
_refine_ls_extinction_method     none
_refine_ls_extinction_coef     .
loop_
    _atom_type_symbol
    _atom_type_description
    _atom_type_scat_dispersion_real
    _atom_type_scat_dispersion_imag
    _atom_type_scat_source
    'C' 'C' 0.0033 0.0016
                         'International Tables Vol C Tables 4.2.6.8 and 6.1.1.4'
    'H' 'H' 0.0000 0.0000
                         'International Tables Vol C Tables 4.2.6.8 and 6.1.1.4'
    'N' 'N' 0.0061 0.0033
                         'International Tables Vol C Tables 4.2.6.8 and 6.1.1.4'
    'O' 'O' 0.0106 0.0060
                         'International Tables Vol C Tables 4.2.6.8 and 6.1.1.4'
_computing_data_collection
;
<i>APEX4</i> (Bruker, 2021)
;
_computing_cell_refinement
;
<i>SAINT</i> (Bruker, 2021)
;
_computing_data_reduction
;
<i>SAINT</i> (Bruker, 2021)
;
_computing_structure_solution
;
<i>SHELXT</i> (Sheldrick, 2015<i>a</i>)
;
_computing_structure_refinement
;
<i>SHELXL2018</i> (Sheldrick, 2015<i>b</i>)
;
_computing_molecular_graphics
;
<i>DIAMOND</i> (Brandenburg & Putz, 2012)
;
_computing_publication_material
;
<i>SHELXTL</i> (Bruker, 2021)
;
loop_
    _atom_site_type_symbol
    _atom_site_label
    _atom_site_fract_x
    _atom_site_fract_y
    _atom_site_fract_z
    _atom_site_U_iso_or_equiv
    _atom_site_adp_type
    _atom_site_calc_flag
    _atom_site_occupancy
    _atom_site_disorder_assembly
    _atom_site_disorder_group
    O O1 0.83652(16) 1.2777(2) 0.62976(3) 0.0407(3) Uani d 1 . .
    O O2 1.08789(14) 1.0379(2) 0.68782(3) 0.0388(2) Uani d 1 . .
    N N1 0.60620(15) 0.9544(2) 0.64653(3) 0.0256(2) Uani d 1 . .
    C C1 0.78827(17) 0.7578(2) 0.69329(3) 0.0252(2) Uani d 1 . .
    C C2 0.82166(19) 0.5820(3) 0.72105(3) 0.0288(2) Uani d 1 . .
    H H2 0.946524 0.584733 0.734737 0.035 Uiso calc 1 . .
    C C3 0.6679(2) 0.4016(3) 0.72839(3) 0.0303(3) Uani d 1 . .
    H H3 0.686776 0.278853 0.747327 0.036 Uiso calc 1 . .
    C C4 0.48593(19) 0.4006(3) 0.70795(3) 0.0286(2) Uani d 1 . .
    H H4 0.382752 0.274792 0.713208 0.034 Uiso calc 1 . .
    C C5 0.45014(18) 0.5784(3) 0.67999(3) 0.0258(2) Uani d 1 . .
    H H5 0.324978 0.576843 0.666387 0.031 Uiso calc 1 . .
    C C6 0.60429(17) 0.7564(2) 0.67298(3) 0.0234(2) Uani d 1 . .
    C C7 0.78645(19) 1.0935(3) 0.64820(3) 0.0291(2) Uani d 1 . .
    C C8 0.91639(18) 0.9665(3) 0.67911(3) 0.0288(3) Uani d 1 . .
    C C9 0.43199(19) 1.0233(3) 0.62289(3) 0.0286(2) Uani d 1 . .
    H H9A 0.461089 1.195878 0.610731 0.034 Uiso calc 1 . .
    H H9B 0.312938 1.056262 0.636366 0.034 Uiso calc 1 . .
    C C10 0.37999(19) 0.8018(3) 0.59657(3) 0.0266(2) Uani d 1 . .
    C C11 0.1851(2) 0.6927(3) 0.59296(3) 0.0335(3) Uani d 1 . .
    H H11 0.086091 0.753530 0.607771 0.040 Uiso calc 1 . .
    C C12 0.1334(2) 0.4962(3) 0.56801(4) 0.0364(3) Uani d 1 . .
    H H12 -0.000569 0.424591 0.565979 0.044 Uiso calc 1 . .
    C C13 0.2747(2) 0.4027(3) 0.54597(3) 0.0337(3) Uani d 1 . .
    C C14 0.4703(2) 0.5080(3) 0.55005(3) 0.0339(3) Uani d 1 . .
    H H14 0.570145 0.443987 0.535606 0.041 Uiso calc 1 . .
    C C15 0.5222(2) 0.7055(3) 0.57492(3) 0.0305(3) Uani d 1 . .
    H H15 0.656602 0.775497 0.577128 0.037 Uiso calc 1 . .
    C C16 0.2171(3) 0.1907(3) 0.51890(4) 0.0460(4) Uani d 1 . .
    H H16A 0.120928 0.270980 0.501370 0.069 Uiso calc 1 . .
    H H16B 0.154047 0.033158 0.529600 0.069 Uiso calc 1 . .
    H H16C 0.338779 0.129939 0.508103 0.069 Uiso calc 1 . .
loop_
    _atom_site_aniso_label
    _atom_site_aniso_U_11
    _atom_site_aniso_U_22
    _atom_site_aniso_U_33
    _atom_site_aniso_U_12
    _atom_site_aniso_U_13
    _atom_site_aniso_U_23
    O1 0.0409(6) 0.0403(6) 0.0417(6) -0.0093(4) 0.0079(4) 0.0080(4)
    O2 0.0248(4) 0.0454(6) 0.0457(6) -0.0087(4) -0.0005(4) -0.0040(5)
    N1 0.0258(5) 0.0251(5) 0.0253(5) -0.0025(4) -0.0012(4) 0.0006(4)
    C1 0.0232(5) 0.0254(5) 0.0268(5) -0.0004(4) -0.0002(4) -0.0036(4)
    C2 0.0279(6) 0.0286(6) 0.0289(6) 0.0013(5) -0.0043(4) -0.0024(5)
    C3 0.0348(6) 0.0269(6) 0.0287(6) 0.0013(5) -0.0013(5) 0.0016(5)
    C4 0.0308(6) 0.0259(5) 0.0293(6) -0.0042(5) 0.0035(5) -0.0010(5)
    C5 0.0246(5) 0.0256(5) 0.0270(5) -0.0019(4) -0.0003(4) -0.0027(4)
    C6 0.0234(5) 0.0229(5) 0.0236(5) 0.0001(4) 0.0001(4) -0.0032(4)
    C7 0.0284(6) 0.0295(6) 0.0299(6) -0.0040(5) 0.0047(5) -0.0017(5)
    C8 0.0245(5) 0.0305(6) 0.0313(6) -0.0024(5) 0.0021(4) -0.0056(5)
    C9 0.0297(6) 0.0279(6) 0.0275(6) 0.0013(5) -0.0032(4) 0.0008(4)
    C10 0.0294(6) 0.0264(5) 0.0233(5) -0.0013(4) -0.0030(4) 0.0028(4)
    C11 0.0289(6) 0.0394(7) 0.0320(6) -0.0024(5) -0.0006(5) 0.0022(5)
    C12 0.0327(6) 0.0393(7) 0.0358(7) -0.0103(6) -0.0073(5) 0.0036(6)
    C13 0.0448(7) 0.0274(6) 0.0273(6) -0.0057(5) -0.0080(5) 0.0036(5)
    C14 0.0401(7) 0.0338(6) 0.0276(6) -0.0017(5) 0.0006(5) -0.0014(5)
    C15 0.0298(6) 0.0328(6) 0.0286(6) -0.0048(5) 0.0002(5) 0.0005(5)
    C16 0.0660(10) 0.0355(7) 0.0342(7) -0.0107(7) -0.0118(7) -0.0005(6)
_geom_special_details
;
 All esds (except the esd in the dihedral angle between two l.s. planes)
 are estimated using the full covariance matrix.  The cell esds are taken
 into account individually in the estimation of esds in distances, angles
 and torsion angles; correlations between esds in cell parameters are only
 used when they are defined by crystal symmetry.  An approximate (isotropic)
 treatment of cell esds is used for estimating esds involving l.s. planes.
;
loop_
    _geom_bond_atom_site_label_1
    _geom_bond_atom_site_label_2
    _geom_bond_site_symmetry_2
    _geom_bond_distance
    _geom_bond_publ_flag
    O1 C7 . 1.2094(16) ?
    O2 C8 . 1.2110(15) ?
    N1 C7 . 1.3684(16) ?
    N1 C6 . 1.4108(15) ?
    N1 C9 . 1.4610(15) ?
    C1 C2 . 1.3835(17) ?
    C1 C6 . 1.4026(16) ?
    C1 C8 . 1.4567(18) ?
    C2 C3 . 1.3886(18) ?
    C2 H2 . 0.9500 ?
    C3 C4 . 1.3943(17) ?
    C3 H3 . 0.9500 ?
    C4 C5 . 1.3973(17) ?
    C4 H4 . 0.9500 ?
    C5 C6 . 1.3798(17) ?
    C5 H5 . 0.9500 ?
    C7 C8 . 1.5555(18) ?
    C9 C10 . 1.5098(17) ?
    C9 H9A . 0.9900 ?
    C9 H9B . 0.9900 ?
    C10 C15 . 1.3886(18) ?
    C10 C11 . 1.3917(18) ?
    C11 C12 . 1.388(2) ?
    C11 H11 . 0.9500 ?
    C12 C13 . 1.390(2) ?
    C12 H12 . 0.9500 ?
    C13 C14 . 1.390(2) ?
    C13 C16 . 1.5040(19) ?
    C14 C15 . 1.3895(18) ?
    C14 H14 . 0.9500 ?
    C15 H15 . 0.9500 ?
    C16 H16A . 0.9800 ?
    C16 H16B . 0.9800 ?
    C16 H16C . 0.9800 ?
loop_
    _geom_angle_atom_site_label_1
    _geom_angle_atom_site_label_2
    _geom_angle_atom_site_label_3
    _geom_angle_site_symmetry_1
    _geom_angle_site_symmetry_3
    _geom_angle
    _geom_angle_publ_flag
    C7 N1 C6 . . 110.91(10) ?
    C7 N1 C9 . . 124.13(11) ?
    C6 N1 C9 . . 124.65(10) ?
    C2 C1 C6 . . 121.38(11) ?
    C2 C1 C8 . . 131.50(11) ?
    C6 C1 C8 . . 107.12(11) ?
    C1 C2 C3 . . 118.28(11) ?
    C1 C2 H2 . . 120.9 ?
    C3 C2 H2 . . 120.9 ?
    C2 C3 C4 . . 119.96(12) ?
    C2 C3 H3 . . 120.0 ?
    C4 C3 H3 . . 120.0 ?
    C3 C4 C5 . . 122.23(12) ?
    C3 C4 H4 . . 118.9 ?
    C5 C4 H4 . . 118.9 ?
    C6 C5 C4 . . 117.18(11) ?
    C6 C5 H5 . . 121.4 ?
    C4 C5 H5 . . 121.4 ?
    C5 C6 C1 . . 120.98(11) ?
    C5 C6 N1 . . 128.22(11) ?
    C1 C6 N1 . . 110.80(10) ?
    O1 C7 N1 . . 127.83(12) ?
    O1 C7 C8 . . 126.45(12) ?
    N1 C7 C8 . . 105.72(10) ?
    O2 C8 C1 . . 130.74(13) ?
    O2 C8 C7 . . 123.82(12) ?
    C1 C8 C7 . . 105.44(10) ?
    N1 C9 C10 . . 113.23(10) ?
    N1 C9 H9A . . 108.9 ?
    C10 C9 H9A . . 108.9 ?
    N1 C9 H9B . . 108.9 ?
    C10 C9 H9B . . 108.9 ?
    H9A C9 H9B . . 107.7 ?
    C15 C10 C11 . . 118.21(12) ?
    C15 C10 C9 . . 121.45(11) ?
    C11 C10 C9 . . 120.33(12) ?
    C12 C11 C10 . . 120.87(13) ?
    C12 C11 H11 . . 119.6 ?
    C10 C11 H11 . . 119.6 ?
    C11 C12 C13 . . 121.00(13) ?
    C11 C12 H12 . . 119.5 ?
    C13 C12 H12 . . 119.5 ?
    C12 C13 C14 . . 118.03(12) ?
    C12 C13 C16 . . 120.64(13) ?
    C14 C13 C16 . . 121.32(14) ?
    C15 C14 C13 . . 121.06(13) ?
    C15 C14 H14 . . 119.5 ?
    C13 C14 H14 . . 119.5 ?
    C10 C15 C14 . . 120.81(12) ?
    C10 C15 H15 . . 119.6 ?
    C14 C15 H15 . . 119.6 ?
    C13 C16 H16A . . 109.5 ?
    C13 C16 H16B . . 109.5 ?
    H16A C16 H16B . . 109.5 ?
    C13 C16 H16C . . 109.5 ?
    H16A C16 H16C . . 109.5 ?
    H16B C16 H16C . . 109.5 ?
loop_
    _geom_torsion_atom_site_label_1
    _geom_torsion_atom_site_label_2
    _geom_torsion_atom_site_label_3
    _geom_torsion_atom_site_label_4
    _geom_torsion_site_symmetry_1
    _geom_torsion_site_symmetry_2
    _geom_torsion_site_symmetry_3
    _geom_torsion_site_symmetry_4
    _geom_torsion
    _geom_torsion_publ_flag
    C6 C1 C2 C3 . . . . 0.24(18) ?
    C8 C1 C2 C3 . . . . -179.89(12) ?
    C1 C2 C3 C4 . . . . 0.10(19) ?
    C2 C3 C4 C5 . . . . -0.5(2) ?
    C3 C4 C5 C6 . . . . 0.58(18) ?
    C4 C5 C6 C1 . . . . -0.23(17) ?
    C4 C5 C6 N1 . . . . -179.90(11) ?
    C2 C1 C6 C5 . . . . -0.17(18) ?
    C8 C1 C6 C5 . . . . 179.93(11) ?
    C2 C1 C6 N1 . . . . 179.55(11) ?
    C8 C1 C6 N1 . . . . -0.35(13) ?
    C7 N1 C6 C5 . . . . 179.35(12) ?
    C9 N1 C6 C5 . . . . 5.62(19) ?
    C7 N1 C6 C1 . . . . -0.34(14) ?
    C9 N1 C6 C1 . . . . -174.07(11) ?
    C6 N1 C7 O1 . . . . -178.98(13) ?
    C9 N1 C7 O1 . . . . -5.2(2) ?
    C6 N1 C7 C8 . . . . 0.84(13) ?
    C9 N1 C7 C8 . . . . 174.60(11) ?
    C2 C1 C8 O2 . . . . 1.2(2) ?
    C6 C1 C8 O2 . . . . -178.96(14) ?
    C2 C1 C8 C7 . . . . -179.07(13) ?
    C6 C1 C8 C7 . . . . 0.82(13) ?
    O1 C7 C8 O2 . . . . -1.4(2) ?
    N1 C7 C8 O2 . . . . 178.78(12) ?
    O1 C7 C8 C1 . . . . 178.80(13) ?
    N1 C7 C8 C1 . . . . -1.02(13) ?
    C7 N1 C9 C10 . . . . 114.84(13) ?
    C6 N1 C9 C10 . . . . -72.24(15) ?
    N1 C9 C10 C15 . . . . -55.98(16) ?
    N1 C9 C10 C11 . . . . 125.40(13) ?
    C15 C10 C11 C12 . . . . -1.03(19) ?
    C9 C10 C11 C12 . . . . 177.63(12) ?
    C10 C11 C12 C13 . . . . 0.1(2) ?
    C11 C12 C13 C14 . . . . 1.1(2) ?
    C11 C12 C13 C16 . . . . -179.70(13) ?
    C12 C13 C14 C15 . . . . -1.4(2) ?
    C16 C13 C14 C15 . . . . 179.46(13) ?
    C11 C10 C15 C14 . . . . 0.78(19) ?
    C9 C10 C15 C14 . . . . -177.87(12) ?
    C13 C14 C15 C10 . . . . 0.4(2) ?
loop_
    _geom_hbond_atom_site_label_D
    _geom_hbond_atom_site_label_H
    _geom_hbond_atom_site_label_A
    _geom_hbond_site_symmetry_A
    _geom_hbond_distance_DH
    _geom_hbond_distance_HA
    _geom_hbond_distance_DA
    _geom_hbond_angle_DHA
    _geom_hbond_publ_flag
    C4 H4 O2 1_445 0.95 2.41 3.2192(16) 142 y
    C9 H9A Cg3 1_565 0.99 2.61 3.4936(15) 148 y
    C9 H9B O2 1_455 0.99 2.58 3.5208(17) 158 yes
    C16 H16B Cg3 1_545 0.98 2.85 3.5685(16) 131 y
_shelx_space_group_comment
;
The symmetry employed for this shelxl refinement is uniquely defined
by the following loop, which should always be used as a source of
symmetry information in preference to the above space-group names.
They are only intended as comments.
;
_shelx_estimated_absorpt_T_min     0.968
_shelx_estimated_absorpt_T_max     0.998
_shelx_hkl_file
;
   0   1   0    1.20    1.10
   0   1   0   -0.20    0.90
   0   1   0   -0.50    0.70
   0   1   0    0.50    0.80
   0   1   0   -0.50    0.70
   0   1   0    1.20    1.00
   0   1   0    2.30    1.00
   0   1   0   -1.30    0.90
   0  -1   0    0.30    0.90
   0  -1   0    1.10    0.90
   0  -1   0   -0.40    1.00
   0  -1   0   -0.90    0.80
   0  -1   0    1.00    1.00
   0  -1   0   -1.00    0.90
   0  -1   0    0.40    0.90
   0   2   0  387.46   15.70
   0   2   0  360.66   14.80
   0   2   0  366.16   15.40
   0  -2   0  389.96   16.00
   0  -2   0  359.46   14.80
   0  -2   0  336.37   15.90
   0  -2   0  387.46   15.00
   0  -2   0  331.97   15.90
   0  -2   0  367.16   16.10
   0   3   0    2.50    1.70
   0   3   0    1.10    1.50
   0   3   0    2.10    1.50
   0  -3   0    1.20    1.40
   0  -3   0    1.30    1.80
   0  -3   0   -0.40    1.30
   0  -3   0   -0.30    1.60
   0  -3   0   -3.50    1.20
   0  -3   0    0.30    1.70
   0   4   0  451.75   21.40
   0   4   0  421.36   20.50
   0   4   0  494.15   22.80
   0  -4   0  470.95   21.60
   0  -4   0  420.26   20.90
   0  -4   0  420.56   21.90
   0  -4   0  497.25   22.40
   0   5   0   -1.70    2.70
   0   5   0    0.70    2.60
   0   5   0   -1.30    2.40
   0  -5   0    0.10    2.90
   0  -5   0   -0.50    2.80
   0   6   0   98.99   12.80
   0   6   0   78.29    9.60
   0  -6   0   87.39   10.50
   0  -6   0   89.09   11.80
   0   7   0    2.10    6.40
   0   7   0    2.50    4.80
   0  -7   0   -1.40    5.20
   0  -7   0   -5.60    4.00
  -1  -7   0    5.90    5.90
  -1  -7   0   -3.30    3.80
   1   7   0   -4.40    4.10
   1   7   0    3.40    4.30
   1   7   0    4.90    5.50
  -1  -6   0   12.10    5.60
  -1  -6   0   10.00    5.10
   1   6   0   12.60    5.10
   1   6   0    9.90    5.20
  -1  -5   0   84.19    8.60
  -1  -5   0   87.19    8.80
  -1  -5   0   85.39    8.50
  -1  -5   0   95.69    9.60
   1   5   0   81.29    9.10
   1   5   0   86.29    7.60
   1   5   0   94.89    8.40
  -1  -4   0    3.70    2.90
  -1  -4   0    4.30    2.60
  -1  -4   0    5.20    2.50
  -1  -4   0    6.90    2.80
  -1  -4   0    9.40    3.20
  -1  -4   0    3.90    2.40
  -1  -4   0    3.70    2.30
   1   4   0    8.60    3.20
   1   4   0    0.40    2.20
   1   4   0    1.20    1.90
   1   4   0    3.70    2.30
  -1  -3   0   40.90    3.90
  -1  -3   0   50.29    4.80
  -1  -3   0   63.69    4.70
  -1  -3   0   38.80    4.30
  -1  -3   0   44.70    4.30
  -1  -3   0   47.50    4.00
   1   3   0   48.90    4.30
   1   3   0   48.80    4.40
  -1  -2   0    2.30    1.30
  -1  -2   0   -2.50    1.10
  -1  -2   0    3.60    1.50
  -1  -2   0    0.30    1.30
  -1  -2   0   -4.40    1.40
  -1  -2   0    0.40    1.30
  -1  -2   0    0.10    1.10
  -1  -1   0   67.39    3.80
  -1  -1   0   70.69    3.70
  -1  -1   0   68.89    3.70
  -1  -1   0   76.09    3.90
  -1  -1   0   66.69    3.90
  -1  -1   0   60.69    3.80
  -1  -1   0   70.69    4.20
   1   1   0   74.59    4.00
   1   1   0   71.09    4.00
   1   1   0   72.09    3.80
   1   1   0   69.59    3.70
   1   1   0   81.69    4.00
   1   1   0   71.69    4.00
   1   1   0   72.39    3.80
  -1   0   0 2918.61  104.99
  -1   0   0 2985.10  104.99
  -1   0   0 3009.30  104.59
  -1   0   0 2939.01  104.99
   1   0   0 3036.50  104.99
   1   0   0 2644.24  104.89
   1   0   0 2541.05  104.39
   1   0   0 2718.33  104.99
   1   0   0 2698.63  104.49
  -1   1   0   73.19    4.10
  -1   1   0   71.09    3.80
  -1   1   0   70.19    4.00
  -1   1   0   70.79    4.10
  -1   1   0   71.49    4.10
  -1   1   0   71.39    4.20
  -1   1   0   71.79    3.50
   1  -1   0   61.29    3.90
   1  -1   0   70.69    3.90
   1  -1   0   69.09    3.80
   1  -1   0   72.99    3.50
   1  -1   0   72.49    4.10
   1  -1   0   62.39    4.00
  -1   2   0    0.40    1.30
  -1   2   0    2.50    1.10
  -1   2   0    4.30    1.50
   1  -2   0    1.20    1.60
   1  -2   0    1.70    1.30
   1  -2   0    4.10    2.00
   1  -2   0   -0.60    1.30
  -1   3   0   46.90    4.00
  -1   3   0   46.40    5.00
  -1   3   0   43.50    4.30
   1  -3   0   41.60    3.20
   1  -3   0   39.80    4.50
   1  -3   0   45.10    4.20
   1  -3   0   41.50    4.60
  -1   4   0    3.00    2.30
  -1   4   0    4.10    2.60
  -1   4   0    4.40    2.90
   1  -4   0    2.60    2.50
   1  -4   0   -0.20    2.30
   1  -4   0    2.20    2.20
  -1   5   0   75.69    9.10
  -1   5   0   78.99    7.50
  -1   5   0   86.19    8.30
   1  -5   0   98.49    9.20
   1  -5   0   86.79    8.10
   1  -5   0   91.99    9.20
  -1   6   0    3.90    4.20
  -1   6   0    6.50    6.10
   1  -6   0    6.60    5.80
   1  -6   0    5.90    6.70
  -1   7   0   -1.10    4.60
  -1   7   0    1.90    4.90
   1  -7   0   -3.60    5.10
   1  -7   0    0.90    5.70
   2   7   0   -2.10    6.00
  -2  -6   0   31.70    7.10
  -2  -6   0   27.30    7.40
  -2  -6   0    9.90    5.40
   2   6   0   18.00    5.90
   2   6   0   18.90    6.40
   2   6   0   17.70    6.00
  -2  -5   0    8.90    3.70
  -2  -5   0    5.10    3.10
  -2  -5   0    1.50    2.70
  -2  -5   0    1.80    3.40
   2   5   0    2.10    3.10
   2   5   0    3.60    3.80
   2   5   0    4.00    2.80
   2   5   0   -0.30    2.50
   2   5   0    5.40    3.40
   2   5   0    3.20    4.50
  -2  -4   0   64.19    6.30
  -2  -4   0   58.39    6.20
  -2  -4   0   81.39    6.70
  -2  -4   0   77.39    6.50
  -2  -4   0   71.09    6.50
  -2  -4   0   79.29    7.10
  -2  -4   0   63.19    5.90
   2   4   0   64.49    6.10
   2   4   0   70.49    6.30
   2   4   0   67.39    6.30
   2   4   0   73.29    6.20
  -2  -3   0  315.07   17.80
  -2  -3   0  327.27   14.90
  -2  -3   0  307.57   14.70
  -2  -3   0  291.87   14.80
  -2  -3   0  297.47   14.60
  -2  -3   0  342.97   15.20
  -2  -3   0  323.77   15.00
   2   3   0  259.07   14.10
   2   3   0  304.67   14.70
  -2  -2   0 1056.09   40.40
  -2  -2   0  966.60   40.90
  -2  -2   0 1017.70   41.50
  -2  -2   0 1120.49   41.10
  -2  -2   0 1004.60   41.20
  -2  -2   0 1072.29   40.80
  -2  -2   0 1031.20   40.60
   2   2   0  984.30   40.30
   2   2   0 1053.79   41.20
   2   2   0 1088.69   41.00
  -2  -1   0  110.79    5.10
  -2  -1   0  102.69    6.20
  -2  -1   0  109.19    5.70
  -2  -1   0  120.59    6.30
  -2  -1   0  114.49    6.20
   2   1   0  111.69    5.00
   2   1   0  104.19    6.10
   2   1   0  105.79    5.10
   2   1   0  100.79    6.10
   2   1   0  112.59    5.80
  -2   0   0   -0.50    1.10
  -2   0   0    1.20    1.10
  -2   0   0   -0.20    1.20
  -2   0   0    0.50    1.00
  -2   0   0    0.80    0.60
  -2   0   0   -1.10    1.20
  -2   0   0   -0.20    0.70
   2   0   0    1.90    1.00
   2   0   0    0.90    1.30
   2   0   0    1.80    1.30
   2   0   0    0.20    0.70
   2   0   0    2.90    1.30
   2   0   0    0.30    0.60
  -2   1   0  100.19    5.70
  -2   1   0  105.69    4.90
  -2   1   0  119.79    5.70
  -2   1   0  105.19    5.40
  -2   1   0  109.99    5.90
  -2   1   0  103.39    5.50
   2  -1   0  106.19    5.40
   2  -1   0  103.69    5.90
   2  -1   0   93.69    5.40
   2  -1   0  102.89    5.70
  -2   2   0  912.11   41.00
  -2   2   0 1003.00   40.80
  -2   2   0 1062.89   40.30
  -2   2   0 1041.60   40.80
   2  -2   0 1055.59   39.40
   2  -2   0 1056.59   40.90
  -2   3   0  281.57   14.80
  -2   3   0  316.47   14.70
  -2   3   0  306.67   15.60
   2  -3   0  307.97   14.90
   2  -3   0  305.77   15.50
   2  -3   0  295.77   15.50
   2  -3   0  303.67   13.10
  -2   4   0   60.19    6.30
  -2   4   0   63.59    7.30
  -2   4   0   72.39    6.20
   2  -4   0   52.99    7.10
   2  -4   0   73.79    7.40
   2  -4   0   71.09    6.40
  -2   5   0    3.30    3.30
  -2   5   0    3.10    4.20
  -2   5   0    1.60    2.80
   2  -5   0    1.20    2.80
   2  -5   0   -3.00    2.10
   2  -5   0    3.90    3.70
  -2   6   0   29.00    7.10
  -2   6   0   16.90    6.70
   2  -6   0   15.70    5.40
   2  -6   0   26.70    8.60
   2  -6   0   11.30    5.80
  -2   7   0    2.90    5.30
  -2   7   0    2.40    6.50
   2  -7   0    3.90    6.00
   2  -7   0   10.10    7.60
   3   6   0    4.00    4.00
  -3  -5   0   65.09    7.10
  -3  -5   0   50.89    6.40
  -3  -5   0   61.09    7.60
  -3  -5   0   69.69    8.40
   3   5   0   56.99    6.90
   3   5   0   47.40    6.40
   3   5   0   57.99    8.40
   3   5   0   58.29    7.00
   3   5   0   50.09    7.10
   3   5   0   67.09    8.10
   3   5   0   53.09   10.20
  -3  -4   0   86.99    8.10
  -3  -4   0  106.19    8.00
  -3  -4   0   92.89    7.80
  -3  -4   0   93.59    8.10
  -3  -4   0   97.19    7.90
  -3  -4   0   89.09    8.00
  -3  -4   0   94.19    7.90
   3   4   0   91.59    7.90
   3   4   0   99.19    7.80
   3   4   0   90.69    7.90
   3   4   0  114.69    8.30
  -3  -3   0   94.39    6.50
  -3  -3   0   80.29    6.80
  -3  -3   0   91.89    6.40
  -3  -3   0   72.19    6.20
  -3  -3   0   87.49    6.50
  -3  -3   0   83.89    6.80
  -3  -3   0   88.89    7.10
   3   3   0   92.49    6.30
   3   3   0   89.99    6.60
   3   3   0   95.09    7.10
  -3  -2   0   16.00    3.60
  -3  -2   0   13.00    3.30
  -3  -2   0    7.70    2.10
  -3  -2   0   17.90    3.30
  -3  -2   0   13.70    3.10
   3   2   0   15.60    2.10
   3   2   0    8.20    2.70
  -3  -1   0    4.20    1.70
  -3  -1   0    2.90    1.00
  -3  -1   0    1.70    1.00
  -3  -1   0    1.40    2.00
   3   1   0    2.10    1.50
   3   1   0    4.70    1.30
   3   1   0    2.00    1.80
   3   1   0    2.80    1.00
   3   1   0    2.30    0.90
  -3   0   0 3591.14  129.59
  -3   0   0 3398.86  129.99
  -3   0   0 3364.66  128.29
  -3   0   0 3520.75  127.89
  -3   0   0 3387.86  127.79
  -3   0   0 3469.35  129.59
   3   0   0 3522.45  129.79
   3   0   0 3373.76  129.79
   3   0   0 3396.86  127.79
   3   0   0 3511.15  128.49
  -3   1   0    1.10    1.30
  -3   1   0    3.30    1.60
  -3   1   0    3.30    1.70
  -3   1   0    2.00    1.40
   3  -1   0    2.60    1.90
   3  -1   0    6.00    2.00
   3  -1   0    2.30    1.60
  -3   2   0   17.50    3.20
  -3   2   0    5.30    2.20
  -3   2   0   10.40    2.70
   3  -2   0    8.80    2.10
   3  -2   0   21.00    3.10
   3  -2   0    6.80    2.30
   3  -2   0   13.30    2.80
  -3   3   0  107.09    7.60
  -3   3   0   90.49    7.40
  -3   3   0   77.49    6.30
   3  -3   0   89.79    7.40
   3  -3   0   90.19    5.50
   3  -3   0   88.49    6.90
   3  -3   0   93.09    7.40
  -3   4   0   83.99    7.30
  -3   4   0  105.99    9.30
  -3   4   0   86.29    8.00
   3  -4   0   88.49    8.70
   3  -4   0  101.49    8.20
   3  -4   0  104.79    8.90
  -3   5   0   66.49    7.90
  -3   5   0   63.09    9.30
   3  -5   0   65.19    8.30
   3  -5   0   49.80    9.20
   3  -5   0   61.09    7.20
  -3   6   0    0.80    4.60
  -3   6   0    0.40    4.00
   3  -6   0    0.70    3.40
   3  -6   0    4.60    5.60
   3  -6   0    9.10    6.30
   3  -7   0    9.60    7.90
  -4  -5   0    8.90    5.80
  -4  -5   0    0.40    2.90
   4   5   0    4.60    4.10
   4   5   0    2.70    3.50
   4   5   0    0.50    3.50
  -4  -4   0  117.69    9.50
  -4  -4   0  157.08   11.10
  -4  -4   0  130.29   10.50
  -4  -4   0  131.69   10.00
   4   4   0  148.39   11.00
   4   4   0  118.79    9.30
  -4  -3   0   34.30    5.80
  -4  -3   0   35.20    4.40
  -4  -3   0   37.00    5.20
  -4  -3   0   38.40    6.80
   4   3   0   31.20    4.60
   4   3   0   40.00    5.50
  -4  -2   0   20.70    3.20
  -4  -2   0   24.90    4.60
  -4  -2   0   23.90    3.80
   4   2   0   16.80    2.30
   4   2   0   22.90    4.00
   4   2   0   22.20    4.50
  -4  -1   0   -0.60    1.70
  -4  -1   0    3.90    2.70
  -4  -1   0   -1.80    1.30
   4   1   0    0.80    1.10
   4   1   0    1.80    1.90
   4   1   0    1.10    1.00
   4   1   0   -0.90    1.50
  -4   0   0  207.88   11.20
  -4   0   0  193.48   10.70
  -4   0   0  200.28   10.70
  -4   0   0  193.28    8.70
   4   0   0  227.28   11.40
   4   0   0  212.98    9.60
   4   0   0  235.78   11.40
  -4   1   0    4.00    2.00
  -4   1   0   -0.60    1.60
  -4   1   0    0.70    1.30
  -4   1   0    2.90    1.70
   4  -1   0    4.80    2.20
   4  -1   0    5.40    2.30
   4  -1   0    0.80    1.40
  -4   2   0   19.00    3.50
  -4   2   0   17.30    3.90
  -4   2   0   29.10    4.00
   4  -2   0   20.70    3.70
   4  -2   0   25.10    3.80
   4  -2   0   21.60    3.80
  -4   3   0   32.00    5.50
  -4   3   0   32.50    4.80
  -4   3   0   30.70    4.60
   4  -3   0   31.70    4.70
   4  -3   0   32.00    5.10
   4  -3   0   34.20    5.70
  -4   4   0  140.79   10.50
  -4   4   0  164.18   12.30
  -4   4   0  156.58   11.30
   4  -4   0  155.28   12.00
   4  -4   0  147.99   11.60
   4  -4   0  137.99   10.60
  -4   5   0    2.20    4.00
  -4   5   0   -2.60    3.30
   4  -5   0    8.00    4.80
   4  -5   0    2.60    3.90
   4  -5   0    3.60    3.40
  -4   6   0    4.70    4.90
  -4   6   0   -3.20    4.40
   4  -6   0    2.80    4.90
   4  -6   0    2.40    4.30
  -5  -6   0   13.90    7.10
   5   6   0   18.10    9.00
  -5  -5   0    3.20    3.80
  -5  -5   0    2.20    4.40
   5   5   0   -0.20    3.70
   5   5   0   10.80    5.10
  -5  -4   0   28.60    7.00
  -5  -4   0   13.20    4.70
   5   4   0   27.80    5.80
   5   4   0   15.10    5.40
  -5  -3   0   32.10    5.20
  -5  -3   0   43.30    7.50
  -5  -3   0   30.90    5.20
   5   3   0   35.20    5.20
   5   3   0   32.40    6.70
  -5  -2   0  347.07   17.90
  -5  -2   0  325.57   16.40
  -5  -2   0  324.37   17.60
   5   2   0  343.17   17.30
   5   2   0  324.67   17.80
  -5  -1   0  266.47   14.40
  -5  -1   0  238.88   13.00
  -5  -1   0  257.37   13.90
   5   1   0  245.58   13.70
   5   1   0  235.38   13.90
  -5   0   0   73.69    6.30
  -5   0   0   82.79    6.70
  -5   0   0   96.99    7.50
   5   0   0   97.49    5.60
   5   0   0   80.69    6.80
   5   0   0   81.79    7.00
  -5   1   0  240.78   13.50
  -5   1   0  270.07   14.50
  -5   1   0  267.97   12.90
   5  -1   0  234.18   13.20
   5  -1   0  274.07   14.40
   5  -1   0  242.88   12.60
  -5   2   0  351.66   18.30
  -5   2   0  367.46   17.40
  -5   2   0  362.06   18.40
   5  -2   0  357.36   17.60
   5  -2   0  335.27   17.00
   5  -2   0  365.76   18.50
  -5   3   0   31.50    4.90
  -5   3   0   38.20    6.30
  -5   3   0   30.30    5.90
   5  -3   0   29.80    5.80
  -5   4   0   21.00    5.90
  -5   4   0   22.20    5.90
  -5   4   0   13.30    5.00
   5  -4   0   15.60    4.90
   5  -4   0   15.10    5.30
  -5   5   0    4.30    4.50
  -5   5   0    2.20    4.60
   5  -5   0   -0.80    3.00
   5  -5   0   -1.20    3.30
  -5   6   0   22.90    8.70
  -5   6   0   11.80    7.50
   5  -6   0    4.80    8.10
   5  -6   0    5.00    5.10
  -6  -6   0   -2.10    5.10
   6   6   0    7.30    8.70
  -6  -5   0   57.19   12.00
  -6  -5   0   29.80    7.00
   6   5   0   63.19   14.00
  -6  -4   0   39.20    7.60
  -6  -4   0   15.90    7.20
   6   4   0   35.30    8.50
  -6  -3   0    1.00    3.80
  -6  -3   0   12.90    4.80
   6   3   0   13.50    4.60
   6   3   0    9.20    4.60
  -6  -2   0  128.59   10.30
  -6  -2   0  101.49    9.40
  -6  -2   0  108.39    8.70
   6   2   0  132.99   10.40
  -6  -1   0    1.00    2.40
  -6  -1   0   -1.30    2.10
  -6  -1   0    3.70    3.50
   6   1   0    7.70    4.20
   6   1   0    4.80    3.20
  -6   0   0    1.50    2.70
  -6   0   0    0.20    2.20
  -6   0   0   -0.30    2.60
   6   0   0    0.60    2.80
   6   0   0    4.70    4.00
  -6   1   0    7.30    3.40
  -6   1   0    2.50    2.90
  -6   1   0   -0.30    2.60
   6  -1   0    3.80    2.90
   6  -1   0    1.90    2.50
  -6   2   0  113.59   10.00
  -6   2   0  113.79    9.30
   6  -2   0  115.69    9.80
   6  -2   0  122.39    9.00
   6  -2   0  102.79    8.40
  -6   3   0    3.60    3.80
  -6   3   0    8.50    3.80
   6  -3   0   10.00    4.10
   6  -3   0    2.30    3.40
  -6   4   0   42.10    8.10
  -6   4   0   24.00    7.60
   6  -4   0   34.90    8.50
   6  -4   0   42.60    8.20
  -6   5   0   48.60    9.20
   6  -5   0   34.40    8.90
   6  -5   0   49.99    7.80
  -6   6   0    2.90    5.50
   6  -6   0    4.90    6.50
   6  -6   0   -0.40    6.90
  -7  -5   0    9.90    6.40
  -7  -5   0   14.10    8.20
   7   5   0   27.40   11.20
   7   5   0   34.30   10.60
  -7  -4   0   -1.20    3.80
  -7  -4   0   -2.80    4.20
   7   4   0   -2.80    4.20
  -7  -3   0    1.30    3.80
  -7  -3   0    7.90    5.10
   7   3   0    8.70    7.30
   7   3   0   -0.90    3.20
  -7  -2   0    9.00    4.80
  -7  -2   0   17.20    6.50
   7   2   0   21.00    6.70
   7   2   0   18.40    5.10
  -7  -1   0   37.80    5.40
  -7  -1   0   33.30    7.40
  -7  -1   0   30.40    6.60
   7   1   0   47.20    8.30
   7   1   0   18.30    5.20
  -7   0   0   76.69    8.80
  -7   0   0   88.99    8.00
  -7   0   0   82.09    8.50
   7   0   0   94.29    9.10
   7   0   0   93.89    9.00
  -7   1   0   24.10    6.20
  -7   1   0   27.10    5.50
   7  -1   0   40.40    7.20
   7  -1   0   45.20    7.70
  -7   2   0   18.30    5.90
  -7   2   0   10.90    4.60
   7  -2   0   14.70    5.40
  -7   3   0    2.40    3.40
  -7   3   0    4.40    4.30
  -7   4   0    5.40    4.80
   7  -4   0    1.00    3.50
  -7   5   0   22.20    8.20
   7  -5   0   14.40    7.80
   7  -5   0   15.80    6.70
  -8  -4   0   10.50    7.50
  -8  -4   0    4.50    5.30
   8   4   0    6.40    6.80
  -8  -3   0   68.39   10.00
  -8  -3   0   53.99   11.60
   8   3   0   68.09   14.60
  -8  -2   0    8.50    4.80
  -8  -2   0   10.50    6.30
   8   2   0    9.80    6.70
   8   2   0    8.80    5.30
  -8  -1   0    5.40    5.00
   8   1   0    4.50    4.20
   8   1   0    3.80    4.60
  -8   0   0    5.80    3.70
  -8   0   0   15.90    6.00
  -8   0   0   10.00    5.10
   8   0   0   13.50    5.00
   8   0   0   21.00    7.10
  -8   1   0    3.70    4.00
  -8   1   0    8.60    4.40
   8  -1   0    2.20    3.80
   8  -1   0   -3.90    3.10
   8  -2   0    8.80    5.30
  -8   3   0   59.29   10.50
  -8   3   0   70.49   12.70
   8  -3   0   61.59    9.10
  -8   4   0   -1.50    3.70
   8  -4   0   11.40    5.60
  -9  -3   0   -0.40    6.00
  -9  -3   0    5.10    5.60
  -9  -2   0   34.80   10.00
  -9  -2   0   17.40    7.60
   9   2   0   25.80    9.40
   9   2   0   26.60    9.60
  -9  -1   0    3.30    4.90
  -9  -1   0   -1.90    4.20
   9   1   0    5.20    4.90
   9   1   0    2.90    4.80
  -9   0   0    4.10    5.10
   9   0   0    5.20    5.20
   9   0   0   -0.80    4.20
  -9   1   0    4.70    4.50
  -9   1   0   -1.80    4.80
   9  -1   0    1.40    4.60
   9  -1   0    4.00    4.80
  -9   2   0    7.60    4.80
  -9   2   0   32.30    9.80
   9  -2   0   27.40    7.80
  -9   3   0    2.40    4.80
  -9   3   0   -1.40    4.10
 -10  -1   0    1.50    6.10
 -10  -1   0    6.10    6.40
  10   1   0    2.90    5.50
  10   1   0    4.20    6.30
 -10   0   0   20.10    8.60
  10   0   0   36.10   11.80
  10   0   0   41.90   12.30
 -10   1   0   -0.50    6.30
  10  -1   0    1.80    5.70
  10   0  -1   -3.80    4.50
  10   0  -1    6.60    6.40
  10   1  -1   10.10    7.50
  10   1  -1   18.90    8.50
 -10  -1   1    3.20    6.10
 -10  -1   1   15.50    8.90
  -9   3   1    8.60    6.30
   9  -2  -1   37.30    8.70
  -9   2   1   24.00    6.90
  -9   2   1   15.50    7.80
   9  -1  -1    1.70    4.00
   9  -1  -1   -0.10    4.60
  -9   1   1    0.20    3.40
  -9   1   1    3.80    5.10
   9   0  -1    2.70    5.20
   9   0  -1   -1.20    4.00
  -9   0   1    0.10    4.40
   9   1  -1    4.50    5.60
   9   1  -1   -2.00    4.60
  -9  -1   1    2.00    5.20
  -9  -1   1    4.70    5.20
   9   2  -1   28.10    9.00
  -9  -2   1   37.30    9.10
  -9  -2   1   38.90   11.10
  -9  -3   1   24.90   10.30
   8  -4  -1    5.80    5.30
  -8   4   1   -1.50    4.00
   8  -3  -1   26.20    7.50
  -8   3   1   13.40    5.80
  -8   3   1   32.30    8.50
   8  -2  -1   31.20    7.70
  -8   2   1   32.20    9.60
  -8   2   1   20.70    9.10
   8  -1  -1   -2.40    2.90
   8  -1  -1   -0.50    3.00
  -8   1   1   -2.00    2.80
  -8   1   1   -4.20    3.50
   8   0  -1    1.30    3.80
   8   0  -1    0.10    4.20
  -8   0   1    3.70    4.00
  -8   0   1    6.80    4.40
  -8   0   1    2.10    3.30
   8   1  -1   -3.50    3.10
   8   1  -1    2.10    5.40
  -8  -1   1   -5.00    3.30
   8   2  -1   40.00    8.70
   8   2  -1   29.90    7.90
  -8  -2   1   23.40    6.90
  -8  -2   1   34.50    9.00
   8   3  -1   26.30    9.60
  -8  -3   1   17.80    7.00
  -8  -3   1   39.50   10.50
   8   4  -1   -0.90    6.30
  -8  -4   1    5.20    6.90
  -8  -4   1    0.40    4.50
   7  -5  -1    3.20    4.70
   7  -5  -1   -3.40    3.80
  -7   5   1    3.80    4.50
   7  -4  -1   14.20    6.10
  -7   4   1   10.20    5.20
  -7   3   1    6.40    3.90
  -7   3   1   -2.20    3.40
   7  -2  -1   -0.20    3.00
   7  -2  -1   -0.90    2.80
  -7   2   1    2.00    3.30
  -7   2   1    2.50    3.60
   7  -1  -1    7.60    3.80
   7  -1  -1    8.60    4.30
  -7   1   1    2.50    3.20
  -7   1   1   -0.80    2.90
   7   0  -1    3.00    3.00
   7   0  -1    4.90    3.80
  -7   0   1   -3.00    2.80
  -7   0   1    2.40    3.00
  -7   0   1   -5.50    1.90
   7   1  -1    5.60    3.80
   7   1  -1    3.80    4.20
  -7  -1   1    0.30    3.50
  -7  -1   1    4.10    4.10
  -7  -1   1    5.00    3.10
   7   2  -1   -0.10    2.80
   7   2  -1    1.50    4.00
  -7  -2   1    7.50    4.20
  -7  -2   1    0.20    3.70
  -7  -2   1    2.20    3.10
   7   3  -1   -3.00    2.70
   7   3  -1    2.80    5.40
  -7  -3   1    9.00    5.30
  -7  -3   1   -1.10    3.40
   7   4  -1   28.10    8.90
  -7  -4   1   24.20    8.30
  -7  -4   1   21.90    6.80
   7   5  -1   -5.40    5.10
   7   5  -1   16.20    9.40
  -7  -5   1   -0.80    4.90
  -7  -5   1    2.40    4.20
   6  -6  -1    5.10    5.80
  -6   6   1    9.40    7.20
   6  -5  -1   60.99    8.60
   6  -5  -1   65.59   12.00
  -6   5   1   56.59    8.70
   6  -4  -1    3.40    4.40
   6  -4  -1   -0.10    3.40
  -6   4   1    4.70    4.50
  -6   4   1    5.60    4.20
   6  -3  -1    1.40    3.20
   6  -3  -1    1.70    2.90
  -6   3   1   -1.90    2.50
  -6   3   1    1.80    3.20
   6  -2  -1   38.10    5.60
   6  -2  -1   30.20    5.20
   6  -2  -1   24.50    5.40
  -6   2   1   30.70    6.00
  -6   2   1   23.00    5.20
   6  -1  -1  120.09    9.10
   6  -1  -1  119.29    9.50
  -6   1   1  114.49    8.20
  -6   1   1  127.69   11.70
  -6   1   1  117.09   10.30
   6   0  -1   -1.00    2.50
  -6   0   1    0.70    2.90
  -6   0   1    3.60    3.00
  -6   0   1   -0.80    2.10
   6   1  -1  121.09    9.60
   6   1  -1  124.99    9.90
  -6  -1   1  130.69    9.80
  -6  -1   1  117.59    9.60
  -6  -1   1  130.09    9.20
   6   2  -1   24.70    6.40
   6   2  -1   21.30    5.50
  -6  -2   1   12.40    4.60
  -6  -2   1   26.40    6.30
  -6  -2   1   24.40    4.90
   6   3  -1    1.00    3.00
   6   3  -1    0.40    3.40
  -6  -3   1    0.60    2.50
  -6  -3   1    3.50    3.80
  -6  -3   1   -0.60    3.20
   6   4  -1    1.40    4.20
  -6  -4   1    6.60    7.90
  -6  -4   1   -2.30    2.90
   6   5  -1   58.69   12.50
   6   5  -1   92.99   16.60
  -6  -5   1   46.40   10.50
  -6  -5   1   34.50    7.50
  -6  -6   1   -2.90    5.50
   5  -6  -1   25.50   10.70
   5  -6  -1   35.30    8.00
  -5   6   1   43.20   11.40
  -5   6   1   43.20    9.70
   5  -5  -1   52.69    7.60
   5  -5  -1   59.09   12.00
  -5   5   1   59.29   10.00
  -5   5   1   51.89   10.40
   5  -4  -1    7.70    3.80
   5  -4  -1    8.80    4.00
  -5   4   1   12.80    4.50
  -5   4   1   14.70    5.10
  -5   4   1   15.00    5.00
   5  -3  -1   13.60    4.30
   5  -3  -1    5.80    3.40
  -5   3   1    2.80    3.00
  -5   3   1    7.00    3.60
  -5   3   1   15.50    4.40
   5  -2  -1   56.59    6.00
   5  -2  -1   54.39    5.40
   5  -2  -1   53.59    5.60
  -5   2   1   55.69    5.30
  -5   2   1   48.80    5.60
  -5   2   1   56.69    6.10
   5  -1  -1   10.70    3.30
   5  -1  -1    5.90    2.90
   5  -1  -1    5.80    2.40
  -5   1   1   11.30    3.20
  -5   1   1   15.20    4.20
  -5   1   1    6.90    2.70
   5   0  -1   -2.60    1.70
   5   0  -1    1.20    1.40
   5   0  -1    1.50    2.20
  -5   0   1    2.90    2.40
  -5   0   1    0.10    1.60
  -5   0   1   -1.40    1.60
   5   1  -1    9.40    3.60
   5   1  -1   12.90    3.60
  -5  -1   1    7.70    3.30
  -5  -1   1    3.00    2.80
  -5  -1   1    4.50    2.20
   5   2  -1   52.99    5.80
   5   2  -1   76.29    7.00
  -5  -2   1   60.29    5.60
  -5  -2   1   59.09    6.40
  -5  -2   1   51.99    6.00
   5   3  -1   14.90    4.90
   5   3  -1    4.70    3.20
  -5  -3   1   21.90    5.80
  -5  -3   1    9.80    3.90
  -5  -3   1    9.60    3.20
   5   4  -1    5.90    4.10
   5   4  -1    5.10    3.90
  -5  -4   1   -0.40    3.50
  -5  -4   1    8.30    3.80
  -5  -4   1    3.10    3.40
   5   5  -1   40.30    8.20
   5   5  -1   54.99   13.10
   5   5  -1   53.39   10.00
  -5  -5   1   53.79    7.80
  -5  -5   1   40.10    9.60
   5   6  -1   29.90    9.80
  -5  -6   1   51.09   11.20
   4  -6  -1   27.90    7.00
   4  -6  -1   42.90   10.80
  -4   6   1   49.50    9.50
  -4   6   1   47.00   11.70
   4  -5  -1   39.70    8.30
   4  -5  -1   43.50    6.50
   4  -5  -1   31.60    8.50
  -4   5   1   21.30    6.40
  -4   5   1   55.89    9.20
   4  -4  -1   35.90    6.60
   4  -4  -1   27.80    5.40
   4  -4  -1   26.90    5.70
  -4   4   1   31.30    5.00
  -4   4   1   47.10    7.30
  -4   4   1   31.10    6.10
   4  -3  -1   -0.30    2.10
   4  -3  -1    3.10    2.60
   4  -3  -1    2.80    2.40
  -4   3   1    2.80    2.80
  -4   3   1    2.80    2.70
  -4   3   1    0.40    2.10
   4  -2  -1   95.19    7.00
   4  -2  -1   95.69    6.90
   4  -2  -1   88.09    6.10
  -4   2   1   84.29    6.60
  -4   2   1  107.69    7.50
  -4   2   1   90.59    6.60
   4  -1  -1    1.40    1.80
   4  -1  -1   -0.40    1.70
   4  -1  -1   -0.50    1.30
  -4   1   1    2.70    1.40
  -4   1   1   -1.00    1.50
  -4   1   1    2.50    2.00
  -4   1   1    2.80    2.00
   4   0  -1    0.30    1.00
   4   0  -1    1.10    1.10
   4   0  -1    1.90    1.90
   4   0  -1    6.60    2.70
  -4   0   1    0.20    1.30
  -4   0   1    1.10    1.00
  -4   0   1   -0.20    1.60
  -4   0   1    1.20    1.60
   4   1  -1    1.40    1.10
   4   1  -1    0.50    1.90
   4   1  -1   -0.30    0.90
   4   1  -1    2.90    1.80
  -4  -1   1    1.20    2.00
  -4  -1   1    0.60    0.90
  -4  -1   1    2.90    1.90
  -4  -1   1    3.70    2.10
   4   2  -1   93.79    6.90
   4   2  -1   93.99    7.40
   4   2  -1   93.09    5.30
  -4  -2   1   93.79    7.40
  -4  -2   1   92.49    7.30
  -4  -2   1   99.29    6.80
   4   3  -1   -0.30    2.10
   4   3  -1   -0.90    2.10
  -4  -3   1    4.00    2.20
  -4  -3   1   -4.00    2.30
  -4  -3   1    4.70    3.00
   4   4  -1   42.20    7.40
   4   4  -1   30.70    4.80
  -4  -4   1   42.70    7.50
  -4  -4   1   26.50    5.60
   4   5  -1   38.70    9.30
   4   5  -1   35.40    7.70
   4   5  -1   36.50    7.30
   4   5  -1   45.70    6.40
  -4  -5   1   45.30    6.30
  -4  -5   1   39.10    8.30
   3  -7  -1    0.40    6.80
   3  -6  -1    5.60    5.20
   3  -6  -1    2.50    3.60
   3  -6  -1    1.90    5.20
  -3   6   1    5.40    4.70
  -3   6   1    0.10    4.40
   3  -5  -1  114.89   11.40
   3  -5  -1  106.39   11.50
   3  -5  -1   99.09    9.10
  -3   5   1  114.19   12.40
  -3   5   1   85.59    9.80
   3  -4  -1  499.35   25.30
   3  -4  -1  528.55   24.70
   3  -4  -1  510.25   25.20
  -3   4   1  510.55   24.00
  -3   4   1  534.25   26.20
  -3   4   1  488.45   25.30
   3  -3  -1   37.00    4.50
   3  -3  -1   32.30    4.60
   3  -3  -1   29.50    3.20
   3  -3  -1   31.80    4.50
  -3   3   1   36.50    4.20
  -3   3   1   32.00    4.50
  -3   3   1   33.30    4.40
   3  -2  -1  683.33   29.20
   3  -2  -1  691.33   28.00
   3  -2  -1  716.23   29.40
   3  -2  -1  694.63   29.10
  -3   2   1  692.23   29.00
  -3   2   1  717.53   29.10
  -3   2   1  665.33   29.10
   3  -1  -1  254.97   11.60
   3  -1  -1  265.67   11.80
  -3   1   1  261.67   12.10
  -3   1   1  230.08   12.60
  -3   1   1  242.38   11.20
  -3   1   1  245.68   10.90
   3   0  -1    1.60    1.10
   3   0  -1    0.20    1.00
   3   0  -1    5.90    2.00
   3   0  -1    1.80    1.90
  -3   0   1    1.40    1.00
  -3   0   1    5.70    1.90
  -3   0   1    1.70    1.50
  -3   0   1    0.00    1.90
  -3   0   1    0.70    0.90
   3   1  -1  275.97   12.30
   3   1  -1  252.77   10.70
   3   1  -1  236.28   14.40
  -3  -1   1  266.17   10.70
  -3  -1   1  263.07   12.70
  -3  -1   1  256.47   12.10
  -3  -1   1  259.37   10.80
  -3  -1   1  282.37   15.70
   3   2  -1  679.43   27.00
   3   2  -1  646.04   28.80
   3   2  -1  705.93   28.50
  -3  -2   1  703.73   28.90
  -3  -2   1  706.33   29.00
  -3  -2   1  630.64   28.70
  -3  -2   1  690.03   28.20
  -3  -2   1  682.33   27.30
   3   3  -1   37.00    4.50
   3   3  -1   32.30    4.00
   3   3  -1   32.20    5.60
  -3  -3   1   37.30    4.50
  -3  -3   1   37.30    4.80
  -3  -3   1   27.40    3.60
  -3  -3   1   38.60    4.10
  -3  -3   1   26.60    4.10
  -3  -3   1   32.60    4.10
  -3  -3   1   30.80    4.00
   3   4  -1  516.45   22.60
   3   4  -1  490.25   23.00
   3   4  -1  475.85   22.80
   3   4  -1  469.15   23.30
  -3  -4   1  484.05   23.50
  -3  -4   1  461.25   22.20
  -3  -4   1  457.65   22.80
  -3  -4   1  449.66   23.00
  -3  -4   1  511.05   23.10
  -3  -4   1  452.85   22.30
  -3  -4   1  472.35   22.60
   3   5  -1  104.89   10.10
   3   5  -1  107.09    9.40
   3   5  -1  119.39    9.80
   3   5  -1  117.79   10.80
   3   5  -1  111.79   12.00
   3   5  -1  102.29    9.00
  -3  -5   1   98.59   10.30
  -3  -5   1  113.49   10.20
  -3  -5   1   88.79    8.70
  -3  -5   1   94.19    8.90
   3   6  -1   15.20    6.00
   2  -7  -1   -0.50    5.10
   2  -7  -1    3.70    6.60
  -2   7   1   -1.70    5.20
  -2   7   1   10.90    7.80
   2  -6  -1   -2.60    3.40
   2  -6  -1    0.10    4.00
   2  -6  -1   -1.50    4.10
  -2   6   1    0.60    4.10
  -2   6   1    1.60    3.80
   2  -5  -1   33.30    7.30
   2  -5  -1   39.10    7.40
   2  -5  -1   37.80    5.80
  -2   5   1   37.90    5.90
  -2   5   1   40.20    7.70
   2  -4  -1   97.29    7.70
   2  -4  -1   98.09    9.40
   2  -4  -1  102.59    8.90
  -2   4   1   86.09    7.90
  -2   4   1  116.79   10.20
  -2   4   1   93.19    7.30
   2  -3  -1   62.09    5.80
   2  -3  -1   61.19    4.10
   2  -3  -1   57.59    5.50
   2  -3  -1   61.09    5.20
  -2   3   1   55.19    5.50
  -2   3   1   58.49    4.80
  -2   3   1   55.89    5.20
   2  -2  -1   59.29    5.20
   2  -2  -1   63.29    4.00
   2  -2  -1   64.59    5.00
  -2   2   1   61.69    5.00
  -2   2   1   56.19    4.60
  -2   2   1   68.09    4.50
   2  -1  -1   49.50    3.30
   2  -1  -1   47.50    3.60
   2  -1  -1   51.49    3.50
   2  -1  -1   44.50    3.50
  -2   1   1   47.10    2.70
  -2   1   1   45.00    3.30
  -2   1   1   50.39    3.50
  -2   1   1   46.60    3.40
  -2   1   1   54.29    3.70
  -2   1   1   44.60    3.30
   2   0  -1   -0.10    1.40
   2   0  -1    0.00    0.70
   2   0  -1   -0.40    1.00
   2   0  -1    1.40    0.80
   2   0  -1   -0.20    0.90
   2   0  -1   -1.10    1.10
  -2   0   1    0.50    0.70
  -2   0   1   -2.00    1.30
  -2   0   1    1.30    1.10
  -2   0   1   -1.90    1.20
  -2   0   1    0.10    1.00
  -2   0   1   -0.60    0.80
   2   1  -1   50.99    3.50
   2   1  -1   51.19    2.80
   2   1  -1   49.50    3.80
   2   1  -1   51.29    2.80
   2   1  -1   42.50    3.50
  -2  -1   1   47.40    3.30
  -2  -1   1   47.80    3.00
  -2  -1   1   48.20    3.80
  -2  -1   1   44.90    3.30
  -2  -1   1   52.29    3.80
  -2  -1   1   46.00    3.80
   2   2  -1   57.99    4.50
   2   2  -1   51.69    3.80
   2   2  -1   63.89    4.40
  -2  -2   1   67.39    5.00
  -2  -2   1   59.09    4.00
  -2  -2   1   53.09    4.50
  -2  -2   1   62.19    4.40
  -2  -2   1   59.19    4.60
  -2  -2   1   61.39    4.30
  -2  -2   1   53.79    4.20
   2   3  -1   50.89    4.70
   2   3  -1   50.09    4.60
  -2  -3   1   62.49    5.10
  -2  -3   1   62.19    5.20
  -2  -3   1   57.69    5.20
  -2  -3   1   56.19    4.90
  -2  -3   1   58.49    5.00
  -2  -3   1   75.59    7.60
  -2  -3   1   61.69    5.10
   2   4  -1   89.09    7.10
   2   4  -1   81.79    7.10
   2   4  -1   94.89    7.30
   2   4  -1   93.89    7.40
  -2  -4   1  107.59    7.50
  -2  -4   1   94.09    7.40
  -2  -4   1   91.59    7.50
  -2  -4   1   92.19    7.40
  -2  -4   1   90.29    7.70
  -2  -4   1   96.29    7.50
  -2  -4   1  113.59    8.00
   2   5  -1   31.20    4.90
   2   5  -1   38.00    6.50
   2   5  -1   34.40    7.60
   2   5  -1   21.40    5.30
   2   5  -1   44.80    6.80
  -2  -5   1   35.30    6.90
  -2  -5   1   35.90    5.20
  -2  -5   1   31.50    7.00
   2   6  -1    3.00    4.10
   2   6  -1    2.20    4.40
   2   6  -1    6.40    4.00
  -2  -6   1    2.20    3.60
  -2  -6   1    0.60    4.10
   2   7  -1    2.50    5.10
   1  -7  -1   -0.10    5.10
   1  -7  -1    6.90    6.80
  -1   7   1    4.00    5.30
  -1   7   1    0.80    5.20
   1  -6  -1   66.99   15.50
   1  -6  -1   53.89    7.30
  -1   6   1   61.19    8.40
   1  -5  -1   21.40    5.30
   1  -5  -1   25.30    5.40
   1  -5  -1   21.40    5.60
  -1   5   1   15.20    4.20
  -1   5   1   12.40    4.20
  -1   5   1   17.90    5.40
   1  -4  -1  118.19    9.10
   1  -4  -1  128.99    9.40
   1  -4  -1  117.19    8.30
  -1   4   1  103.79    7.70
  -1   4   1  120.39    8.70
  -1   4   1  138.69    9.90
   1  -3  -1    6.10    2.40
   1  -3  -1    9.60    2.00
   1  -3  -1    8.80    2.60
   1  -3  -1    2.90    2.00
  -1   3   1   14.30    2.80
  -1   3   1    6.90    2.70
  -1   3   1    4.80    2.30
   1  -2  -1  130.69    7.60
   1  -2  -1  132.29    7.20
   1  -2  -1  121.99    7.40
  -1   2   1  139.29    7.30
  -1   2   1  147.09    6.50
  -1   2   1  136.29    6.90
   1  -1  -1   87.79    4.80
   1  -1  -1   90.49    5.00
   1  -1  -1   99.49    4.50
   1  -1  -1   93.99    4.80
   1  -1  -1   90.79    4.90
  -1   1   1   89.09    5.00
  -1   1   1   98.29    4.90
  -1   1   1  100.19    4.50
  -1   1   1   89.69    4.90
  -1   1   1   90.59    4.80
  -1   1   1   95.69    5.00
  -1   1   1   98.99    4.70
   1   0  -1   -0.30    0.40
   1   0  -1    0.50    0.70
   1   0  -1    0.50    0.80
   1   0  -1    0.10    0.70
   1   0  -1    1.10    0.50
   1   0  -1    0.50    0.70
  -1   0   1   -0.10    0.40
  -1   0   1    1.20    0.50
  -1   0   1    0.30    0.70
  -1   0   1    0.70    0.60
  -1   0   1    0.40    0.80
  -1   0   1    3.10    1.00
  -1   0   1    0.10    0.60
   1   1  -1  100.69    4.70
   1   1  -1   89.09    4.60
   1   1  -1   97.29    5.00
   1   1  -1   85.49    4.80
   1   1  -1   93.59    4.90
   1   1  -1   98.49    4.90
  -1  -1   1   94.29    4.90
  -1  -1   1   97.59    5.10
  -1  -1   1   95.49    4.80
  -1  -1   1  101.99    4.90
  -1  -1   1   98.69    5.00
  -1  -1   1   94.29    4.60
  -1  -1   1  110.19    4.80
  -1  -2   1  144.79    7.50
  -1  -2   1  142.99    7.20
  -1  -2   1  148.99    7.30
  -1  -2   1  136.09    7.30
  -1  -2   1  144.49    7.40
  -1  -2   1  143.99    7.50
  -1  -2   1  149.79    7.80
   1   3  -1    8.40    2.40
   1   3  -1    7.60    2.30
  -1  -3   1   11.50    2.50
  -1  -3   1   10.70    2.40
  -1  -3   1   12.30    3.70
  -1  -3   1    9.30    2.60
  -1  -3   1   10.00    2.80
  -1  -3   1    5.10    2.10
   1   4  -1  107.29    7.50
   1   4  -1  113.09    7.40
   1   4  -1  115.39    8.20
   1   4  -1  102.89    7.70
  -1  -4   1  118.69    8.70
  -1  -4   1  114.69    7.40
  -1  -4   1  115.29    7.70
  -1  -4   1  100.49    7.70
  -1  -4   1  109.39    8.20
  -1  -4   1  123.29    9.00
  -1  -4   1  125.59    8.00
   1   5  -1   21.10    5.30
   1   5  -1   25.00    5.20
   1   5  -1   11.80    4.70
  -1  -5   1    9.00    3.80
  -1  -5   1   21.10    5.50
  -1  -5   1   21.60    4.60
  -1  -5   1   30.70    6.00
   1   6  -1   77.89    8.80
   1   6  -1   88.89   10.90
  -1  -6   1   58.69    8.90
  -1  -6   1   61.29    9.20
   1   7  -1   12.10    5.90
   1   7  -1    2.80    5.40
   1   7  -1    0.20    4.60
  -1  -7   1   -1.00    4.10
  -1  -7   1   -1.80    4.40
   0  -7  -1   -0.20    4.40
   0  -7  -1   -1.70    4.40
   0   7   1   12.70    6.70
   0   7   1   -2.10    5.00
   0  -6  -1   13.40    5.10
   0  -6  -1    5.00    4.40
   0   6   1    5.70    4.60
   0   6   1    3.90    4.50
   0  -5  -1    4.90    3.60
   0  -5  -1    9.50    4.10
   0  -5  -1    0.50    2.90
   0   5   1   -1.10    2.80
   0   5   1    5.60    3.20
   0   5   1    4.90    3.90
   0  -4  -1   37.80    5.30
   0  -4  -1   41.10    5.30
   0  -4  -1   37.50    4.00
   0  -4  -1   48.10    5.00
   0   4   1   36.30    4.30
   0   4   1   34.40    4.80
   0   4   1   39.00    5.50
   0  -3  -1   13.60    2.50
   0  -3  -1    5.00    2.40
   0  -3  -1   17.60    3.20
   0  -3  -1   12.10    3.00
   0  -3  -1   10.40    2.30
   0  -3  -1   12.10    2.70
   0   3   1    9.00    2.60
   0   3   1   14.30    2.90
   0   3   1    8.40    2.50
   0  -2  -1    5.80    1.50
   0  -2  -1    0.80    1.40
   0  -2  -1    1.00    1.50
   0  -2  -1    3.20    1.40
   0  -2  -1    3.60    1.40
   0  -2  -1    3.30    1.40
   0   2   1    2.40    1.30
   0   2   1    3.90    1.30
   0   2   1    1.00    1.00
   0  -1  -1  105.99    5.00
   0  -1  -1  119.99    5.10
   0  -1  -1  115.39    5.10
   0  -1  -1  111.49    5.50
   0  -1  -1  112.29    5.20
   0  -1  -1  114.99    5.30
   0  -1  -1  113.39    5.50
   0  -1  -1  118.69    5.10
   0   1   1  117.09    5.20
   0   1   1  112.49    5.10
   0   1   1  116.59    5.10
   0   1   1  104.89    5.40
   0   1   1  110.09    5.50
   0   1   1  119.89    5.00
   0   1  -1  115.79    5.50
   0   1  -1  107.49    5.00
   0   1  -1  111.79    4.70
   0   1  -1  105.19    5.40
   0   1  -1  109.49    5.40
   0   1  -1  112.19    5.20
   0   1  -1  116.59    5.20
   0   1  -1  116.39    5.20
   0  -1   1  119.09    5.20
   0  -1   1  109.49    4.80
   0  -1   1  102.79    5.00
   0  -1   1  103.09    5.40
   0  -1   1  111.59    5.40
   0  -1   1  112.69    4.80
   0  -1   1  109.49    5.10
   0  -1   1  116.59    5.20
   0   2  -1    2.90    1.30
   0   2  -1    2.30    1.20
   0   2  -1    2.60    1.30
   0   2  -1    4.30    1.20
   0  -2   1    4.10    1.30
   0  -2   1    0.30    1.10
   0  -2   1    2.40    1.40
   0  -2   1    0.30    1.40
   0  -2   1   -1.30    1.30
   0  -2   1    0.80    1.00
   0   3  -1    7.70    2.20
   0   3  -1   14.30    2.60
   0  -3   1   16.50    3.10
   0  -3   1   10.70    2.30
   0  -3   1   15.40    2.10
   0  -3   1   14.90    3.00
   0  -3   1   11.50    2.90
   0  -3   1   15.70    3.10
   0   4  -1   44.20    4.80
   0   4  -1   54.09    6.20
   0   4  -1   34.80    4.80
   0  -4   1   38.50    4.60
   0  -4   1   38.00    5.50
   0  -4   1   48.70    5.20
   0  -4   1   46.80    5.40
   0   5  -1    9.70    4.60
   0   5  -1    7.40    3.50
   0   5  -1    5.90    3.60
   0  -5   1    3.90    3.30
   0  -5   1    3.00    3.30
   0   6  -1    7.20    6.00
   0   6  -1    4.50    4.10
   0  -6   1    7.20    4.30
   0  -6   1    1.40    4.10
   0   7  -1    3.30    5.00
   0   7  -1    7.70    7.10
   0  -7   1   -2.60    5.60
   0  -7   1    4.00    5.90
  -1  -7  -1    0.90    5.50
  -1  -7  -1    3.20    4.50
   1   7   1    0.20    4.80
   1   7   1   -4.00    3.50
   1   7   1    3.00    6.20
  -1  -6  -1   21.70    6.30
  -1  -6  -1   17.40    6.90
   1   6   1    8.60    5.50
   1   6   1   19.60    6.20
  -1  -5  -1   14.10    5.10
  -1  -5  -1    7.30    3.90
  -1  -5  -1   11.50    3.90
   1   5   1   10.00    3.80
   1   5   1   13.60    5.30
   1   5   1   13.50    4.10
  -1  -4  -1    7.20    2.90
  -1  -4  -1   -2.70    2.00
  -1  -4  -1    4.10    2.30
  -1  -4  -1    5.00    2.60
  -1  -4  -1   -0.30    1.90
  -1  -4  -1   -1.80    2.10
  -1  -4  -1    1.90    2.00
   1   4   1    0.20    2.00
   1   4   1    1.20    2.50
   1   4   1    2.80    2.10
  -1  -3  -1   28.80    3.70
  -1  -3  -1   36.40    4.30
  -1  -3  -1   26.60    3.40
  -1  -3  -1   27.80    3.20
  -1  -3  -1   26.80    3.20
  -1  -3  -1   27.80    3.40
   1   3   1   27.20    3.30
   1   3   1   30.00    3.30
  -1  -2  -1  544.75   21.60
  -1  -2  -1  519.75   21.90
  -1  -2  -1  527.35   21.70
  -1  -2  -1  497.15   21.60
  -1  -2  -1  544.85   21.80
  -1  -2  -1  532.25   21.50
  -1  -2  -1  533.25   21.80
  -1  -1  -1   59.59    3.40
  -1  -1  -1   52.69    3.40
  -1  -1  -1   61.79    3.40
  -1  -1  -1   61.29    3.30
  -1  -1  -1   60.39    3.80
  -1  -1  -1   52.39    3.40
  -1  -1  -1   57.79    3.40
   1   1   1   62.89    3.40
   1   1   1   60.49    3.30
   1   1   1   60.39    3.30
   1   1   1   62.19    3.60
   1   1   1   56.69    3.30
   1   1   1   54.49    3.40
   1   1   1   60.39    3.70
  -1   0  -1    0.00    0.60
  -1   0  -1   -1.50    0.70
  -1   0  -1    0.80    0.50
  -1   0  -1   -1.20    0.70
  -1   0  -1    0.90    0.70
  -1   0  -1    0.30    0.70
   1   0   1    0.00    0.50
   1   0   1   -0.40    0.60
   1   0   1   -1.00    0.60
   1   0   1   -0.50    0.70
   1   0   1    2.00    0.90
   1   0   1   -0.40    0.50
  -1   1  -1   60.39    3.50
  -1   1  -1   57.99    3.50
  -1   1  -1   55.99    2.60
  -1   1  -1   54.79    3.60
  -1   1  -1   60.89    3.00
  -1   1  -1   60.39    3.60
  -1   1  -1   54.89    3.70
   1  -1   1   61.89    3.20
   1  -1   1   54.19    3.60
   1  -1   1   64.19    3.50
   1  -1   1   55.59    3.60
   1  -1   1   57.19    3.50
   1  -1   1   56.09    3.50
  -1   2  -1  531.55   21.90
  -1   2  -1  529.85   21.70
  -1   2  -1  541.45   20.70
   1  -2   1  542.55   21.70
   1  -2   1  486.85   22.10
   1  -2   1  541.25   22.40
   1  -2   1  517.15   20.50
  -1   3  -1   34.30    4.20
  -1   3  -1   27.50    2.20
  -1   3  -1   25.70    3.40
   1  -3   1   30.80    2.60
   1  -3   1   30.30    3.50
   1  -3   1   34.50    4.20
   1  -3   1   31.20    4.10
  -1   4  -1    0.20    2.00
  -1   4  -1    2.20    2.80
  -1   4  -1    3.50    2.40
   1  -4   1    0.30    2.10
   1  -4   1    0.20    2.00
   1  -4   1    6.60    2.80
  -1   5  -1    6.80    3.60
  -1   5  -1    7.50    3.70
  -1   5  -1    9.40    4.40
   1  -5   1    2.90    3.20
   1  -5   1    8.90    4.40
   1  -5   1   11.00    4.40
  -1   6  -1   19.90    7.70
  -1   6  -1   17.20    5.90
   1  -6   1   12.10    6.70
  -1   7  -1    2.60    5.90
  -1   7  -1   -0.20    4.50
   1  -7   1    1.10    6.40
   1  -7   1   -2.10    5.30
   2   7   1    2.50    5.10
  -2  -6  -1   21.10    6.30
  -2  -6  -1   14.80    7.20
   2   6   1   24.00    7.10
   2   6   1   28.10    7.40
   2   6   1   36.10    8.10
  -2  -5  -1   -1.20    2.80
  -2  -5  -1   -1.50    2.40
  -2  -5  -1    1.10    2.40
  -2  -5  -1   -1.20    2.40
  -2  -5  -1    1.80    3.40
   2   5   1   -0.50    2.20
   2   5   1    3.90    3.00
   2   5   1    2.40    3.60
   2   5   1   -1.10    2.30
   2   5   1    1.50    2.80
   2   5   1   -1.90    3.20
   2   5   1   -1.70    2.70
  -2  -4  -1  244.78   13.30
  -2  -4  -1  233.18   13.50
  -2  -4  -1  257.97   13.60
  -2  -4  -1  239.68   13.70
  -2  -4  -1  251.07   14.00
  -2  -4  -1  229.98   13.40
  -2  -4  -1  265.57   14.00
   2   4   1  227.48   13.50
   2   4   1  281.97   14.70
   2   4   1  226.28   13.30
   2   4   1  262.37   13.60
   2   4   1  246.18   13.80
  -2  -3  -1    8.60    2.40
  -2  -3  -1    5.50    2.30
  -2  -3  -1    6.70    2.50
  -2  -3  -1    9.30    2.50
  -2  -3  -1    8.10    4.30
  -2  -3  -1   13.80    2.70
  -2  -3  -1   11.40    2.60
   2   3   1    3.20    2.00
   2   3   1    9.60    2.40
   2   3   1    7.50    2.60
  -2  -2  -1   10.70    2.80
  -2  -2  -1   10.10    2.30
  -2  -2  -1    4.60    2.10
  -2  -2  -1   18.00    2.40
  -2  -2  -1   14.60    2.30
  -2  -2  -1   13.70    2.70
   2   2   1   12.40    2.60
   2   2   1   15.40    2.40
   2   2   1   12.70    2.20
  -2  -1  -1  191.58    9.00
  -2  -1  -1  189.68    9.00
  -2  -1  -1  177.28    7.90
  -2  -1  -1  180.58    9.10
  -2  -1  -1  188.08    8.40
  -2  -1  -1  190.88    7.80
   2   1   1  176.38    8.60
   2   1   1  180.68    8.00
   2   1   1  182.88    8.50
   2   1   1  185.18    8.00
   2   1   1  187.98    7.70
   2   1   1  179.58    9.00
  -2   0  -1    0.20    0.60
  -2   0  -1    0.90    0.90
  -2   0  -1   -1.30    1.10
  -2   0  -1    0.10    0.70
  -2   0  -1   -1.80    1.20
  -2   0  -1    0.10    0.50
  -2   0  -1    0.70    1.30
   2   0   1   -0.10    0.60
   2   0   1    0.10    1.10
   2   0   1   -0.30    0.80
   2   0   1    1.20    0.80
   2   0   1   -1.20    0.80
   2   0   1    1.00    1.30
  -2   1  -1  180.18    8.30
  -2   1  -1  167.18    8.20
  -2   1  -1  176.78    8.50
  -2   1  -1  181.38    8.60
  -2   1  -1  175.98    8.00
  -2   1  -1  183.48    8.10
   2  -1   1  164.48    8.40
   2  -1   1  190.98    8.70
   2  -1   1  166.38    8.20
   2  -1   1  186.88    8.10
  -2   2  -1   11.00    2.40
  -2   2  -1    8.70    1.70
  -2   2  -1    4.00    2.10
  -2   2  -1    8.10    2.00
   2  -2   1   11.00    1.60
   2  -2   1    6.20    2.10
  -2   3  -1    7.20    2.50
  -2   3  -1    8.80    2.60
  -2   3  -1    6.80    2.30
   2  -3   1   10.40    2.80
   2  -3   1   12.00    3.20
   2  -3   1   14.90    2.40
   2  -3   1   14.60    3.50
  -2   4  -1  231.38   13.10
  -2   4  -1  242.68   15.70
  -2   4  -1  223.58   13.90
   2  -4   1  216.68   13.10
   2  -4   1  261.77   14.80
   2  -4   1  265.87   17.80
  -2   5  -1    2.50    3.40
  -2   5  -1    1.30    2.70
  -2   5  -1   -3.50    2.50
   2  -5   1    1.40    3.60
   2  -5   1    3.50    3.10
   2  -5   1   -1.40    2.90
  -2   6  -1   23.30    7.10
  -2   6  -1   25.10    7.90
   2  -6   1   34.20    9.00
   2  -6   1   21.60    6.80
   2  -6   1   28.30    6.40
  -2   7  -1   -3.20    4.50
  -2   7  -1   12.70    6.70
   2  -7   1    8.70    6.80
   2  -7   1    7.30    7.90
  -3  -5  -1   41.80    7.30
  -3  -5  -1   61.19    7.20
  -3  -5  -1   34.00    5.20
   3   5   1   46.00    6.30
   3   5   1   45.10    8.00
   3   5   1   39.40    7.50
   3   5   1   52.09    8.90
   3   5   1   39.60    6.70
   3   5   1   38.80    6.80
  -3  -4  -1  143.69   10.20
  -3  -4  -1  125.69    9.70
  -3  -4  -1  148.99    9.90
  -3  -4  -1  150.88   10.00
  -3  -4  -1  135.99   10.10
  -3  -4  -1  124.99    9.60
  -3  -4  -1  151.98   10.70
   3   4   1  139.39    9.70
   3   4   1  140.49   10.00
   3   4   1  139.49    9.80
   3   4   1  165.58   10.60
  -3  -3  -1    2.90    3.00
  -3  -3  -1   17.00    3.20
  -3  -3  -1    8.60    3.10
  -3  -3  -1   11.90    3.50
  -3  -3  -1   12.80    3.10
  -3  -3  -1    6.00    2.40
  -3  -3  -1   15.80    3.50
   3   3   1   14.20    3.00
   3   3   1   13.10    3.50
   3   3   1   12.80    3.20
  -3  -2  -1   64.59    5.60
  -3  -2  -1   65.99    5.60
  -3  -2  -1   62.29    5.20
  -3  -2  -1   66.69    4.50
  -3  -2  -1   65.19    5.50
   3   2   1   79.99    6.00
   3   2   1   74.59    4.60
   3   2   1   69.99    5.30
  -3  -1  -1  342.27   16.40
  -3  -1  -1  353.96   15.00
  -3  -1  -1  345.37   15.70
  -3  -1  -1  322.87   13.70
   3   1   1  313.27   13.80
   3   1   1  331.87   13.20
   3   1   1  348.67   13.90
   3   1   1  325.77   16.00
   3   1   1  375.66   15.50
  -3   0  -1    0.90    1.70
  -3   0  -1    2.30    1.00
  -3   0  -1    1.00    1.80
  -3   0  -1    3.50    1.20
  -3   0  -1    1.20    0.90
  -3   0  -1    2.00    1.40
   3   0   1    2.60    1.70
   3   0   1    4.50    1.90
   3   0   1    3.00    1.20
  -3   1  -1  356.46   15.40
  -3   1  -1  342.17   14.30
  -3   1  -1  330.77   14.30
  -3   1  -1  316.77   15.00
   3  -1   1  335.67   14.60
   3  -1   1  333.87   14.80
   3  -1   1  363.76   16.50
   3  -1   1  306.07   14.10
  -3   2  -1   64.19    5.20
  -3   2  -1   58.49    3.90
  -3   2  -1   62.09    5.00
  -3   2  -1   68.29    5.30
   3  -2   1   68.39    5.40
   3  -2   1   67.39    5.40
   3  -2   1   62.59    4.30
   3  -2   1   67.79    5.30
  -3   3  -1   12.60    3.50
  -3   3  -1   13.50    3.70
  -3   3  -1    8.80    3.00
   3  -3   1   18.30    3.10
   3  -3   1   14.10    3.70
   3  -3   1   13.30    3.50
   3  -3   1   12.70    3.30
  -3   4  -1  141.89    9.80
  -3   4  -1  143.99   10.30
  -3   4  -1  134.49   10.80
   3  -4   1  130.19   10.30
   3  -4   1  126.29   10.50
   3  -4   1  138.49   10.90
  -3   5  -1   54.89   11.00
  -3   5  -1   49.10    7.30
  -3   5  -1   56.09    8.80
   3  -5   1   44.00    8.40
   3  -5   1   39.10    8.10
   3  -5   1   48.20    6.70
  -3   6  -1    7.40    5.70
  -3   6  -1    5.40    4.70
   3  -6   1    5.90    5.30
   3  -6   1    7.50    5.90
  -3   7  -1    1.60    5.90
  -4  -5  -1    8.90    4.40
  -4  -5  -1   10.50    5.50
  -4  -5  -1   21.90    6.40
   4   5   1   14.50    5.30
   4   5   1    9.20    4.10
   4   5   1    6.30    4.30
  -4  -4  -1   14.60    4.90
  -4  -4  -1    3.30    3.10
  -4  -4  -1    7.00    4.10
  -4  -4  -1    0.50    2.60
   4   4   1    5.30    3.40
   4   4   1    4.60    3.00
  -4  -3  -1   -3.20    2.60
  -4  -3  -1   -1.40    2.20
  -4  -3  -1    3.80    2.90
  -4  -3  -1   -1.70    1.90
   4   3   1    1.10    1.60
   4   3   1    0.80    2.60
   4   3   1    2.10    2.30
  -4  -2  -1    3.70    2.60
  -4  -2  -1    2.40    2.60
  -4  -2  -1   -0.80    1.90
  -4  -2  -1    1.30    1.80
   4   2   1    4.80    3.00
   4   2   1    3.30    2.30
   4   2   1    2.80    1.50
  -4  -1  -1  539.75   23.40
  -4  -1  -1  573.74   24.50
  -4  -1  -1  504.65   24.00
   4   1   1  580.04   24.50
   4   1   1  585.44   24.10
   4   1   1  520.85   21.70
   4   1   1  528.75   21.70
  -4   0  -1    0.30    1.50
  -4   0  -1    1.70    1.80
  -4   0  -1   -2.00    1.70
   4   0   1    3.70    2.20
   4   0   1   -1.00    1.10
   4   0   1    2.90    1.90
  -4   1  -1  543.75   24.40
  -4   1  -1  585.34   24.30
  -4   1  -1  542.05   22.70
  -4   1  -1  553.74   23.20
   4  -1   1  540.15   24.40
   4  -1   1  556.64   23.70
   4  -1   1  563.04   23.40
  -4   2  -1    3.40    2.30
  -4   2  -1    3.20    2.00
  -4   2  -1    1.20    1.80
   4  -2   1    9.70    2.70
   4  -2   1    2.00    1.90
   4  -2   1   -0.40    1.70
   4  -2   1    2.30    1.80
  -4   3  -1    1.50    2.20
  -4   3  -1    1.80    2.20
  -4   3  -1    2.30    2.50
   4  -3   1   -3.30    1.70
   4  -3   1    3.10    2.40
   4  -3   1   -0.70    2.20
  -4   4  -1    3.90    3.10
  -4   4  -1    2.60    3.10
  -4   4  -1    8.30    3.70
   4  -4   1    2.00    3.20
   4  -4   1    7.70    3.80
   4  -4   1    4.70    3.10
  -4   5  -1   16.80    5.60
  -4   5  -1   16.80    5.90
   4  -5   1   15.10    4.90
   4  -5   1   26.30    6.90
   4  -5   1    8.80    5.30
  -4   6  -1   -1.20    4.30
  -4   6  -1    0.30    5.50
   4  -6   1    4.80    5.50
   4  -6   1    1.40    3.80
  -5  -6  -1   14.20    7.90
   5   6   1   14.90    8.40
  -5  -5  -1   14.00    5.20
  -5  -5  -1   21.60    7.70
   5   5   1   23.00    6.10
   5   5   1    6.40    5.50
  -5  -4  -1   70.09    9.20
  -5  -4  -1   61.99    7.70
   5   4   1   69.89    8.00
   5   4   1   62.39    7.90
  -5  -3  -1   20.70    5.60
  -5  -3  -1   13.10    4.30
  -5  -3  -1   18.30    4.00
   5   3   1   14.40    4.40
   5   3   1   19.60    4.70
  -5  -2  -1   16.20    4.60
  -5  -2  -1   25.70    3.70
  -5  -2  -1   10.80    4.40
   5   2   1   19.70    4.40
   5   2   1   21.30    5.00
  -5  -1  -1  284.07   15.60
  -5  -1  -1  297.17   16.20
  -5  -1  -1  310.17   15.20
   5   1   1  287.87   15.60
   5   1   1  332.17   16.50
  -5   0  -1   -1.00    2.00
  -5   0  -1    1.00    2.10
  -5   0  -1    1.30    1.80
   5   0   1    1.30    1.60
   5   0   1   -0.10    1.90
   5   0   1    2.20    2.40
  -5   1  -1  307.27   15.60
  -5   1  -1  295.17   15.90
  -5   1  -1  317.77   14.70
   5  -1   1  298.97   15.20
   5  -1   1  275.97   15.50
   5  -1   1  306.17   14.60
  -5   2  -1   22.60    4.20
  -5   2  -1   31.90    4.50
  -5   2  -1   23.90    5.00
   5  -2   1   22.60    4.90
   5  -2   1   24.50    3.80
   5  -2   1   29.60    5.00
  -5   3  -1   20.90    4.90
  -5   3  -1   12.30    4.30
  -5   3  -1   22.40    5.00
   5  -3   1    9.80    3.60
  -5   4  -1   74.59    8.10
  -5   4  -1   74.19    8.20
  -5   4  -1   91.19    9.80
   5  -4   1   82.09    8.30
   5  -4   1   61.29    8.10
  -5   5  -1   21.10    6.90
  -5   5  -1   14.70    6.10
   5  -5   1   16.10    5.50
   5  -5   1   11.10    5.60
  -5   6  -1   19.50    7.40
  -5   6  -1   12.90    7.20
   5  -6   1   10.20    8.30
   5  -6   1    5.40    4.90
  -6  -6  -1    9.60    7.00
   6   6   1    9.90    8.50
  -6  -5  -1   11.40    5.90
  -6  -5  -1    8.30    4.50
   6   5   1   11.40    6.80
  -6  -4  -1   27.90    8.70
  -6  -4  -1   21.70    6.30
   6   4   1   29.00    7.80
  -6  -3  -1   -2.20    3.00
  -6  -3  -1   -0.60    2.90
   6   3   1   -2.90    2.60
   6   3   1   12.10    5.40
  -6  -2  -1    1.80    3.40
  -6  -2  -1    2.70    2.70
  -6  -2  -1   13.60    4.70
   6   2   1    6.40    4.10
   6   2   1   12.00    4.60
  -6  -1  -1  151.78   10.50
  -6  -1  -1  139.09   10.90
  -6  -1  -1  185.58   11.70
   6   1   1  144.89   11.00
   6   1   1  176.58   11.70
  -6   0  -1   -3.30    2.10
  -6   0  -1    6.40    3.00
  -6   0  -1    2.10    2.70
   6   0   1    2.20    3.30
  -6   1  -1  150.28   10.70
  -6   1  -1  162.98   10.10
  -6   1  -1  156.48   11.40
   6  -1   1  169.08   11.00
   6  -1   1  158.88   11.40
   6  -1   1  163.08    9.90
  -6   2  -1    6.50    3.70
  -6   2  -1    6.50    3.20
   6  -2   1    7.80    3.80
   6  -2   1    4.70    3.10
   6  -2   1   14.70    4.30
  -6   3  -1   -2.20    2.50
  -6   3  -1   -1.00    3.20
   6  -3   1   -4.70    2.10
   6  -3   1    3.60    3.40
  -6   4  -1   19.50    7.10
  -6   4  -1   21.90    6.80
   6  -4   1   22.20    6.40
   6  -4   1   25.40    6.60
  -6   5  -1   15.30    6.40
   6  -5   1    4.30    4.40
   6  -5   1    8.30    6.80
  -6   6  -1    3.90    6.00
   6  -6   1   18.10    8.90
   6  -6   1   12.40    9.40
  -7  -5  -1   -2.80    4.60
  -7  -5  -1    1.00    4.30
   7   5   1    5.80    7.90
  -7  -4  -1    4.40    4.40
  -7  -4  -1   -0.30    4.60
   7   4   1    6.80    6.00
  -7  -3  -1    3.00    4.20
  -7  -3  -1    1.40    4.20
   7   3   1    9.00    4.80
  -7  -2  -1    9.40    4.60
  -7  -2  -1   12.40    5.80
   7   2   1   11.70    4.70
   7   2   1   12.00    5.30
  -7  -1  -1   53.69    7.30
  -7  -1  -1   50.59    6.20
  -7  -1  -1   45.40    6.60
   7   1   1   58.09    7.50
   7   1   1   47.20    7.00
  -7   0  -1    1.60    2.60
  -7   0  -1   -2.90    2.90
  -7   0  -1   -0.40    2.90
   7   0   1    7.40    3.70
   7   0   1    3.70    3.60
  -7   1  -1   47.70    6.90
  -7   1  -1   51.69    6.50
   7  -1   1   56.49    7.40
   7  -1   1   52.29    6.70
  -7   2  -1    8.40    4.40
  -7   2  -1    0.10    3.70
   7  -2   1    6.00    3.90
  -7   3  -1    1.20    3.50
  -7   3  -1    2.60    4.00
  -7   4  -1    9.00    5.50
   7  -4   1   -2.80    3.30
  -7   5  -1    8.80    6.10
   7  -5   1    6.90    5.90
   7  -5   1    2.00    4.10
  -8  -4  -1   18.70    8.10
  -8  -4  -1   15.60    7.00
   8   4   1   28.20   10.60
  -8  -3  -1   13.10    5.80
  -8  -3  -1   21.20    7.60
   8   3   1   37.10   10.40
  -8  -2  -1   39.80    8.60
  -8  -2  -1   49.99   10.10
   8   2   1   53.39   11.40
   8   2   1   41.90    9.30
  -8  -1  -1    1.70    4.50
   8   1   1    6.50    5.90
   8   1   1   10.80    5.10
  -8   0  -1    6.90    4.00
  -8   0  -1    0.20    4.20
  -8   0  -1    1.70    4.00
   8   0   1    5.30    5.30
   8   0   1    2.30    3.40
  -8   1  -1   10.50    5.30
  -8   1  -1    6.90    3.80
   8  -1   1   13.30    5.80
   8  -1   1    6.10    5.60
   8  -2   1   35.80    7.90
  -8   3  -1   15.20    6.40
  -8   3  -1   18.30    7.40
   8  -3   1   15.90    6.40
  -8   4  -1   21.50    7.40
   8  -4   1   27.10    8.00
  -9  -3  -1    0.70    6.30
  -9  -2  -1    0.90    5.50
  -9  -2  -1    2.80    5.60
   9   2   1   -4.80    4.80
   9   2   1   -1.10    4.20
  -9  -1  -1   19.90    7.90
  -9  -1  -1   11.80    6.10
   9   1   1   -0.30    4.80
   9   1   1    0.40    4.40
  -9   0  -1    2.90    5.50
   9   0   1   11.70    6.20
   9   0   1   -1.50    3.90
  -9   1  -1   18.30    7.60
   9  -1   1   10.00    5.80
   9  -1   1   28.20    8.60
  -9   2  -1    4.40    4.40
  -9   2  -1    1.30    5.30
   9  -2   1    0.40    4.40
  -9   3  -1   -3.30    4.90
  -9   3  -1   -0.90    4.70
 -10  -1  -1    8.70    7.00
 -10  -1  -1    9.00    7.00
  10   1   1   -2.60    5.00
  10   1   1    3.60    6.10
 -10   0  -1   -2.10    4.70
  10   0   1   -1.60    5.50
  10   0   1   -4.20    5.80
 -10   1  -1    6.10    7.00
  10  -1   1    2.50    6.10
  10   0  -2   10.60    7.90
  10   0  -2   11.00    6.60
  10   1  -2   21.40    9.00
 -10  -1   2   14.70    8.00
 -10  -1   2   22.80   10.30
  -9   3   2    2.60    4.80
   9  -2  -2    8.60    5.80
  -9   2   2    4.60    5.40
  -9   2   2    6.80    4.80
   9  -1  -2    0.40    4.70
   9  -1  -2   -3.00    3.70
  -9   1   2   -0.50    3.20
  -9   1   2   -1.60    4.80
   9   0  -2    8.50    5.50
   9   0  -2   -1.20    4.00
  -9   0   2    1.90    5.30
   9   1  -2    5.40    6.00
   9   1  -2   -1.20    4.60
  -9  -1   2   -3.50    3.50
  -9  -1   2    8.40    5.40
   9   2  -2    0.30    5.60
  -9  -2   2   18.10    7.90
  -9  -2   2   14.40    6.90
   9   3  -2    2.30    7.10
  -9  -3   2    3.00    5.50
   8  -4  -2    1.60    4.40
  -8   4   2    3.30    5.00
   8  -3  -2    1.40    4.60
  -8   3   2    3.30    4.80
  -8   3   2    6.10    4.80
   8  -2  -2    5.30    4.30
  -8   2   2    0.30    4.20
  -8   2   2   -2.40    2.90
   8  -1  -2    2.00    4.40
   8  -1  -2   -2.10    3.00
  -8   1   2    8.30    4.30
  -8   1   2    5.70    4.10
   8   0  -2   18.70    6.50
   8   0  -2   24.30    7.00
  -8   0   2   36.40    8.00
  -8   0   2   28.60    6.60
  -8   0   2   33.90    7.90
   8   1  -2   -3.10    3.60
   8   1  -2   -2.90    5.50
  -8  -1   2   -1.40    4.10
  -8  -1   2   -1.20    3.10
   8   2  -2    6.20    5.10
   8   2  -2    5.20    4.70
  -8  -2   2    4.10    4.30
  -8  -2   2    1.70    4.50
   8   3  -2   -2.90    4.20
  -8  -3   2    6.10    4.90
  -8  -3   2    6.70    6.30
   8   4  -2    5.60    8.40
   8   4  -2   -0.80    6.70
  -8  -4   2    3.50    6.20
  -8  -4   2    5.90    5.40
   7  -5  -2   -0.40    5.80
   7  -5  -2    0.30    3.90
  -7   5   2   -1.00    4.10
   7  -4  -2    1.40    3.80
  -7   4   2    3.20    3.90
  -7   3   2   21.00    5.80
  -7   3   2   18.90    6.30
   7  -2  -2   76.49    7.80
   7  -2  -2   66.99    8.20
  -7   2   2   90.09    8.90
  -7   2   2   73.99    8.50
   7  -1  -2   -1.00    2.80
   7  -1  -2    4.50    3.70
  -7   1   2    5.90    3.60
  -7   1   2    2.00    3.00
   7   0  -2  107.49    9.80
   7   0  -2  117.09    9.90
  -7   0   2  106.49    9.20
  -7   0   2  109.29   10.00
  -7   0   2  108.39    9.30
   7   1  -2    5.10    4.50
   7   1  -2    0.90    2.90
  -7  -1   2   -0.60    3.20
  -7  -1   2    1.10    2.70
  -7  -1   2    4.70    3.80
   7   2  -2   78.19    8.20
   7   2  -2   69.59    9.30
  -7  -2   2   63.59    8.00
  -7  -2   2   64.09    8.20
  -7  -2   2   57.59    6.90
   7   3  -2   28.30    9.90
  -7  -3   2   21.10    7.10
  -7  -3   2   24.40    6.70
   7   4  -2   -1.90    4.40
  -7  -4   2   -0.60    3.60
  -7  -4   2    0.10    4.20
   7   5  -2   -5.10    4.60
   7   5  -2   -4.60    5.70
  -7  -5   2    3.30    4.90
  -7  -5   2    7.00    7.10
   6  -6  -2   48.40   10.10
  -6   6   2   43.50   11.20
   6  -5  -2   35.70    7.80
   6  -5  -2   33.60    8.70
  -6   5   2   39.30    8.70
   6  -4  -2   43.50    8.80
   6  -4  -2   40.60    8.20
  -6   4   2   47.40   10.00
   6  -3  -2   11.10    4.30
   6  -3  -2    9.30    4.00
  -6   3   2   12.00    4.30
  -6   3   2   15.40    5.30
   6  -2  -2  145.99   10.40
   6  -2  -2  130.89    9.50
   6  -2  -2  128.29    9.10
  -6   2   2  104.89    9.20
  -6   2   2  124.09   10.10
   6  -1  -2  164.88   11.60
   6  -1  -2  177.88   11.40
  -6   1   2  162.48   10.40
   6   0  -2  141.09   10.50
  -6   0   2  168.28   12.40
  -6   0   2  177.68   10.90
  -6   0   2  145.29   10.30
   6   1  -2  139.09   10.20
   6   1  -2  136.89   10.60
  -6  -1   2  150.08   10.60
  -6  -1   2  158.58   10.80
  -6  -1   2  146.29   10.10
   6   2  -2  129.49   10.10
   6   2  -2  144.19   11.10
  -6  -2   2  143.19   10.70
  -6  -2   2  139.89   11.00
  -6  -2   2  126.49    9.50
   6   3  -2    3.70    3.70
   6   3  -2   17.50    5.70
  -6  -3   2   17.20    4.40
  -6  -3   2   17.80    6.10
  -6  -3   2   19.30    5.30
   6   4  -2   49.20    9.40
  -6  -4   2   39.70   11.50
  -6  -4   2   40.00    8.00
   6   5  -2   46.00   12.00
   6   5  -2   60.39   14.00
  -6  -5   2   44.80    8.60
  -6  -5   2   28.00    8.30
   6   6  -2   27.40    9.20
   6   6  -2   31.80   10.90
  -6  -6   2   26.30    9.10
   5  -6  -2   -1.70    5.00
   5  -6  -2    7.00    5.60
  -5   6   2    5.80    6.50
  -5   6   2    0.40    4.80
   5  -5  -2   12.20    6.60
   5  -5  -2    4.40    4.20
  -5   5   2    6.20    5.70
  -5   5   2   19.00    6.60
   5  -4  -2   15.50    5.00
   5  -4  -2   13.80    4.50
  -5   4   2   22.00    5.90
  -5   4   2   16.40    5.10
  -5   4   2   16.70    5.20
   5  -3  -2    2.80    3.10
   5  -3  -2    3.00    2.80
  -5   3   2    1.70    3.00
  -5   3   2    8.60    3.50
  -5   3   2    3.20    3.00
   5  -2  -2   96.69    7.10
   5  -2  -2   93.59    7.30
   5  -2  -2  103.09    8.20
  -5   2   2   89.99    7.70
  -5   2   2   90.49    7.50
  -5   2   2  104.99    7.60
   5  -1  -2  146.39    9.30
   5  -1  -2  170.08   10.20
  -5   1   2  137.99    8.40
  -5   1   2  138.89    9.30
  -5   1   2  137.79    9.60
   5   0  -2   80.89    6.70
   5   0  -2   82.89    5.00
   5   0  -2   77.59    6.70
  -5   0   2   85.59    7.10
  -5   0   2   75.69    6.20
  -5   0   2   79.39    6.30
   5   1  -2  142.99    9.70
   5   1  -2  128.59    8.90
  -5  -1   2  140.49    9.10
  -5  -1   2  145.59    9.60
  -5  -1   2  145.29    9.70
   5   2  -2   76.09    7.00
   5   2  -2   99.39    8.30
  -5  -2   2   97.69    7.50
  -5  -2   2  113.69    8.60
  -5  -2   2  110.09    8.60
   5   3  -2   -0.70    2.80
   5   3  -2    5.60    3.20
  -5  -3   2    6.00    3.20
  -5  -3   2    8.80    3.10
  -5  -3   2    4.50    3.80
   5   4  -2    8.40    4.70
  -5  -4   2   12.00    4.10
  -5  -4   2   14.80    5.80
  -5  -4   2   14.00    4.50
   5   5  -2    2.20    4.00
   5   5  -2    5.60    6.20
   5   5  -2   16.20    6.60
  -5  -5   2    2.40    3.80
  -5  -5   2    5.50    6.10
   5   6  -2    1.50    4.80
   5   6  -2    3.90    4.90
  -5  -6   2    4.70    6.30
   4  -6  -2   14.50    6.80
   4  -6  -2   18.00    6.50
  -4   6   2   24.20    7.10
  -4   6   2   28.30    8.80
   4  -5  -2    1.00    3.60
   4  -5  -2    6.20    3.80
  -4   5   2    1.50    3.90
  -4   5   2   -2.50    2.50
   4  -4  -2    8.60    3.60
   4  -4  -2    2.80    3.10
   4  -4  -2    1.40    3.10
  -4   4   2    7.40    3.40
  -4   4   2   11.60    4.20
  -4   4   2    4.80    3.40
   4  -3  -2   51.19    4.70
   4  -3  -2   68.49    6.60
   4  -3  -2   52.79    6.00
  -4   3   2   66.79    6.40
  -4   3   2   60.69    6.50
  -4   3   2   55.19    5.60
   4  -2  -2   67.49    6.20
   4  -2  -2   78.59    5.70
   4  -2  -2   83.59    6.40
  -4   2   2   83.19    6.60
  -4   2   2   68.79    5.80
  -4   2   2   82.89    6.20
   4  -1  -2    3.20    1.70
   4  -1  -2    4.30    2.10
   4  -1  -2    3.70    2.20
  -4   1   2    3.10    1.90
  -4   1   2    3.90    1.60
  -4   1   2    0.90    1.70
  -4   1   2    5.80    2.40
   4   0  -2  500.35   21.70
   4   0  -2  464.55   21.30
   4   0  -2  487.35   19.50
   4   0  -2  482.25   19.40
  -4   0   2  488.25   19.40
  -4   0   2  487.75   21.80
  -4   0   2  470.75   21.10
  -4   0   2  508.05   21.40
   4   1  -2    4.00    1.90
   4   1  -2    5.70    2.60
   4   1  -2    5.10    1.50
   4   1  -2    2.60    1.10
   4   1  -2    3.00    1.00
  -4  -1   2    4.00    1.20
  -4  -1   2    5.30    2.60
  -4  -1   2    9.50    2.70
  -4  -1   2    2.10    2.20
   4   2  -2   73.89    4.40
   4   2  -2   75.79    5.90
   4   2  -2   76.49    6.50
  -4  -2   2   73.49    6.50
  -4  -2   2   86.99    5.60
  -4  -2   2   63.49    5.50
  -4  -2   2   80.59    6.70
   4   3  -2   59.49    6.30
   4   3  -2   55.99    5.60
  -4  -3   2   53.59    5.80
  -4  -3   2   55.99    6.40
  -4  -3   2   47.20    5.20
   4   4  -2    9.30    3.60
   4   4  -2   10.10    4.20
  -4  -4   2    1.70    2.80
  -4  -4   2   10.10    4.00
  -4  -4   2    7.90    4.60
   4   5  -2    5.30    3.80
   4   5  -2    1.40    4.10
   4   5  -2    3.80    4.20
   4   5  -2    1.50    4.30
  -4  -5   2    0.50    2.70
  -4  -5   2    4.00    4.10
  -4  -5   2    2.00    3.30
   4   6  -2   22.90    6.90
   3  -6  -2   26.90    8.80
   3  -6  -2    7.20    4.40
   3  -6  -2   21.00    7.50
  -3   6   2   28.50    7.40
  -3   6   2   30.20   10.20
   3  -5  -2   -1.60    3.10
   3  -5  -2    5.50    4.10
   3  -5  -2    1.80    3.10
  -3   5   2   -0.70    3.60
  -3   5   2    7.10    3.90
   3  -4  -2   71.39    6.80
   3  -4  -2   70.09    7.40
   3  -4  -2   60.29    6.90
  -3   4   2   54.79    7.10
  -3   4   2   72.29    7.60
  -3   4   2   49.00    5.60
   3  -3  -2   92.79    7.50
   3  -3  -2   92.59    7.20
   3  -3  -2   89.39    6.40
   3  -3  -2   91.79    7.50
  -3   3   2   97.89    7.50
  -3   3   2  101.59    7.60
  -3   3   2  106.49    7.20
   3  -2  -2  126.39    8.30
   3  -2  -2  150.38    8.70
   3  -2  -2  158.48    8.90
   3  -2  -2  151.98    7.90
  -3   2   2  142.09    8.70
  -3   2   2  156.58    8.70
   3  -1  -2   36.80    3.40
   3  -1  -2   37.70    3.30
  -3   1   2   33.30    3.00
  -3   1   2   27.40    3.30
  -3   1   2   33.30    2.80
   3   0  -2  116.79    6.70
   3   0  -2  120.49    7.00
   3   0  -2  119.79    5.60
   3   0  -2  116.09    5.60
  -3   0   2  124.99    5.70
  -3   0   2  112.79    6.90
  -3   0   2  124.19    6.10
  -3   0   2  116.79    6.70
  -3   0   2  121.49    6.80
   3   1  -2   33.90    3.20
   3   1  -2   31.60    2.40
   3   1  -2   32.70    2.10
   3   1  -2   30.30    2.00
  -3  -1   2   32.30    2.50
  -3  -1   2   32.80    4.20
  -3  -1   2   35.70    3.40
  -3  -1   2   33.20    3.70
   3   2  -2  137.49    8.60
   3   2  -2  150.48    8.20
   3   2  -2  141.19    7.00
  -3  -2   2  143.39    8.80
  -3  -2   2  159.28    8.90
  -3  -2   2  145.19    8.20
  -3  -2   2  148.89    8.80
  -3  -2   2  138.99    7.50
   3   3  -2   94.19    7.00
   3   3  -2   82.89    6.40
   3   3  -2   95.99    7.10
  -3  -3   2   87.69    6.80
  -3  -3   2  103.19    6.70
  -3  -3   2   92.59    7.20
  -3  -3   2   95.19    7.30
  -3  -3   2   82.49    6.40
   3   4  -2   70.99    6.90
   3   4  -2   53.19    5.80
   3   4  -2   58.29    6.20
   3   4  -2   58.49    5.90
  -3  -4   2   56.89    6.10
  -3  -4   2   67.99    6.50
  -3  -4   2   62.79    6.40
  -3  -4   2   84.09    7.50
  -3  -4   2   62.99    6.40
  -3  -4   2   77.09    6.80
  -3  -4   2   66.79    6.70
   3   5  -2    4.90    3.70
   3   5  -2    4.90    4.10
   3   5  -2    1.20    3.20
   3   5  -2    9.30    3.90
   3   5  -2    3.40    3.90
  -3  -5   2    5.10    3.50
  -3  -5   2   -1.20    2.90
  -3  -5   2    1.40    3.60
  -3  -5   2    0.30    2.90
   3   6  -2   22.50    9.00
   3   6  -2   21.00    6.20
   3   6  -2   28.20    8.80
   2  -7  -2    0.00    4.60
  -2   7   2   -0.50    5.10
  -2   7   2   12.50    8.90
   2  -6  -2    3.40    4.70
   2  -6  -2    0.20    3.60
   2  -6  -2    5.90    4.90
  -2   6   2    8.20    5.60
  -2   6   2    3.20    4.30
   2  -5  -2    5.90    3.30
   2  -5  -2   10.10    4.50
   2  -5  -2    6.70    3.40
  -2   5   2    8.70    4.60
  -2   5   2    7.00    3.60
   2  -4  -2   79.39    7.00
   2  -4  -2   78.69    8.60
   2  -4  -2   81.19    8.00
  -2   4   2   69.09    6.90
  -2   4   2   72.39    8.20
  -2   4   2   71.29    6.10
   2  -3  -2  143.69    9.30
   2  -3  -2  153.58    9.40
   2  -3  -2  140.69    7.30
   2  -3  -2  136.09    8.60
  -2   3   2  122.99    8.50
  -2   3   2  152.18    9.40
  -2   3   2  149.29    9.30
   2  -2  -2   12.20    2.70
   2  -2  -2    8.30    2.30
   2  -2  -2    8.50    1.90
   2  -2  -2    8.90    2.80
  -2   2   2    6.30    1.90
  -2   2   2    8.60    2.50
  -2   2   2    8.10    2.00
   2  -1  -2   32.00    2.80
   2  -1  -2   29.80    2.60
   2  -1  -2   33.40    3.10
   2  -1  -2   33.10    3.20
   2  -1  -2   27.80    2.80
  -2   1   2   28.00    3.10
  -2   1   2   28.90    2.10
  -2   1   2   31.60    2.90
  -2   1   2   33.60    2.90
  -2   1   2   32.00    2.80
  -2   1   2   32.30    2.90
  -2   1   2   30.50    2.70
   2   0  -2  425.06   16.90
   2   0  -2  380.66   16.90
   2   0  -2  390.36   16.80
   2   0  -2  405.46   16.60
  -2   0   2  421.16   15.90
  -2   0   2  424.76   16.90
  -2   0   2  435.96   16.10
  -2   0   2  392.76   17.00
  -2   0   2  425.56   16.90
  -2   0   2  420.56   16.90
   2   1  -2   35.60    2.70
   2   1  -2   37.20    2.40
   2   1  -2   29.50    2.50
   2   1  -2   28.00    2.10
   2   1  -2   28.30    2.00
   2   1  -2   37.40    3.20
  -2  -1   2   30.60    3.20
  -2  -1   2   36.60    2.70
  -2  -1   2   34.10    2.80
  -2  -1   2   32.50    3.00
  -2  -1   2   32.60    2.50
   2   2  -2    9.60    2.50
   2   2  -2    8.80    2.00
  -2  -2   2    7.70    2.00
  -2  -2   2    8.60    2.30
  -2  -2   2    9.90    2.20
  -2  -2   2    9.10    2.80
  -2  -2   2    7.80    2.00
  -2  -2   2    9.30    2.20
  -2  -2   2    6.00    1.70
   2   3  -2  129.59    8.70
   2   3  -2  136.39    8.20
  -2  -3   2  153.18    8.90
  -2  -3   2  142.59    8.30
  -2  -3   2  135.99    8.70
  -2  -3   2  144.39    8.30
  -2  -3   2  143.09    8.20
  -2  -3   2  144.09    9.20
  -2  -3   2  138.39    8.50
   2   4  -2   76.29    6.60
   2   4  -2   73.39    6.40
   2   4  -2   82.09    6.90
   2   4  -2   69.99    6.20
  -2  -4   2   61.19    5.70
  -2  -4   2   73.39    6.90
  -2  -4   2   76.29    6.50
  -2  -4   2   69.49    6.50
  -2  -4   2   73.89    6.70
  -2  -4   2   74.39    6.40
  -2  -4   2   82.09    6.80
   2   5  -2   12.00    4.60
   2   5  -2    5.30    3.50
   2   5  -2   12.10    4.00
   2   5  -2    7.20    3.20
   2   5  -2    5.80    3.20
  -2  -5   2   10.50    4.10
  -2  -5   2   10.00    3.80
  -2  -5   2    5.80    3.90
  -2  -5   2   14.00    4.00
   2   6  -2    3.40    3.80
   2   6  -2    3.90    5.80
   2   6  -2    1.00    3.50
  -2  -6   2   -0.20    3.50
  -2  -6   2    2.30    4.30
   2   7  -2   -3.50    4.20
   2   7  -2   -0.80    4.10
  -2  -7   2   -0.20    4.90
   1  -7  -2   -5.20    3.90
   1  -7  -2   -2.10    4.60
  -1   7   2    4.00    6.50
  -1   7   2    3.60    5.20
   1  -6  -2    2.80    4.50
   1  -6  -2   14.20    4.90
  -1   6   2    9.20    6.90
  -1   6   2   10.70    5.30
   1  -5  -2  170.28   12.60
   1  -5  -2  153.38   11.20
   1  -5  -2  144.99   12.00
  -1   5   2  164.58   12.30
  -1   5   2  154.28   12.10
   1  -4  -2  114.69    8.90
   1  -4  -2   97.19    8.20
   1  -4  -2  111.59    8.10
  -1   4   2  100.39    7.20
  -1   4   2  115.49    8.50
  -1   4   2  114.19    9.10
   1  -3  -2  229.58   12.50
   1  -3  -2  227.28   12.50
   1  -3  -2  241.28   10.80
   1  -3  -2  243.18   12.00
  -1   3   2  220.78   11.90
  -1   3   2  252.07   12.90
  -1   3   2  234.08   11.30
  -1   3   2  235.68   10.30
   1  -2  -2   36.20    3.30
   1  -2  -2   38.80    2.90
   1  -2  -2   33.90    3.60
   1  -2  -2   40.60    3.90
   1  -2  -2   34.60    3.10
  -1   2   2   43.00    3.90
  -1   2   2   40.00    3.00
  -1   2   2   40.60    3.40
  -1   2   2   36.30    2.70
   1  -1  -2  977.90   39.30
   1  -1  -2 1072.19   38.90
   1  -1  -2  964.00   39.20
   1  -1  -2 1039.90   39.10
   1  -1  -2 1031.10   39.30
   1  -1  -2 1086.49   38.80
   1  -1  -2 1011.60   39.30
  -1   1   2 1052.09   38.80
  -1   1   2 1034.30   39.20
  -1   1   2  992.80   39.20
  -1   1   2 1029.50   39.30
  -1   1   2 1014.10   39.20
   1   0  -2  237.28    9.50
   1   0  -2  229.08    9.50
   1   0  -2  230.58    8.80
   1   0  -2  223.28    9.00
   1   0  -2  207.98    9.30
  -1   0   2  239.88    9.10
  -1   0   2  232.28    9.40
  -1   0   2  233.38    9.30
  -1   0   2  223.88    9.30
  -1   0   2  225.68    9.40
  -1   0   2  231.78    8.80
  -1   0   2  244.68    9.40
   1   1  -2 1007.90   39.50
   1   1  -2  960.40   39.50
   1   1  -2 1056.79   39.90
   1   1  -2 1083.09   39.70
   1   1  -2 1017.70   39.60
   1   1  -2 1096.69   39.30
   1   1  -2 1040.70   39.20
   1   1  -2 1086.09   39.40
  -1  -1   2 1079.79   39.20
  -1  -1   2 1036.60   39.50
  -1  -1   2 1038.90   39.80
  -1  -1   2 1014.90   39.60
  -1  -1   2 1125.19   39.40
  -1  -1   2  971.10   39.50
  -1  -1   2  983.20   39.70
   1   2  -2   40.90    3.40
   1   2  -2   44.20    3.20
  -1  -2   2   38.60    3.20
  -1  -2   2   35.60    3.40
  -1  -2   2   36.90    3.40
  -1  -2   2   38.40    3.20
  -1  -2   2   35.70    3.10
  -1  -2   2   40.00    3.30
  -1  -2   2   42.70    3.50
   1   3  -2  218.18   11.70
   1   3  -2  209.58   11.60
   1   3  -2  241.98   11.40
  -1  -3   2  257.67   12.30
  -1  -3   2  225.08   11.90
  -1  -3   2  237.68   12.50
  -1  -3   2  252.87   12.60
  -1  -3   2  239.18   12.70
  -1  -3   2  256.97   12.20
  -1  -3   2  240.18   11.30
   1   4  -2  106.69    7.40
   1   4  -2  101.69    7.80
   1   4  -2  107.49    8.00
   1   4  -2  103.09    7.00
  -1  -4   2  109.39    7.80
  -1  -4   2  117.19    8.90
  -1  -4   2  103.09    7.60
  -1  -4   2  113.89    8.30
  -1  -4   2  108.49    8.10
  -1  -4   2  112.89    7.10
  -1  -4   2  118.39    7.80
   1   5  -2  154.08   12.80
   1   5  -2  164.58   12.10
  -1  -5   2  177.98   13.20
  -1  -5   2  170.58   12.30
  -1  -5   2  174.28   12.20
   1   6  -2   11.50    4.90
   1   6  -2   11.50    5.80
  -1  -6   2    4.20    4.20
  -1  -6   2    7.70    5.10
   1   7  -2    0.10    5.20
   1   7  -2    0.20    4.40
  -1  -7   2    1.10    4.50
  -1  -7   2   -2.20    4.50
   0  -7  -2    1.50    5.70
   0  -7  -2    2.70    4.70
   0   7   2   13.10    7.90
   0   7   2   -2.40    4.60
   0  -6  -2  164.98   15.00
   0  -6  -2  155.58   16.00
   0   6   2  160.88   12.90
   0   6   2  194.28   17.10
   0  -5  -2   32.50    6.60
   0  -5  -2   37.90    5.40
   0  -5  -2   28.80    6.00
   0   5   2   36.70    7.20
   0   5   2   28.20    5.80
   0   5   2   29.10    4.70
   0  -4  -2   21.60    4.30
   0  -4  -2   27.80    3.50
   0  -4  -2   25.00    4.80
   0  -4  -2   28.80    4.50
   0   4   2   23.40    4.80
   0   4   2   24.30    4.40
   0   4   2   21.20    3.40
   0  -3  -2  259.97   13.70
   0  -3  -2  295.47   14.40
   0  -3  -2  287.67   13.50
   0  -3  -2  283.97   13.60
   0  -3  -2  276.07   12.60
   0  -3  -2  276.57   12.30
   0   3   2  261.77   13.30
   0   3   2  278.77   12.90
   0   3   2  286.27   14.30
   0  -2  -2  361.46   15.10
   0  -2  -2  341.47   14.20
   0  -2  -2  336.57   15.30
   0  -2  -2  335.27   15.80
   0  -2  -2  351.16   14.40
   0  -2  -2  377.46   14.70
   0  -2  -2  360.06   14.90
   0   2   2  338.17   14.50
   0   2   2  341.37   14.90
   0   2   2  355.86   14.60
   0   2   2  335.67   15.40
   0   2   2  334.07   14.80
   0  -1  -2  806.72   29.50
   0  -1  -2  774.22   29.60
   0  -1  -2  768.62   29.50
   0  -1  -2  812.62   29.30
   0  -1  -2  749.53   29.50
   0  -1  -2  700.93   29.00
   0  -1  -2  717.53   29.10
   0  -1  -2  762.42   29.00
   0   1   2  816.32   29.30
   0   1   2  785.32   29.30
   0   1   2  747.83   29.50
   0   1   2  780.62   29.10
   0   1   2  780.32   29.00
   0   1   2  742.73   29.50
   0   1   2  760.62   29.50
   0   1  -2  774.62   29.20
   0   1  -2  812.62   29.90
   0   1  -2  782.52   29.50
   0   1  -2  783.62   30.00
   0   1  -2  789.02   29.90
   0   1  -2  786.92   29.80
   0   1  -2  747.93   30.00
   0   1  -2  755.12   29.50
   0  -1   2  777.12   29.20
   0  -1   2  798.52   30.30
   0  -1   2  803.22   29.90
   0  -1   2  811.32   29.90
   0  -1   2  742.53   29.50
   0  -1   2  789.32   30.10
   0  -1   2  777.12   29.50
   0  -1   2  766.82   30.00
   0   2  -2  367.86   14.30
   0   2  -2  344.67   15.10
   0   2  -2  316.07   14.90
   0   2  -2  353.66   14.40
   0  -2   2  364.16   14.90
   0  -2   2  368.56   16.00
   0  -2   2  369.26   15.80
   0  -2   2  349.67   14.40
   0  -2   2  359.36   14.20
   0  -2   2  346.27   15.40
   0   3  -2  278.27   12.40
   0   3  -2  297.77   13.80
   0   3  -2  272.07   13.50
   0  -3   2  272.37   12.20
   0  -3   2  288.37   14.30
   0  -3   2  285.97   14.00
   0  -3   2  288.07   12.60
   0  -3   2  279.47   13.70
   0   4  -2   27.70    4.70
   0   4  -2   27.40    4.80
   0  -4   2   24.90    4.50
   0  -4   2   23.30    4.90
   0  -4   2   25.10    3.80
   0  -4   2   22.80    4.50
   0   5  -2   32.60    6.10
   0   5  -2   34.40    7.00
   0   5  -2   41.70    6.80
   0  -5   2   28.50    5.50
   0  -5   2   26.10    6.30
   0  -5   2   39.00    6.70
   0   6  -2  187.08   16.90
   0   6  -2  136.69   13.00
   0  -6   2  147.69   15.10
   0  -6   2  146.89   13.40
   0   7  -2   12.50    6.50
   0   7  -2    3.40    6.40
   0  -7   2   -1.60    5.30
   0  -7   2    3.10    6.20
  -1  -7  -2    3.10    4.70
  -1  -7  -2    0.80    5.70
   1   7   2    1.40    4.80
   1   7   2   -3.70    4.20
   1   7   2    1.00    5.00
  -1  -6  -2  163.78   15.10
  -1  -6  -2  141.39   12.70
   1   6   2  150.98   15.10
   1   6   2  162.18   13.30
  -1  -5  -2   -1.70    2.70
  -1  -5  -2    0.20    3.00
  -1  -5  -2   -1.10    2.20
  -1  -5  -2    2.10    2.80
   1   5   2    2.10    3.30
   1   5   2   -1.90    2.10
   1   5   2    2.80    2.90
  -1  -4  -2   28.00    5.10
  -1  -4  -2   26.20    5.00
  -1  -4  -2   26.70    4.10
  -1  -4  -2   23.50    4.20
  -1  -4  -2   26.00    4.70
  -1  -4  -2   26.30    4.40
  -1  -4  -2   26.80    3.70
   1   4   2   22.40    3.60
   1   4   2   25.80    3.90
   1   4   2   31.10    4.80
  -1  -3  -2    2.90    1.90
  -1  -3  -2    3.30    2.10
  -1  -3  -2    2.00    1.70
  -1  -3  -2    2.80    1.80
  -1  -3  -2   -2.10    1.40
   1   3   2    1.10    1.50
  -1  -2  -2  657.43   25.80
  -1  -2  -2  632.44   25.60
  -1  -2  -2  632.94   25.90
  -1  -2  -2  613.54   25.40
  -1  -2  -2  649.74   25.90
  -1  -2  -2  627.04   25.70
  -1  -2  -2  634.44   25.30
  -1  -1  -2 1362.66   50.39
  -1  -1  -2 1421.26   50.59
  -1  -1  -2 1424.86   50.29
  -1  -1  -2 1376.36   50.89
  -1  -1  -2 1245.38   50.59
  -1  -1  -2 1282.47   50.69
  -1  -1  -2 1262.47   50.59
   1   1   2 1260.97   50.99
   1   1   2 1337.57   50.49
   1   1   2 1349.86   50.39
   1   1   2 1321.57   50.39
   1   1   2 1381.06   50.79
   1   1   2 1397.06   50.79
   1   1   2 1334.47   50.69
  -1   0  -2   12.10    1.50
  -1   0  -2   15.90    1.50
  -1   0  -2   17.60    1.40
  -1   0  -2   15.40    1.50
  -1   0  -2   12.30    1.40
  -1   0  -2   17.80    1.60
  -1   0  -2   13.80    1.40
   1   0   2   15.20    1.60
   1   0   2   16.70    1.60
   1   0   2   20.80    1.60
   1   0   2   17.30    1.30
   1   0   2   16.10    1.50
  -1   1  -2 1323.67   50.29
  -1   1  -2 1316.77   50.49
  -1   1  -2 1361.76   50.39
  -1   1  -2 1308.77   49.30
  -1   1  -2 1307.57   50.39
  -1   1  -2 1344.77   49.50
  -1   1  -2 1313.67   50.29
   1  -1   2 1388.26   49.70
   1  -1   2 1335.57   50.29
   1  -1   2 1286.67   50.39
   1  -1   2 1304.27   50.19
   1  -1   2 1381.86   50.29
   1  -1   2 1303.27   50.49
  -1   2  -2  638.64   25.30
  -1   2  -2  545.95   24.80
  -1   2  -2  612.24   23.40
   1  -2   2  624.94   23.70
   1  -2   2  663.83   25.80
   1  -2   2  625.44   25.60
   1  -2   2  617.34   25.00
  -1   3  -2    1.80    1.70
  -1   3  -2    3.80    1.70
  -1   3  -2    4.40    1.40
  -1   3  -2    6.40    2.30
   1  -3   2    3.20    2.20
   1  -3   2    8.30    1.80
   1  -3   2    5.10    2.10
   1  -3   2    0.10    1.60
  -1   4  -2   25.50    4.00
  -1   4  -2   24.10    4.60
  -1   4  -2   20.70    4.90
   1  -4   2   31.30    5.00
   1  -4   2   24.60    4.80
   1  -4   2   28.60    4.80
  -1   5  -2    4.30    3.80
  -1   5  -2   -1.10    2.50
  -1   5  -2   -0.60    2.80
   1  -5   2    2.20    3.40
   1  -5   2    0.50    2.30
   1  -5   2    0.10    2.80
  -1   6  -2  127.69   12.70
  -1   6  -2  168.38   20.20
   1  -6   2  167.38   17.90
  -1   7  -2    3.70    4.80
  -1   7  -2    1.60    6.30
   1  -7   2   -1.70    4.80
   1  -7   2    7.70    6.60
   2   7   2    6.50    6.60
  -2  -6  -2    0.20    4.00
  -2  -6  -2    1.60    3.60
   2   6   2   -1.80    3.00
   2   6   2    1.60    3.80
   2   6   2   -1.40    2.80
  -2  -5  -2   16.10    4.40
  -2  -5  -2   13.80    4.20
  -2  -5  -2   14.70    4.70
  -2  -5  -2   14.00    4.40
  -2  -5  -2   10.30    4.40
   2   5   2   17.20    4.40
   2   5   2   19.40    5.00
   2   5   2   17.10    4.80
   2   5   2   10.20    4.80
   2   5   2   19.10    5.50
   2   5   2   17.80    7.10
   2   5   2   25.50    5.50
  -2  -4  -2   27.10    5.10
  -2  -4  -2   29.10    4.60
  -2  -4  -2   24.90    4.50
  -2  -4  -2   28.20    5.20
  -2  -4  -2   27.30    5.10
  -2  -4  -2   21.10    4.30
  -2  -4  -2   31.00    4.30
   2   4   2   24.90    4.80
   2   4   2   25.20    4.70
   2   4   2   30.00    4.80
   2   4   2   22.20    4.30
   2   4   2   25.70    4.00
   2   4   2   26.40    4.10
  -2  -3  -2  458.85   20.70
  -2  -3  -2  488.85   20.60
  -2  -3  -2  477.25   20.70
  -2  -3  -2  494.15   20.90
  -2  -3  -2  457.15   20.20
  -2  -3  -2  438.36   20.60
   2   3   2  471.45   20.80
   2   3   2  434.36   20.50
   2   3   2  421.76   20.20
  -2  -2  -2  214.58   10.10
  -2  -2  -2  224.68   10.70
  -2  -2  -2  211.88   11.00
  -2  -2  -2  218.28   10.70
  -2  -2  -2  206.58   10.60
  -2  -2  -2  215.28   10.20
  -2  -2  -2  214.08   10.10
   2   2   2  228.08   10.90
   2   2   2  213.78   10.10
   2   2   2  201.98   10.50
  -2  -1  -2  497.95   19.80
  -2  -1  -2  480.55   20.60
  -2  -1  -2  489.55   19.10
  -2  -1  -2  505.55   20.50
  -2  -1  -2  457.05   19.40
  -2  -1  -2  518.95   20.60
   2   1   2  486.75   19.50
   2   1   2  506.35   20.60
   2   1   2  493.45   19.10
   2   1   2  473.65   19.50
   2   1   2  537.45   19.90
   2   1   2  500.35   20.30
  -2   0  -2    0.40    1.30
  -2   0  -2    1.80    1.30
  -2   0  -2    2.40    1.00
  -2   0  -2    3.70    1.60
  -2   0  -2    5.40    1.40
   2   0   2    3.00    1.40
   2   0   2    3.40    1.50
   2   0   2    3.20    1.20
   2   0   2    3.70    1.60
   2   0   2    2.40    0.90
  -2   1  -2  494.75   19.70
  -2   1  -2  496.75   19.60
  -2   1  -2  457.85   19.60
  -2   1  -2  491.75   19.50
  -2   1  -2  514.85   20.20
  -2   1  -2  526.15   20.30
   2  -1   2  446.36   19.60
   2  -1   2  486.45   20.00
   2  -1   2  491.15   19.40
   2  -1   2  480.65   20.20
  -2   2  -2  220.98    9.30
  -2   2  -2  216.38   10.50
  -2   2  -2  220.48   10.70
  -2   2  -2  207.88   10.80
   2  -2   2  204.28   10.60
   2  -2   2  202.18    9.10
   2  -2   2  208.68   11.20
  -2   3  -2  435.66   21.30
  -2   3  -2  470.15   20.60
  -2   3  -2  469.95   21.10
   2  -3   2  454.25   21.40
   2  -3   2  454.45   18.60
   2  -3   2  470.05   21.50
   2  -3   2  464.45   20.80
  -2   4  -2   23.20    5.70
  -2   4  -2   21.90    4.50
  -2   4  -2   22.90    5.20
   2  -4   2   22.70    4.80
   2  -4   2   27.10    4.30
  -2   5  -2   19.80    5.50
  -2   5  -2   11.80    5.00
  -2   5  -2   19.00    5.50
   2  -5   2   10.70    4.60
   2  -5   2   10.10    4.50
   2  -5   2   12.10    4.20
  -2   6  -2    0.20    3.80
  -2   6  -2   -1.30    3.00
   2  -6   2   -6.20    2.90
   2  -6   2    9.90    5.50
   2  -6   2    6.90    5.20
  -2   7  -2    7.60    7.50
  -2   7  -2   -1.60    4.40
   2  -7   2    5.60    5.90
   2  -7   2    2.90    6.80
  -3  -5  -2   35.90    6.40
  -3  -5  -2   32.60    6.20
  -3  -5  -2   50.49    9.00
  -3  -5  -2   31.70    7.50
   3   5   2   39.10    6.70
   3   5   2   36.30    6.90
   3   5   2   27.70    7.30
   3   5   2   36.30    6.40
   3   5   2   25.50    5.80
   3   5   2   21.90    5.30
  -3  -4  -2   57.99    6.50
  -3  -4  -2   53.69    6.20
  -3  -4  -2   45.70    6.00
  -3  -4  -2   50.39    6.10
  -3  -4  -2   70.49    7.20
  -3  -4  -2   55.59    5.90
  -3  -4  -2   57.59    5.80
   3   4   2   57.59    6.30
   3   4   2   54.29    5.90
   3   4   2   60.59    6.30
   3   4   2   76.19    6.50
  -3  -3  -2   41.70    4.20
  -3  -3  -2   35.80    4.00
  -3  -3  -2   34.00    4.10
  -3  -3  -2   38.10    4.70
  -3  -3  -2   36.20    4.80
  -3  -3  -2   35.00    4.40
  -3  -3  -2   29.80    4.30
   3   3   2   45.20    4.40
   3   3   2   37.70    4.80
   3   3   2   28.90    3.90
  -3  -2  -2   65.19    4.40
  -3  -2  -2   68.19    4.90
  -3  -2  -2   64.29    5.60
  -3  -2  -2   64.79    5.50
  -3  -2  -2   69.89    5.60
   3   2   2   72.29    4.60
   3   2   2   69.99    5.40
   3   2   2   71.99    5.70
  -3  -1  -2  337.97   14.80
  -3  -1  -2  399.96   15.90
  -3  -1  -2  372.16   19.00
  -3  -1  -2  363.46   16.60
  -3  -1  -2  355.36   16.60
   3   1   2  342.47   16.10
   3   1   2  362.56   15.00
   3   1   2  381.06   16.90
   3   1   2  365.66   14.90
  -3   0  -2  425.26   18.00
  -3   0  -2  468.75   19.20
  -3   0  -2  448.36   18.90
  -3   0  -2  444.66   19.40
   3   0   2  424.66   19.20
   3   0   2  460.25   18.20
   3   0   2  459.35   19.30
  -3   1  -2  354.66   16.10
  -3   1  -2  380.26   15.40
  -3   1  -2  373.26   16.40
   3  -1   2  331.77   15.20
   3  -1   2  379.36   15.70
   3  -1   2  368.86   15.90
   3  -1   2  355.16   16.40
  -3   2  -2   81.89    5.80
  -3   2  -2   76.19    5.70
  -3   2  -2   84.99    6.00
  -3   2  -2   70.79    4.10
   3  -2   2   79.99    6.00
   3  -2   2   79.49    4.80
   3  -2   2   68.69    5.50
   3  -2   2   75.89    5.70
  -3   3  -2   38.30    4.30
  -3   3  -2   32.40    4.90
  -3   3  -2   36.40    4.50
   3  -3   2   29.80    4.20
   3  -3   2   33.80    4.60
   3  -3   2   51.99    5.50
  -3   4  -2   47.20    6.00
  -3   4  -2   71.79    7.50
  -3   4  -2   52.99    5.90
   3  -4   2   49.80    6.60
   3  -4   2   54.99    6.70
  -3   5  -2   32.80    6.20
  -3   5  -2   25.90    6.90
  -3   5  -2   27.70    6.60
   3  -5   2   34.50    7.40
   3  -5   2   33.40    6.40
   3  -5   2   41.90    8.50
  -3   6  -2   34.80    9.80
  -3   6  -2   38.70    8.40
   3  -6   2   29.80    9.20
   3  -6   2   44.70   10.40
   3  -7   2    5.80    6.10
  -4  -5  -2    5.80    4.40
  -4  -5  -2    1.60    3.20
  -4  -5  -2    0.60    3.80
   4   5   2    3.80    3.70
   4   5   2    3.30    3.70
  -4  -4  -2    4.10    2.90
  -4  -4  -2    4.80    3.90
  -4  -4  -2    0.70    3.40
  -4  -4  -2    2.50    2.90
   4   4   2    3.20    3.50
   4   4   2    6.00    3.10
  -4  -3  -2   64.79    6.50
  -4  -3  -2   62.59    6.20
  -4  -3  -2   57.79    6.40
  -4  -3  -2   52.69    5.20
   4   3   2   53.59    5.90
   4   3   2   52.09    4.70
   4   3   2   60.79    6.50
  -4  -2  -2  172.28   10.70
  -4  -2  -2  186.28   11.00
  -4  -2  -2  181.58    9.80
  -4  -2  -2  177.28   10.70
   4   2   2  172.28    8.80
   4   2   2  175.38   10.40
   4   2   2  185.48   11.10
  -4  -1  -2  193.98   11.20
  -4  -1  -2  204.98   11.40
  -4  -1  -2  208.58   10.70
   4   1   2  211.68    9.30
   4   1   2  181.78   10.80
   4   1   2  198.28   11.30
  -4   0  -2   35.00    3.70
  -4   0  -2   33.50    4.00
  -4   0  -2   28.60    3.70
   4   0   2   32.00    3.10
   4   0   2   31.70    3.80
   4   0   2   39.60    4.20
  -4   1  -2  196.18   10.10
  -4   1  -2  195.28    9.70
  -4   1  -2  215.48   11.20
  -4   1  -2  211.38   11.40
   4  -1   2  207.38   10.60
   4  -1   2  196.98   10.30
   4  -1   2  213.78   11.30
  -4   2  -2  201.18   11.00
  -4   2  -2  188.38   10.40
  -4   2  -2  163.38   10.40
   4  -2   2  181.08   10.50
   4  -2   2  174.58   10.00
   4  -2   2  167.88    9.40
   4  -2   2  185.98   10.70
  -4   3  -2   62.59    6.20
  -4   3  -2   73.99    6.90
  -4   3  -2   59.09    5.90
   4  -3   2   55.29    6.50
   4  -3   2   50.19    5.90
   4  -3   2   63.09    6.50
  -4   4  -2    4.90    3.40
  -4   4  -2    8.00    4.40
  -4   4  -2    4.80    3.30
   4  -4   2   10.90    4.40
   4  -4   2    4.30    3.70
   4  -4   2    9.50    4.10
  -4   5  -2   -1.10    3.20
  -4   5  -2    5.80    4.10
   4  -5   2   -1.70    3.80
   4  -5   2    1.00    4.30
   4  -5   2   -0.50    3.00
  -4   6  -2   23.30    8.10
  -4   6  -2   36.20    9.00
   4  -6   2   31.30    9.00
   4  -6   2   21.00    7.80
   4  -6   2   18.70    6.00
  -5  -6  -2   32.90   11.00
   5   6   2   51.29   12.20
  -5  -5  -2   14.40    5.40
  -5  -5  -2   26.60    8.30
   5   5   2   24.50    8.10
  -5  -4  -2   15.00    6.00
  -5  -4  -2   10.30    4.70
   5   4   2   11.50    4.60
   5   4   2   18.80    5.80
  -5  -3  -2    0.40    2.00
  -5  -3  -2    5.50    3.40
  -5  -3  -2    2.00    3.50
   5   3   2    3.60    2.80
   5   3   2    2.00    3.10
  -5  -2  -2   -0.10    2.60
  -5  -2  -2    3.50    2.10
  -5  -2  -2    0.10    2.30
   5   2   2   -3.30    2.30
   5   2   2   -0.40    2.30
  -5  -1  -2   38.20    5.10
  -5  -1  -2   34.90    5.00
  -5  -1  -2   37.10    4.30
   5   1   2   37.40    4.80
   5   1   2   38.30    4.90
   5   1   2   40.20    3.40
  -5   0  -2   99.39    7.70
  -5   0  -2  110.79    7.60
  -5   0  -2  112.89    8.50
   5   0   2  121.09    8.40
   5   0   2  118.09    6.80
   5   0   2  123.69    8.50
  -5   1  -2   54.89    4.90
  -5   1  -2   39.80    5.20
  -5   1  -2   43.80    4.90
   5  -1   2   39.80    4.60
   5  -1   2   42.80    5.20
   5  -1   2   40.60    4.40
  -5   2  -2   -0.60    2.30
  -5   2  -2    0.90    2.00
  -5   2  -2   -0.20    2.00
   5  -2   2    3.50    2.50
   5  -2   2   -1.60    2.10
   5  -2   2    4.30    2.60
  -5   3  -2    0.40    2.20
  -5   3  -2   -1.70    2.50
   5  -3   2    2.60    2.80
   5  -3   2   -3.20    2.50
  -5   4  -2   11.60    4.50
  -5   4  -2   15.10    5.20
  -5   4  -2   17.50    5.50
   5  -4   2   15.50    4.80
   5  -4   2   10.20    4.60
  -5   5  -2   28.30    8.10
  -5   5  -2   21.80    6.20
   5  -5   2   24.60    7.70
   5  -5   2   19.00    5.60
  -5   6  -2   25.30    8.20
  -5   6  -2   67.49   14.30
   5  -6   2   22.40    9.70
   5  -6   2   27.90    7.20
  -6  -6  -2   -5.00    4.70
   6   6   2    3.80    8.20
  -6  -5  -2    5.40    4.20
  -6  -5  -2    2.20    4.60
   6   5   2    0.60    4.70
  -6  -4  -2  119.79   11.40
  -6  -4  -2  117.09   14.10
   6   4   2  100.19   13.40
   6   4   2  135.99   12.30
  -6  -3  -2    0.60    3.20
  -6  -3  -2   -2.40    3.10
   6   3   2    0.00    2.90
   6   3   2   -3.10    2.30
  -6  -2  -2  187.58   13.00
  -6  -2  -2  175.88   12.40
  -6  -2  -2  167.48   10.80
   6   2   2  202.18   13.20
   6   2   2  147.79   11.70
  -6  -1  -2   17.80    4.70
  -6  -1  -2   23.60    4.40
  -6  -1  -2   35.40    6.40
   6   1   2   38.00    6.70
  -6   0  -2  320.37   16.80
  -6   0  -2  313.97   16.70
  -6   0  -2  327.17   18.00
   6   0   2  313.77   19.00
   6   0   2  317.77   23.10
  -6   1  -2   33.90    5.70
  -6   1  -2   25.90    5.60
  -6   1  -2   22.50    4.90
   6  -1   2   36.40    5.00
   6  -1   2   32.90    4.40
   6  -1   2   29.60    5.70
  -6   2  -2  190.48   13.10
  -6   2  -2  188.28   12.50
   6  -2   2  188.88   12.00
   6  -2   2  174.58   11.40
   6  -2   2  199.88   13.20
  -6   3  -2    6.30    3.90
  -6   3  -2   -5.40    1.90
   6  -3   2    1.40    3.10
   6  -3   2    0.10    2.70
  -6   4  -2   96.99   14.10
  -6   4  -2  111.89   11.20
   6  -4   2  128.69   12.40
   6  -4   2   94.89   11.60
  -6   5  -2    6.90    5.30
   6  -5   2   -0.30    4.60
   6  -5   2    6.50    4.30
  -6   6  -2    7.10    6.90
   6  -6   2   -0.80    5.40
   6  -6   2    4.30    7.40
  -7  -5  -2   21.80    9.20
  -7  -5  -2   14.40    6.70
   7   5   2   18.70    9.70
  -7  -4  -2    0.70    4.30
  -7  -4  -2    4.00    5.70
   7   4   2    3.20    5.10
  -7  -3  -2   55.89   11.20
  -7  -3  -2   60.39    8.10
   7   3   2   57.19    8.00
  -7  -2  -2    1.20    3.40
  -7  -2  -2   -0.60    3.80
   7   2   2    3.50    4.30
   7   2   2   -0.70    3.00
  -7  -1  -2   45.20    6.60
  -7  -1  -2   40.90    5.60
  -7  -1  -2   43.10    6.60
   7   1   2   45.60    6.50
   7   1   2   49.10    8.60
  -7   0  -2   28.30    5.60
  -7   0  -2   55.69    8.80
  -7   0  -2   33.00    6.90
   7   0   2   39.50    6.30
   7   0   2   32.20    6.60
  -7   1  -2   55.19    6.70
  -7   1  -2   55.49    7.50
   7  -1   2   63.49    7.20
   7  -1   2   45.30    7.10
  -7   2  -2   -1.00    3.10
  -7   2  -2    1.30    3.20
   7  -2   2    1.60    3.40
  -7   3  -2   65.79    7.90
  -7   3  -2   55.89    7.90
  -7   4  -2   -2.80    3.00
   7  -4   2   10.70    5.20
   7  -4   2   -2.40    4.30
  -7   5  -2   13.30    6.30
   7  -5   2   16.40    8.80
   7  -5   2   27.20    7.70
  -8  -4  -2    0.20    4.60
  -8  -4  -2    4.70    5.50
   8   4   2   -0.70    6.80
  -8  -3  -2    7.00    6.50
  -8  -3  -2    2.00    4.60
   8   3   2   -3.30    4.30
  -8  -2  -2   25.20    7.50
  -8  -2  -2   42.10    9.60
   8   2   2   17.70    6.90
   8   2   2   24.80    7.60
  -8  -1  -2    9.20    5.60
  -8  -1  -2   16.60    9.40
   8   1   2    3.10    4.30
   8   1   2    7.40    6.20
  -8   0  -2   47.40    7.40
  -8   0  -2   63.29   11.30
  -8   0  -2   50.99    9.80
   8   0   2   72.49    9.30
   8   0   2   52.09    7.50
  -8   1  -2   10.40    5.60
  -8   1  -2    7.00    4.00
   8  -1   2    8.00    4.60
  -8   2  -2   32.20    9.40
   8  -2   2   33.40    7.70
  -8   3  -2    3.50    4.20
  -8   3  -2   -1.90    4.70
   8  -3   2    0.50    4.40
  -8   4  -2    6.50    5.80
   8  -4   2    8.10    5.60
  -9  -3  -2   -4.60    4.50
  -9  -2  -2    9.60    6.50
  -9  -2  -2   -0.90    4.90
   9   2   2    5.70    5.60
   9   2   2    4.30    5.60
  -9  -1  -2   39.10   10.00
  -9  -1  -2   17.60    6.40
   9   1   2   32.30    8.90
   9   1   2   14.60    7.10
  -9   0  -2   10.30    5.80
   9   0   2   27.30    7.40
   9   0   2   19.80    7.30
  -9   1  -2   16.80    7.20
   9  -1   2   21.00    7.80
  -9   2  -2    1.30    4.30
  -9   2  -2    2.40    4.10
   9  -2   2    4.10    5.10
  -9   3  -2   -2.40    3.90
  -9   3  -2   -5.50    5.10
 -10  -1  -2    1.30    6.20
 -10  -1  -2    4.70    6.00
  10   1   2    6.30    6.80
 -10   0  -2   13.60    8.30
  10   0   2    5.30    6.60
 -10   1  -2    5.90    6.60
  10  -1   2    1.10    5.00
  10   0  -3   -3.60    4.30
  10   0  -3    1.70    6.30
  10   1  -3   15.30    9.20
 -10  -1   3   17.70    8.20
 -10  -1   3   12.90    8.40
  -9   3   3    9.30    6.30
   9  -2  -3    1.80    5.00
  -9   2   3   -4.50    3.00
  -9   2   3   13.40    6.60
   9  -1  -3    0.00    3.40
   9  -1  -3   -2.30    3.70
  -9   1   3    4.00    5.50
  -9   1   3    0.40    3.70
   9   0  -3    3.00    4.70
   9   0  -3    0.00    4.80
  -9   0   3    2.70    4.80
  -9   0   3    0.80    3.30
   9   1  -3   -1.50    4.00
   9   1  -3    5.50    5.30
  -9  -1   3   -0.40    4.30
  -9  -1   3    4.10    4.90
   9   2  -3   -0.10    5.10
  -9  -2   3   -0.50    4.90
  -9  -2   3    0.90    4.80
   9   3  -3   18.30    9.50
  -9  -3   3   16.30    7.60
   8  -4  -3    2.40    4.80
  -8   4   3    1.50    4.40
   8  -3  -3    9.20    5.20
  -8   3   3    3.30    4.30
  -8   3   3    7.10    4.30
   8  -2  -3   -2.30    3.00
  -8   2   3    2.80    4.20
  -8   2   3    0.10    4.20
   8  -1  -3    5.70    4.30
   8  -1  -3   -0.80    3.20
  -8   1   3   -2.90    2.60
  -8   1   3    3.70    3.80
   8   0  -3   -2.00    3.20
   8   0  -3    5.20    4.00
  -8   0   3    2.20    4.30
  -8   0   3   -1.60    3.30
  -8   0   3    0.50    3.30
   8   1  -3    1.40    3.60
   8   1  -3    2.90    5.40
  -8  -1   3   12.00    7.00
  -8  -1   3    1.10    4.50
  -8  -1   3    0.90    3.50
   8   2  -3    6.60    4.90
   8   2  -3    1.70    4.10
  -8  -2   3    2.30    4.60
  -8  -2   3   -4.30    2.90
   8   3  -3    6.90    6.00
  -8  -3   3    0.90    4.60
  -8  -3   3   11.90    6.40
   8   4  -3    8.10    8.30
   8   4  -3   -1.40    5.90
  -8  -4   3    1.50    5.00
  -8  -4   3    6.50    6.50
   7  -5  -3    2.50    4.40
  -7   5   3   -1.10    4.80
   7  -4  -3   26.00    7.20
  -7   4   3   26.90    7.10
  -7   3   3   15.10    5.10
  -7   3   3   14.20    5.60
   7  -2  -3   41.00    7.50
   7  -2  -3   35.80    5.70
  -7   2   3   46.50    6.80
  -7   2   3   46.20    7.90
   7  -1  -3    3.30    3.50
   7  -1  -3   17.00    5.40
  -7   1   3    4.20    3.60
  -7   1   3    4.30    3.10
   7   0  -3    8.20    4.30
   7   0  -3    0.80    3.20
  -7   0   3    5.20    4.00
  -7   0   3    6.50    4.30
  -7   0   3    1.50    2.90
   7   1  -3   17.80    4.80
   7   1  -3    7.30    4.20
  -7  -1   3    4.40    3.80
  -7  -1   3   12.00    5.00
  -7  -1   3    7.60    4.00
   7   2  -3   55.99    7.70
   7   2  -3   42.50    7.50
  -7  -2   3   45.70    7.10
  -7  -2   3   37.30    7.40
  -7  -2   3   36.50    6.30
   7   3  -3   30.30    9.00
  -7  -3   3    8.90    5.20
  -7  -3   3   11.90    5.60
   7   4  -3   37.30   10.10
  -7  -4   3   31.90    9.10
  -7  -4   3   29.30    7.30
   7   5  -3    5.50    7.60
   7   5  -3   -3.70    5.00
  -7  -5   3    1.20    4.00
  -7  -5   3    5.10    6.60
   6  -6  -3   10.80    5.80
  -6   6   3    4.40    6.00
   6  -5  -3   19.50    6.30
   6  -5  -3   11.30    6.90
  -6   5   3   16.90    6.90
   6  -4  -3    2.50    3.70
   6  -4  -3    9.30    5.70
  -6   4   3    4.30    5.00
   6  -3  -3   40.80    7.50
   6  -3  -3   35.90    6.90
  -6   3   3   36.40    6.90
  -6   3   3   42.00    7.40
   6  -2  -3    1.80    2.90
   6  -2  -3   -1.10    2.20
   6  -2  -3    1.80    2.60
  -6   2   3   -2.10    2.10
  -6   2   3    3.50    2.70
   6  -1  -3  277.57   15.90
   6  -1  -3  282.77   15.40
  -6   1   3  254.47   17.40
  -6   1   3  277.67   14.50
   6   0  -3    3.90    3.00
  -6   0   3    6.10    3.20
  -6   0   3    4.20    2.80
  -6   0   3   -0.20    3.30
   6   1  -3  274.67   16.30
   6   1  -3  242.68   15.10
  -6  -1   3  301.07   16.10
  -6  -1   3  274.07   15.50
  -6  -1   3  288.87   16.20
   6   2  -3   -0.50    2.90
   6   2  -3    0.60    2.50
  -6  -2   3    3.50    3.80
  -6  -2   3    1.80    3.00
  -6  -2   3    0.30    2.40
   6   3  -3   23.00    6.20
   6   3  -3   38.90    7.10
  -6  -3   3   49.99    9.30
  -6  -3   3   28.80    5.60
  -6  -3   3   50.09    6.60
   6   4  -3    7.70    5.30
  -6  -4   3    9.50    5.00
  -6  -4   3    9.30    6.60
   6   5  -3   11.10    6.70
   6   5  -3   24.40    9.70
  -6  -5   3   12.60    7.30
  -6  -5   3   23.60    6.60
   6   6  -3    6.40    6.00
   6   6  -3   12.10    7.80
  -6  -6   3    9.10    6.60
   5  -6  -3    1.40    4.40
   5  -6  -3    0.70    6.20
  -5   6   3   -0.30    4.90
  -5   6   3   -1.30    4.90
   5  -5  -3   15.40    5.80
   5  -5  -3   13.90    6.50
  -5   5   3    8.20    6.70
  -5   5   3   10.40    5.30
   5  -4  -3   12.60    4.60
   5  -4  -3   17.80    5.10
  -5   4   3   15.00    5.00
  -5   4   3    9.10    4.00
  -5   4   3   17.20    5.50
   5  -3  -3   19.20    4.70
   5  -3  -3   17.00    4.50
  -5   3   3   12.60    4.20
  -5   3   3   26.60    5.30
  -5   3   3   13.50    4.40
   5  -2  -3   18.00    4.30
   5  -2  -3    8.40    2.70
   5  -2  -3   16.70    3.80
  -5   2   3   11.10    3.60
  -5   2   3   19.90    3.90
  -5   2   3    8.90    3.40
   5  -1  -3  141.39    9.00
   5  -1  -3  138.49    9.20
   5  -1  -3  127.29    8.50
  -5   1   3  131.59    8.00
  -5   1   3  126.19    8.80
  -5   1   3  121.59    8.90
  -5   1   3  132.79    7.70
   5   0  -3    4.70    2.30
   5   0  -3    1.90    2.50
   5   0  -3    3.90    1.60
  -5   0   3    5.20    2.80
  -5   0   3    3.80    2.20
  -5   0   3    1.30    2.30
   5   1  -3  136.29    9.50
   5   1  -3  140.09    9.00
  -5  -1   3  130.09    9.30
  -5  -1   3  136.29    9.30
  -5  -1   3  134.89    9.10
   5   2  -3   16.90    4.60
   5   2  -3   20.20    4.10
  -5  -2   3   14.90    3.70
  -5  -2   3   16.10    4.70
  -5  -2   3   21.40    4.90
   5   3  -3   14.20    4.00
   5   3  -3   14.60    4.50
  -5  -3   3   20.70    5.40
  -5  -3   3   21.50    5.10
  -5  -3   3   13.30    3.70
   5   4  -3   31.40    7.60
  -5  -4   3   17.70    5.40
  -5  -4   3   16.90    4.50
  -5  -4   3   18.90    6.30
   5   5  -3   21.30   10.00
   5   5  -3   29.40    7.40
   5   5  -3   30.80    8.30
  -5  -5   3    7.40    4.90
  -5  -5   3   30.60    8.60
   5   6  -3   -1.20    4.30
   5   6  -3    7.20    5.80
  -5  -6   3    1.30    6.00
   4  -6  -3    9.20    6.50
   4  -6  -3    6.20    4.40
  -4   6   3    4.90    6.00
  -4   6   3    9.20    5.80
   4  -5  -3    9.60    5.40
   4  -5  -3   15.50    5.20
  -4   5   3   17.20    5.40
  -4   5   3    4.70    4.60
   4  -4  -3   -2.80    2.30
   4  -4  -3   -0.50    2.70
  -4   4   3    2.90    2.90
  -4   4   3    2.70    2.90
  -4   4   3    1.10    2.80
   4  -3  -3   70.99    5.50
   4  -3  -3   67.79    6.70
   4  -3  -3   67.09    6.60
  -4   3   3   71.79    6.70
  -4   3   3   69.09    6.10
  -4   3   3   61.39    6.40
   4  -2  -3  229.78   11.60
   4  -2  -3  214.68   12.30
   4  -2  -3  229.98   12.00
  -4   2   3  203.18   12.10
  -4   2   3  234.98   12.20
  -4   2   3  227.08   12.10
   4  -1  -3  107.89    6.90
   4  -1  -3   99.89    7.00
   4  -1  -3   97.79    6.10
  -4   1   3   93.99    5.90
  -4   1   3  103.29    6.30
  -4   1   3   93.39    6.80
  -4   1   3  114.99    7.20
   4   0  -3   -1.40    1.50
   4   0  -3    1.20    1.20
   4   0  -3    1.30    1.00
   4   0  -3    2.00    1.90
  -4   0   3    0.20    1.60
  -4   0   3    2.30    1.70
  -4   0   3   -1.20    1.60
  -4   0   3    1.40    1.10
   4   1  -3   90.89    5.00
   4   1  -3   96.79    7.00
   4   1  -3   99.79    6.60
  -4  -1   3   94.29    6.90
  -4  -1   3  100.59    6.70
  -4  -1   3   96.29    5.00
  -4  -1   3  106.09    7.20
   4   2  -3  234.98   12.80
   4   2  -3  230.68   11.80
   4   2  -3  213.18    9.70
  -4  -2   3  226.48   10.50
  -4  -2   3  225.88   12.60
  -4  -2   3  214.08   11.70
  -4  -2   3  214.28   12.40
   4   3  -3   81.59    7.00
   4   3  -3   65.39    6.00
  -4  -3   3   72.39    7.00
  -4  -3   3   68.39    6.20
  -4  -3   3   64.59    6.40
   4   4  -3    3.30    3.00
   4   4  -3    1.30    2.40
  -4  -4   3    3.00    2.60
  -4  -4   3   -1.20    3.20
  -4  -4   3    3.10    2.80
   4   5  -3    9.50    5.10
   4   5  -3   12.80    6.10
   4   5  -3   13.70    5.30
  -4  -5   3    9.90    5.50
  -4  -5   3    7.90    4.10
  -4  -5   3    9.70    4.50
   4   6  -3    3.00    4.80
   3  -6  -3    6.50    5.60
   3  -6  -3   18.90    5.40
  -3   6   3   19.20    7.10
  -3   6   3    6.90    5.60
   3  -5  -3    6.40    4.60
   3  -5  -3    2.50    3.70
   3  -5  -3    2.60    3.50
  -3   5   3   -2.70    2.40
  -3   5   3    0.60    3.40
   3  -4  -3  349.67   18.80
   3  -4  -3  368.96   20.20
   3  -4  -3  371.56   19.70
  -3   4   3  402.66   20.70
  -3   4   3  365.46   19.40
  -3   4   3  345.57   17.90
   3  -3  -3    2.20    1.90
   3  -3  -3    2.10    2.30
   3  -3  -3    3.00    2.30
   3  -3  -3    2.20    2.20
  -3   3   3    4.90    2.30
  -3   3   3    2.10    1.80
  -3   3   3    0.50    1.80
   3  -2  -3  105.39    6.20
   3  -2  -3  108.09    7.20
   3  -2  -3  104.49    7.00
  -3   2   3  105.19    6.90
  -3   2   3   95.89    6.80
  -3   2   3  113.49    6.70
   3  -1  -3    2.50    1.40
   3  -1  -3    2.20    1.60
  -3   1   3    0.00    1.10
  -3   1   3    1.50    1.40
  -3   1   3    0.00    1.30
   3   0  -3    0.60    0.90
   3   0  -3   -1.90    1.40
   3   0  -3   -0.10    1.20
   3   0  -3    0.60    0.90
  -3   0   3    1.10    0.80
  -3   0   3    0.40    0.80
  -3   0   3    1.30    1.80
  -3   0   3    0.10    1.50
  -3   0   3    0.30    1.20
   3   1  -3   -0.30    0.90
   3   1  -3    1.50    1.10
   3   1  -3    6.20    1.90
   3   1  -3    1.20    0.80
  -3  -1   3    2.60    1.20
  -3  -1   3    1.20    2.10
  -3  -1   3    1.00    1.80
  -3  -1   3    2.60    1.70
   3   2  -3  107.39    6.60
   3   2  -3  101.99    5.60
   3   2  -3  103.29    5.50
   3   2  -3  102.29    7.00
  -3  -2   3  104.89    6.10
  -3  -2   3  111.59    7.20
  -3  -2   3   98.29    7.00
  -3  -2   3  101.99    6.70
  -3  -2   3  108.79    5.60
   3   3  -3    4.70    2.00
   3   3  -3    3.00    2.00
   3   3  -3    7.00    2.90
  -3  -3   3    1.80    2.30
  -3  -3   3    6.00    2.50
  -3  -3   3    1.50    1.90
  -3  -3   3    3.00    2.60
  -3  -3   3    4.60    2.50
  -3  -3   3    0.10    1.70
   3   4  -3  347.17   18.70
   3   4  -3  391.86   18.20
   3   4  -3  348.07   18.10
   3   4  -3  339.37   17.80
  -3  -4   3  334.87   18.10
  -3  -4   3  338.67   18.40
  -3  -4   3  382.46   18.30
  -3  -4   3  395.06   18.90
  -3  -4   3  367.06   18.50
  -3  -4   3  293.37   17.20
   3   5  -3    6.10    3.50
   3   5  -3    4.90    4.00
   3   5  -3   -1.90    2.50
   3   5  -3    4.10    4.00
  -3  -5   3    0.30    2.90
  -3  -5   3   -2.30    2.90
  -3  -5   3    4.30    3.50
  -3  -5   3    4.20    3.50
   3   6  -3   12.20    5.80
   3   6  -3   12.00    7.80
   3   6  -3   12.00    5.10
  -3  -6   3   13.40    6.40
   2  -7  -3    0.20    5.00
  -2   7   3   -4.50    4.60
  -2   7   3   -0.10    4.90
   2  -6  -3    0.20    4.50
   2  -6  -3    6.10    4.80
   2  -6  -3   -0.40    3.80
  -2   6   3    3.10    5.40
   2  -5  -3  369.96   21.30
   2  -5  -3  372.16   21.50
   2  -5  -3  370.96   19.90
  -2   5   3  328.17   20.50
  -2   5   3  393.56   23.20
   2  -4  -3   22.00    5.20
   2  -4  -3   15.00    5.10
   2  -4  -3   22.10    4.50
  -2   4   3   18.60    4.90
  -2   4   3   22.30    3.50
  -2   4   3   22.20    4.60
   2  -3  -3   55.09    5.40
   2  -3  -3   51.19    5.40
   2  -3  -3   58.39    4.20
   2  -3  -3   47.10    4.80
  -2   3   3   56.49    4.50
  -2   3   3   58.19    5.60
  -2   3   3   56.39    5.20
   2  -2  -3   18.40    3.60
   2  -2  -3   10.60    3.00
   2  -2  -3   19.80    3.20
   2  -2  -3   19.50    2.30
  -2   2   3   16.20    2.20
  -2   2   3   13.60    2.60
   2  -1  -3 1037.00   37.90
   2  -1  -3  972.00   37.50
   2  -1  -3 1009.40   37.40
  -2   1   3  983.00   37.50
  -2   1   3  944.01   37.50
  -2   1   3  907.91   37.70
  -2   1   3  925.31   37.30
  -2   1   3  965.00   36.40
   2   0  -3   -0.50    0.70
   2   0  -3    1.70    1.40
   2   0  -3    4.20    1.60
   2   0  -3    0.40    0.70
   2   0  -3    0.10    1.00
  -2   0   3    1.30    1.00
  -2   0   3   -0.70    0.90
  -2   0   3    2.40    0.90
  -2   0   3   -2.70    1.00
  -2   0   3    1.20    1.20
  -2   0   3    0.20    0.60
   2   1  -3 1075.79   38.20
   2   1  -3  966.50   38.10
   2   1  -3  954.10   37.30
   2   1  -3  998.40   37.90
   2   1  -3  917.01   38.70
   2   1  -3  960.60   37.20
  -2  -1   3 1010.40   38.50
  -2  -1   3 1005.40   37.90
  -2  -1   3  962.40   38.80
  -2  -1   3 1047.70   38.90
  -2  -1   3 1019.20   38.30
   2   2  -3   18.40    3.20
   2   2  -3   15.60    2.20
  -2  -2   3   16.00    2.30
  -2  -2   3   15.40    2.10
  -2  -2   3   14.80    2.90
  -2  -2   3   15.00    2.60
  -2  -2   3   13.50    2.60
  -2  -2   3    6.30    2.60
   2   3  -3   62.69    5.30
   2   3  -3   56.99    4.90
   2   3  -3   60.49    5.30
  -2  -3   3   67.09    5.40
  -2  -3   3   54.09    5.10
  -2  -3   3   58.49    5.30
  -2  -3   3   57.59    4.80
  -2  -3   3   55.19    4.90
  -2  -3   3   54.29    4.80
   2   4  -3   21.30    4.40
   2   4  -3   27.70    5.50
   2   4  -3   17.80    4.30
   2   4  -3   26.90    3.90
   2   4  -3   23.50    4.50
  -2  -4   3   25.30    4.60
  -2  -4   3   25.90    4.00
  -2  -4   3   32.30    4.90
  -2  -4   3   27.00    4.70
  -2  -4   3   27.90    4.50
  -2  -4   3   25.00    5.00
  -2  -4   3   31.30    5.10
   2   5  -3  351.06   19.00
   2   5  -3  343.27   19.40
   2   5  -3  328.37   18.90
   2   5  -3  392.86   20.70
  -2  -5   3  353.46   19.60
  -2  -5   3  302.57   18.60
  -2  -5   3  393.86   21.80
  -2  -5   3  377.36   20.20
   2   6  -3    3.30    4.40
   2   6  -3    6.60    3.70
   2   6  -3    7.10    5.20
   2   6  -3    4.40    4.70
  -2  -6   3    5.30    4.60
  -2  -6   3    2.60    3.80
   2   7  -3    2.40    5.50
   2   7  -3   -0.80    4.20
  -2  -7   3   -3.60    4.20
   1  -7  -3   -3.90    4.50
   1  -7  -3    0.20    5.30
  -1   7   3    3.80    5.50
  -1   7   3    5.20    6.80
   1  -6  -3   20.30    5.80
   1  -6  -3   17.20    9.00
  -1   6   3   16.50    6.00
  -1   6   3   13.10    7.70
   1  -5  -3  312.67   18.00
   1  -5  -3  303.97   17.00
   1  -5  -3  269.87   18.30
  -1   5   3  333.67   19.30
  -1   5   3  261.87   16.70
   1  -4  -3    0.20    2.30
   1  -4  -3    6.60    3.00
   1  -4  -3    4.20    2.40
  -1   4   3    1.50    2.20
  -1   4   3    1.20    2.50
  -1   4   3    3.80    2.30
   1  -3  -3   85.99    6.70
   1  -3  -3   93.39    6.30
   1  -3  -3   88.79    6.70
   1  -3  -3   81.99    5.20
  -1   3   3   78.59    5.40
  -1   3   3   90.99    6.90
  -1   3   3   80.79    6.10
  -1   3   3   93.69    4.60
   1  -2  -3   34.00    3.30
   1  -2  -3   30.70    3.40
   1  -2  -3   29.00    3.40
   1  -2  -3   40.50    2.90
   1  -2  -3   37.80    2.80
  -1   2   3   35.20    3.60
  -1   2   3   39.30    2.90
  -1   2   3   38.80    3.30
   1  -1  -3 3270.77  115.99
   1  -1  -3 3057.59  116.49
   1  -1  -3 3220.48  115.79
   1  -1  -3 3023.10  116.39
   1  -1  -3 3003.80  116.39
   1  -1  -3 3183.38  116.29
   1  -1  -3 3145.79  116.19
  -1   1   3 3070.99  116.29
  -1   1   3 3181.98  115.99
  -1   1   3 3094.29  116.39
  -1   1   3 3187.38  116.39
  -1   1   3 3098.89  116.39
  -1   1   3 2872.41  116.29
  -1   1   3 3306.57  115.79
   1   0  -3    2.20    0.90
   1   0  -3    0.80    0.70
   1   0  -3    1.10    0.90
   1   0  -3    0.40    0.40
   1   0  -3   -0.10    0.70
   1   0  -3    0.30    0.80
  -1   0   3    0.80    0.80
  -1   0   3    0.90    0.80
  -1   0   3    0.70    0.80
  -1   0   3    0.50    1.00
  -1   0   3   -0.30    0.40
  -1   0   3    0.60    0.80
   1   1  -3 3265.87  116.99
   1   1  -3 3298.07  116.59
   1   1  -3 3246.98  117.09
   1   1  -3 3229.38  117.19
   1   1  -3 3071.29  116.89
   1   1  -3 3137.19  116.59
   1   1  -3 3367.66  116.59
  -1  -1   3 2808.22  116.79
  -1  -1   3 3178.38  117.19
  -1  -1   3 2974.80  117.09
  -1  -1   3 3081.59  116.89
  -1  -1   3 3227.98  117.29
  -1  -1   3 2895.41  116.89
  -1  -1   3 3259.37  116.59
   1   2  -3   36.20    3.30
   1   2  -3   43.20    3.10
  -1  -2   3   40.20    3.00
  -1  -2   3   34.60    3.20
  -1  -2   3   35.10    3.00
  -1  -2   3   34.20    3.30
  -1  -2   3   39.20    3.20
  -1  -2   3   32.80    3.40
  -1  -2   3   32.40    3.10
   1   3  -3   84.39    6.00
   1   3  -3   80.39    6.40
   1   3  -3   82.19    6.00
   1   3  -3   82.09    5.40
  -1  -3   3   85.99    6.10
  -1  -3   3   81.29    5.80
  -1  -3   3   96.19    6.20
  -1  -3   3   89.39    5.50
  -1  -3   3   92.99    6.20
  -1  -3   3   93.39    6.70
  -1  -3   3   82.39    5.60
   1   4  -3    0.10    2.00
   1   4  -3    8.20    3.10
   1   4  -3    3.60    2.10
   1   4  -3    7.50    3.00
  -1  -4   3    2.40    2.40
  -1  -4   3   12.10    3.00
  -1  -4   3    1.90    2.10
  -1  -4   3    0.70    2.20
  -1  -4   3    2.30    2.40
  -1  -4   3    6.00    2.50
  -1  -4   3    3.20    2.30
   1   5  -3  300.87   18.60
   1   5  -3  287.97   17.20
   1   5  -3  301.27   17.50
  -1  -5   3  275.67   16.90
  -1  -5   3  340.37   18.80
  -1  -5   3  307.77   17.10
   1   6  -3   18.90    5.60
   1   6  -3   29.00    8.60
  -1  -6   3   21.80    7.00
  -1  -6   3   15.30    7.80
   1   7  -3    2.30    5.90
   1   7  -3    1.80    5.00
  -1  -7   3   -0.80    5.50
  -1  -7   3    0.80    5.30
   0  -7  -3   -0.30    5.10
   0  -7  -3    7.20    5.50
   0   7   3    2.80    4.40
   0   7   3   11.60    8.50
   0   7   3    6.60    5.70
   0  -6  -3    4.60    4.10
   0  -6  -3    6.80    4.70
   0  -6  -3    3.20    3.30
   0   6   3    6.20    4.70
   0   6   3    5.40    4.10
   0  -5  -3   47.70    7.10
   0  -5  -3   69.79    8.20
   0  -5  -3   50.49    6.20
   0   5   3   48.00    6.60
   0   5   3   55.79    7.10
   0   5   3   47.40    6.10
   0  -4  -3   38.10    4.10
   0  -4  -3   36.40    5.10
   0  -4  -3   43.80    4.90
   0  -4  -3   28.50    5.30
   0   4   3   34.00    4.00
   0   4   3   29.80    4.40
   0   4   3   38.20    5.20
   0  -3  -3 1017.80   39.30
   0  -3  -3 1019.20   40.10
   0  -3  -3  963.00   38.60
   0  -3  -3 1016.20   40.60
   0  -3  -3 1029.30   40.90
   0  -3  -3  969.40   39.90
   0   3   3  901.71   39.10
   0   3   3 1062.19   41.10
   0   3   3  983.90   39.90
   0  -2  -3   20.40    2.20
   0  -2  -3   23.50    2.60
   0  -2  -3   21.00    2.10
   0  -2  -3   18.80    2.90
   0  -2  -3   19.60    4.30
   0  -2  -3   18.20    2.10
   0  -2  -3   17.90    2.20
   0   2   3   22.40    2.40
   0   2   3   19.30    2.00
   0   2   3   25.30    2.20
   0   2   3   15.40    2.50
   0  -1  -3 2879.31  107.39
   0  -1  -3 2780.62  107.29
   0  -1  -3 2754.42  106.99
   0  -1  -3 2908.11  106.99
   0  -1  -3 2909.61  106.89
   0  -1  -3 2972.20  107.49
   0  -1  -3 2933.41  107.09
   0  -1  -3 2788.22  107.39
   0   1   3 2864.61  107.39
   0   1   3 2980.00  106.79
   0   1   3 2839.22  107.39
   0   1   3 3057.39  106.79
   0   1   3 2962.70  107.09
   0   1   3 2761.42  107.39
   0   1   3 2895.01  107.29
   0   1  -3 2970.40  108.29
   0   1  -3 2917.11  109.09
   0   1  -3 2934.71  109.09
   0   1  -3 2885.91  109.09
   0   1  -3 2964.70  109.09
   0   1  -3 2870.51  109.29
   0   1  -3 2895.11  108.69
   0   1  -3 2913.41  108.59
   0  -1   3 2869.41  109.29
   0  -1   3 2997.40  109.09
   0  -1   3 2993.90  109.19
   0  -1   3 2978.60  109.09
   0  -1   3 2945.11  108.29
   0  -1   3 2840.62  108.69
   0  -1   3 3044.30  108.69
   0   2  -3   17.40    2.00
   0   2  -3   20.00    2.40
   0   2  -3   22.60    1.80
   0   2  -3   20.60    2.50
   0  -2   3   21.10    2.90
   0  -2   3   21.40    2.40
   0  -2   3   24.10    2.30
   0  -2   3   22.90    1.90
   0  -2   3   18.10    2.00
   0   3  -3  904.61   40.30
   0   3  -3  976.60   39.00
   0   3  -3 1040.80   40.60
   0  -3   3 1027.90   41.30
   0  -3   3 1030.00   40.60
   0  -3   3 1015.70   38.80
   0  -3   3 1028.00   39.20
   0  -3   3  992.90   41.10
   0  -3   3 1011.80   40.90
   0   4  -3   31.30    4.20
   0   4  -3   34.90    4.70
   0  -4   3   33.50    5.20
   0  -4   3   35.40    4.90
   0  -4   3   38.00    4.60
   0  -4   3   36.80    4.60
   0   5  -3   55.09    6.80
   0   5  -3   60.39    7.60
   0   5  -3   56.09    6.50
   0  -5   3   53.89    7.20
   0  -5   3   46.90    5.80
   0  -5   3   46.80    6.90
   0   6  -3    1.70    3.30
   0   6  -3    9.50    6.90
   0  -6   3    2.20    5.20
   0  -6   3    2.70    4.70
   0   7  -3    0.50    4.10
   0   7  -3   14.60    7.50
   0  -7   3    3.20    5.20
   0  -7   3   13.40    8.00
  -1  -7  -3   -1.80    4.20
  -1  -7  -3   -1.60    4.30
   1   7   3    1.40    4.90
   1   7   3    4.10    5.80
  -1  -6  -3   13.40    5.00
  -1  -6  -3   13.20    6.20
   1   6   3   21.10    5.80
   1   6   3   17.00    5.20
   1   6   3   18.30    8.10
  -1  -5  -3   -0.40    3.10
  -1  -5  -3    1.80    2.80
  -1  -5  -3    1.20    3.10
   1   5   3   -1.00    2.70
   1   5   3    0.70    2.70
   1   5   3    0.70    2.40
  -1  -4  -3  123.29    7.70
  -1  -4  -3  108.29    7.90
  -1  -4  -3  108.69    8.40
  -1  -4  -3  110.39    8.30
  -1  -4  -3  110.39    7.20
  -1  -4  -3   99.39    7.40
  -1  -4  -3  108.69    8.50
   1   4   3  106.79    7.80
   1   4   3  109.79    8.60
   1   4   3  104.89    7.60
  -1  -3  -3    9.70    2.50
  -1  -3  -3    5.60    2.40
  -1  -3  -3   10.40    2.40
  -1  -3  -3    5.80    2.10
  -1  -3  -3   17.00    3.30
   1   3   3    7.40    2.60
   1   3   3   11.90    2.60
   1   3   3   17.20    3.00
  -1  -2  -3  497.55   20.70
  -1  -2  -3  495.05   20.50
  -1  -2  -3  483.15   20.40
  -1  -2  -3  503.65   20.30
  -1  -2  -3  500.75   20.80
  -1  -2  -3  518.15   20.90
  -1  -2  -3  518.65   20.90
   1   2   3  477.55   20.80
  -1  -1  -3  542.85   21.60
  -1  -1  -3  571.44   21.30
  -1  -1  -3  553.04   21.40
  -1  -1  -3  556.54   21.80
  -1  -1  -3  549.74   21.80
  -1  -1  -3  545.25   21.90
  -1  -1  -3  561.04   21.70
   1   1   3  540.55   21.80
   1   1   3  551.64   21.40
   1   1   3  549.74   21.20
   1   1   3  540.05   21.60
   1   1   3  543.45   21.70
   1   1   3  556.54   21.60
   1   1   3  551.24   21.40
   1   1   3  550.44   21.60
  -1   0  -3    0.20    0.90
  -1   0  -3    0.80    0.60
  -1   0  -3    0.70    0.40
  -1   0  -3    0.50    1.00
  -1   0  -3    1.60    0.90
  -1   0  -3    0.40    0.70
  -1   0  -3   -0.40    0.80
   1   0   3    1.30    0.90
   1   0   3    2.10    0.90
   1   0   3    0.20    0.70
   1   0   3   -0.20    0.70
   1   0   3    0.00    0.60
   1   0   3    0.30    0.90
   1   0   3   -0.70    0.40
  -1   1  -3  548.35   21.40
  -1   1  -3  543.55   20.30
  -1   1  -3  529.65   21.10
  -1   1  -3  556.24   21.20
  -1   1  -3  520.35   21.40
  -1   1  -3  542.25   21.20
  -1   1  -3  527.65   21.30
  -1   1  -3  560.14   20.40
   1  -1   3  529.65   21.10
   1  -1   3  498.45   21.10
   1  -1   3  558.04   20.30
   1  -1   3  516.75   21.30
   1  -1   3  531.15   21.40
   1  -1   3  539.25   21.20
  -1   2  -3  445.86   20.40
  -1   2  -3  501.95   20.50
  -1   2  -3  498.05   18.90
  -1   2  -3  493.45   18.90
   1  -2   3  502.45   20.30
   1  -2   3  468.55   20.80
   1  -2   3  492.75   18.90
   1  -2   3  515.05   21.10
  -1   3  -3   10.90    2.60
  -1   3  -3   11.50    1.90
  -1   3  -3    5.90    2.20
  -1   3  -3   10.40    1.90
   1  -3   3   11.80    2.00
   1  -3   3   14.00    3.40
   1  -3   3    8.20    2.60
   1  -3   3   11.70    2.60
  -1   4  -3  106.99    9.20
  -1   4  -3  114.59    8.50
  -1   4  -3  122.39    8.30
   1  -4   3  101.39    8.70
   1  -4   3  124.99    9.30
   1  -4   3  110.89    7.90
  -1   5  -3   -4.70    2.00
  -1   5  -3    5.60    3.50
  -1   5  -3    3.30    3.80
   1  -5   3   -0.30    2.90
   1  -5   3    4.30    3.10
   1  -5   3   -2.50    2.00
  -1   6  -3   26.20    7.20
  -1   6  -3   32.50    9.70
   1  -6   3    9.60    6.10
  -1   7  -3   -1.90    4.50
  -1   7  -3   -3.30    5.00
   1  -7   3   -3.60    4.10
   1  -7   3    1.00    5.90
  -2  -6  -3   -3.60    2.90
  -2  -6  -3   -2.70    3.20
   2   6   3    0.40    3.10
   2   6   3    2.80    3.50
   2   6   3    1.20    4.40
  -2  -5  -3   33.70    6.40
  -2  -5  -3   41.10    5.70
  -2  -5  -3   47.50    7.20
  -2  -5  -3   47.50    6.40
   2   5   3   42.80    6.90
   2   5   3   56.19    6.90
   2   5   3   39.50    6.90
   2   5   3   49.30    6.40
   2   5   3   43.60    5.70
  -2  -4  -3   89.49    7.40
  -2  -4  -3   85.99    7.40
  -2  -4  -3   88.69    7.40
  -2  -4  -3   99.49    7.70
  -2  -4  -3   99.79    7.30
  -2  -4  -3   99.09    7.80
  -2  -4  -3  101.69    7.50
   2   4   3   96.29    7.70
   2   4   3   91.79    7.30
   2   4   3   76.89    7.20
   2   4   3   78.89    6.80
   2   4   3   88.99    7.40
   2   4   3   89.59    7.00
  -2  -3  -3   27.60    3.80
  -2  -3  -3   32.20    5.90
  -2  -3  -3   33.60    3.90
  -2  -3  -3   27.20    3.40
  -2  -3  -3   30.70    3.80
  -2  -3  -3   34.00    3.70
  -2  -3  -3   28.90    3.80
   2   3   3   26.10    3.60
   2   3   3   25.40    3.50
   2   3   3   40.10    4.10
  -2  -2  -3  296.37   12.60
  -2  -2  -3  274.57   12.30
  -2  -2  -3  284.97   13.30
  -2  -2  -3  266.77   12.20
  -2  -2  -3  270.67   12.90
  -2  -2  -3  268.87   13.80
  -2  -2  -3  269.37   12.80
   2   2   3  259.97   12.30
   2   2   3  278.57   12.90
  -2  -1  -3   92.19    5.00
  -2  -1  -3  100.09    4.80
  -2  -1  -3  100.39    5.10
  -2  -1  -3  102.79    5.80
  -2  -1  -3   95.99    5.70
  -2  -1  -3   95.19    5.90
   2   1   3   93.89    5.00
   2   1   3  102.89    5.70
   2   1   3  110.19    5.20
   2   1   3   92.99    5.00
   2   1   3   97.09    4.50
   2   1   3  109.89    5.90
  -2   0  -3   -0.40    0.80
  -2   0  -3    0.00    1.00
  -2   0  -3   -0.20    1.10
  -2   0  -3   -0.20    1.20
  -2   0  -3   -1.10    1.00
  -2   0  -3    0.40    0.90
   2   0   3   -0.80    1.10
   2   0   3   -1.20    1.10
   2   0   3   -0.30    0.80
   2   0   3    1.10    0.90
   2   0   3   -1.00    1.10
  -2   1  -3   93.99    5.20
  -2   1  -3   95.69    4.70
  -2   1  -3  103.19    5.00
  -2   1  -3   88.79    5.30
  -2   1  -3   98.99    5.60
   2  -1   3   87.39    5.10
   2  -1   3   94.19    4.90
   2  -1   3  103.69    5.70
   2  -1   3   93.99    5.50
  -2   2  -3  265.77   11.20
  -2   2  -3  281.67   12.80
  -2   2  -3  268.97   12.60
   2  -2   3  230.98   14.90
   2  -2   3  267.47   12.80
   2  -2   3  266.97   11.10
   2  -2   3  256.77   12.90
  -2   3  -3   21.30    3.30
  -2   3  -3   28.90    3.80
  -2   3  -3   34.40    4.60
   2  -3   3   34.30    3.90
   2  -3   3   33.30    4.30
   2  -3   3   39.70    4.60
   2  -3   3   31.60    2.50
  -2   4  -3  108.09   10.80
  -2   4  -3   94.79    9.60
  -2   4  -3   93.59    7.50
   2  -4   3  100.79    7.60
   2  -4   3   91.19    8.50
  -2   5  -3   47.00    6.70
  -2   5  -3   40.80    7.90
  -2   5  -3   37.20    6.60
   2  -5   3   36.90    7.10
   2  -5   3   38.80    5.80
   2  -5   3   55.69    7.90
  -2   6  -3    9.10    5.90
  -2   6  -3   -4.80    2.70
   2  -6   3   -0.80    4.30
   2  -6   3    6.70    4.70
  -2   7  -3    6.20    5.50
  -2   7  -3   13.40    7.40
   2  -7   3    1.00    5.90
   2  -7   3    7.40    6.10
  -3  -5  -3    7.60    4.50
  -3  -5  -3   14.50    4.90
  -3  -5  -3   11.20    4.00
  -3  -5  -3    6.00    4.60
   3   5   3   13.40    4.30
   3   5   3   12.10    4.10
   3   5   3   13.90    4.70
   3   5   3    9.70    4.30
   3   5   3    8.90    4.30
   3   5   3   11.10    4.20
  -3  -4  -3    9.30    3.40
  -3  -4  -3   18.00    4.50
  -3  -4  -3   17.10    4.80
  -3  -4  -3    8.80    3.10
  -3  -4  -3   14.30    3.80
  -3  -4  -3    9.60    3.70
  -3  -4  -3   13.40    4.20
   3   4   3   16.50    4.00
   3   4   3   13.00    3.90
   3   4   3   10.40    3.90
   3   4   3   12.70    4.00
  -3  -3  -3  284.37   14.60
  -3  -3  -3  282.37   13.60
  -3  -3  -3  257.07   14.40
  -3  -3  -3  270.47   14.30
  -3  -3  -3  243.68   13.90
  -3  -3  -3  275.97   13.90
  -3  -3  -3  283.27   13.50
   3   3   3  282.47   13.50
   3   3   3  293.07   13.70
   3   3   3  253.27   14.20
  -3  -2  -3  596.94   25.00
  -3  -2  -3  547.55   26.10
  -3  -2  -3  607.94   26.10
  -3  -2  -3  623.44   24.40
  -3  -2  -3  623.64   26.30
   3   2   3  618.24   26.00
   3   2   3  632.44   26.50
   3   2   3  601.54   24.80
  -3  -1  -3  113.99    7.20
  -3  -1  -3   97.59    7.80
  -3  -1  -3  107.99    6.20
  -3  -1  -3  119.69    7.10
   3   1   3  131.69    7.20
   3   1   3  112.09    5.90
   3   1   3  118.89    5.90
   3   1   3  120.79    7.20
  -3   0  -3   -1.60    1.50
  -3   0  -3    1.80    1.30
  -3   0  -3    2.00    1.10
  -3   0  -3    2.50    1.80
   3   0   3    1.40    1.30
   3   0   3    0.70    1.10
   3   0   3    0.30    1.40
  -3   1  -3  117.09    6.90
  -3   1  -3  115.19    6.10
   3  -1   3  117.59    6.40
   3  -1   3  118.89    7.00
   3  -1   3  104.39    6.50
   3  -1   3  108.39    6.00
  -3   2  -3  593.54   23.50
  -3   2  -3  616.74   25.60
  -3   2  -3  620.34   25.90
  -3   2  -3  584.54   25.80
   3  -2   3  589.94   25.80
   3  -2   3  598.44   25.60
   3  -2   3  584.54   25.90
   3  -2   3  616.94   24.20
  -3   3  -3  259.77   14.50
  -3   3  -3  299.57   14.90
  -3   3  -3  263.47   14.00
   3  -3   3  260.87   14.60
   3  -3   3  267.97   14.60
   3  -3   3  274.97   14.10
  -3   4  -3    7.90    3.50
  -3   4  -3   15.00    4.70
  -3   4  -3   13.00    3.90
   3  -4   3    5.30    3.50
   3  -4   3    7.90    3.80
  -3   5  -3    8.60    4.80
  -3   5  -3   13.10    4.60
  -3   5  -3   12.50    5.30
   3  -5   3    6.30    4.20
   3  -5   3   15.40    4.80
   3  -5   3    9.80    4.90
  -3   6  -3  112.69   14.70
  -3   6  -3  102.59   11.00
   3  -6   3   83.49   13.00
   3  -6   3   98.29   12.90
  -3   7  -3   30.00   11.40
   3  -7   3   34.10   10.40
  -4  -5  -3   11.70    6.00
  -4  -5  -3    6.80    3.70
  -4  -5  -3    9.70    5.00
   4   5   3   -2.70    3.20
   4   5   3    6.80    4.00
   4   5   3    1.30    2.80
  -4  -4  -3  107.59    9.10
  -4  -4  -3  104.99    9.10
  -4  -4  -3  101.49    9.40
  -4  -4  -3  100.69    9.50
   4   4   3   99.59    9.40
   4   4   3   89.69    9.10
  -4  -3  -3    8.20    2.70
  -4  -3  -3   10.10    4.20
  -4  -3  -3    8.00    3.40
  -4  -3  -3   19.60    5.00
   4   3   3   10.20    3.60
   4   3   3    6.90    3.60
   4   3   3    7.60    2.50
  -4  -2  -3    2.00    2.50
  -4  -2  -3    0.80    1.50
  -4  -2  -3    4.80    2.70
  -4  -2  -3   -0.40    1.90
   4   2   3   -1.70    1.60
   4   2   3    0.50    1.30
   4   2   3    0.40    1.20
   4   2   3    5.20    2.50
  -4  -1  -3  314.37   15.70
  -4  -1  -3  319.27   15.70
   4   1   3  303.87   15.50
   4   1   3  319.27   13.70
   4   1   3  312.77   15.60
  -4   0  -3    2.10    1.70
  -4   0  -3    1.70    2.10
  -4   0  -3    1.40    1.90
   4   0   3   -0.60    1.60
   4   0   3    3.10    1.50
   4   0   3    1.20    1.90
  -4   1  -3  341.37   16.10
  -4   1  -3  307.07   14.70
  -4   1  -3  325.77   15.50
  -4   1  -3  316.57   14.10
   4  -1   3  309.77   15.80
   4  -1   3  343.17   15.30
  -4   2  -3    7.20    2.80
  -4   2  -3    3.30    2.00
  -4   2  -3   -0.20    1.50
   4  -2   3    3.40    1.90
   4  -2   3   -0.20    1.50
   4  -2   3    5.00    2.20
   4  -2   3    1.10    1.90
  -4   3  -3    8.20    3.40
  -4   3  -3    2.70    2.30
  -4   3  -3   14.50    4.10
   4  -3   3   16.00    4.40
   4  -3   3    8.10    3.30
   4  -3   3    4.60    2.90
  -4   4  -3  130.59   10.70
  -4   4  -3  101.49    9.70
   4  -4   3  101.59    9.00
   4  -4   3  119.19   10.00
   4  -4   3  103.09   10.20
  -4   5  -3   13.70    5.10
  -4   5  -3    2.40    3.80
  -4   5  -3    5.80    4.30
   4  -5   3    6.40    4.60
   4  -5   3    6.30    3.80
   4  -5   3    4.40    4.40
  -4   6  -3   41.40   10.60
  -4   6  -3   26.60    7.70
   4  -6   3   42.00   11.00
   4  -6   3   30.10    8.90
   4  -6   3   34.40    7.20
   5   6   3    6.40    7.40
  -5  -5  -3   16.80    5.90
  -5  -5  -3   27.70    7.90
   5   5   3   36.80    9.60
  -5  -4  -3   37.70    5.90
  -5  -4  -3   48.30    7.50
   5   4   3   34.50    6.70
   5   4   3   49.80    9.30
  -5  -3  -3    0.20    2.30
  -5  -3  -3   -3.10    2.50
  -5  -3  -3   -1.20    2.50
   5   3   3    5.40    3.30
   5   3   3    1.60    2.70
  -5  -2  -3   53.69    5.40
  -5  -2  -3   61.89    6.60
  -5  -2  -3   75.79    7.00
   5   2   3   61.19    6.30
   5   2   3   57.49    6.50
  -5  -1  -3   41.30    5.30
  -5  -1  -3   40.40    4.30
  -5  -1  -3   35.20    5.00
   5   1   3   52.09    5.40
   5   1   3   32.60    3.30
   5   1   3   34.20    4.70
  -5   0  -3    2.50    2.60
  -5   0  -3   -3.40    1.20
  -5   0  -3   -0.60    1.60
   5   0   3    1.10    1.50
   5   0   3    3.40    2.40
   5   0   3   -2.90    1.90
  -5   1  -3   45.30    5.00
  -5   1  -3   44.60    4.60
  -5   1  -3   44.40    5.30
   5  -1   3   35.00    4.40
   5  -1   3   29.30    3.90
   5  -1   3   39.80    5.20
  -5   2  -3   78.69    7.20
  -5   2  -3   72.09    6.50
  -5   2  -3   63.69    5.80
   5  -2   3   58.89    6.00
   5  -2   3   66.79    6.70
   5  -2   3   58.59    5.40
  -5   3  -3   -0.30    2.30
  -5   3  -3   -0.30    2.80
  -5   3  -3    2.00    3.30
   5  -3   3    5.80    3.40
   5  -3   3    0.70    2.60
  -5   4  -3   48.50    6.60
  -5   4  -3   52.19    7.90
  -5   4  -3   46.00    7.10
   5  -4   3   46.30    8.20
   5  -4   3   37.90    8.50
   5  -4   3   37.10    5.90
  -5   5  -3   44.10    9.50
  -5   5  -3   18.80    6.70
   5  -5   3   20.10    6.80
   5  -5   3   22.00    6.20
  -5   6  -3   23.30   11.10
  -5   6  -3   11.60    6.50
   5  -6   3    7.70    5.00
   5  -6   3    1.80    5.50
  -6  -6  -3    0.50    5.50
   6   6   3   -5.20    6.10
  -6  -5  -3   -1.10    3.20
  -6  -5  -3   10.20    6.50
   6   5   3    6.70    5.90
  -6  -4  -3    2.50    3.90
  -6  -4  -3   -6.80    3.30
   6   4   3    2.00    4.20
   6   4   3    5.70    5.30
  -6  -3  -3    1.60    3.80
  -6  -3  -3    5.20    3.60
   6   3   3    5.50    4.10
   6   3   3    2.00    3.30
  -6  -2  -3  126.99   10.20
  -6  -2  -3  131.49   10.40
  -6  -2  -3  103.49    9.20
   6   2   3  126.39   10.10
   6   2   3  109.79    9.90
  -6  -1  -3  270.57   15.70
  -6  -1  -3  269.87   14.70
  -6  -1  -3  266.17   15.60
   6   1   3  262.97   15.70
   6   1   3  278.87   19.40
  -6   0  -3    2.20    2.80
  -6   0  -3    4.10    2.70
  -6   0  -3   -2.30    2.40
   6   0   3   -3.80    2.00
   6   0   3   -1.20    2.90
  -6   1  -3  274.67   15.20
  -6   1  -3  271.57   16.10
  -6   1  -3  260.87   14.30
   6  -1   3  280.37   15.20
   6  -1   3  266.57   15.60
   6  -1   3  258.87   14.10
  -6   2  -3  143.49   10.70
  -6   2  -3  116.29    9.60
   6  -2   3  138.59   10.20
   6  -2   3  127.69   10.10
   6  -2   3  112.59    9.10
  -6   3  -3    2.20    3.70
  -6   3  -3   -1.80    2.30
   6  -3   3    8.60    3.90
   6  -3   3    4.30    3.50
  -6   4  -3    2.70    5.30
  -6   4  -3    0.20    3.40
   6  -4   3    5.40    4.20
   6  -4   3   -1.80    3.10
  -6   5  -3    7.60    5.00
   6  -5   3    8.30    4.60
   6  -5   3    2.00    4.60
  -6   6  -3    3.30    5.30
   6  -6   3    2.40    5.90
  -7  -5  -3    1.60    6.00
  -7  -5  -3    0.20    4.00
   7   5   3    0.70    6.80
  -7  -4  -3   14.90    5.60
  -7  -4  -3    8.60    6.50
   7   4   3   18.50    7.00
  -7  -3  -3    6.40    4.20
  -7  -3  -3    2.00    4.20
   7   3   3   -0.50    4.00
  -7  -2  -3   13.30    5.00
  -7  -2  -3   13.80    5.80
   7   2   3   18.50    5.40
   7   2   3    0.60    3.80
  -7  -1  -3   35.40    7.70
  -7  -1  -3   33.90    7.30
   7   1   3   30.60    7.00
   7   1   3   21.90    6.00
  -7   0  -3    0.70    3.20
  -7   0  -3    1.50    2.70
  -7   0  -3    1.20    3.80
   7   0   3   -0.30    2.50
   7   0   3   -1.20    2.50
  -7   1  -3   26.80    6.00
  -7   1  -3   23.10    5.50
   7  -1   3   25.90    6.10
   7  -1   3   35.80    7.10
  -7   2  -3   12.50    4.80
  -7   2  -3   23.60    5.70
   7  -2   3    4.90    3.40
  -7   3  -3    3.90    3.70
  -7   3  -3   -0.60    3.90
  -7   4  -3   28.40    7.40
  -7   4  -3    2.90    5.10
   7  -4   3   24.90    7.70
   7  -4   3   12.90    5.50
  -7   5  -3   -1.80    4.00
   7  -5   3    5.00    5.20
   7  -5   3    1.70    5.70
  -8  -4  -3   17.50    8.00
  -8  -4  -3   11.90    6.40
   8   4   3    7.90    7.60
  -8  -3  -3    0.10    4.40
  -8  -3  -3    0.00    4.00
   8   3   3    0.10    4.20
   8   3   3    0.50    5.70
  -8  -2  -3   15.30    6.40
  -8  -2  -3    4.80    4.70
   8   2   3    2.40    4.40
   8   2   3    7.20    5.30
  -8  -1  -3    0.10    4.20
  -8  -1  -3   -2.00    3.80
   8   1   3   -5.40    2.90
   8   1   3    0.30    5.20
  -8   0  -3    0.00    3.50
  -8   0  -3    3.10    4.00
   8   0   3    0.10    3.50
   8   0   3    2.10    3.90
  -8   1  -3    0.50    2.80
  -8   1  -3    8.40    5.60
   8  -1   3   -2.00    3.80
  -8   2  -3    8.70    5.90
  -8   2  -3   -2.80    4.80
   8  -2   3    6.80    4.80
  -8   3  -3   -2.40    3.70
  -8   3  -3    4.50    3.90
   8  -3   3   -2.40    3.50
  -8   4  -3    8.10    5.60
   8  -4   3    4.80    5.30
  -9  -3  -3   18.80    8.40
   9   3   3   21.20   10.30
  -9  -2  -3   43.60    9.40
  -9  -2  -3   34.80    9.80
   9   2   3   20.50    9.60
   9   2   3   33.40    9.10
  -9  -1  -3   -3.40    4.30
  -9  -1  -3   -0.90    3.80
   9   1   3   -1.30    4.10
   9   1   3    1.90    4.90
  -9   0  -3    1.30    4.90
   9   0   3   -5.80    3.50
   9   0   3    4.50    5.00
  -9   1  -3    0.60    4.10
   9  -1   3    0.60    3.90
  -9   2  -3   22.80    6.10
  -9   2  -3   36.00    9.80
   9  -2   3   21.30    8.00
  -9   3  -3   14.20    7.80
  -9   3  -3   17.00    7.20
 -10  -1  -3   15.30    8.40
 -10  -1  -3   15.00    8.00
  10   1   3   10.00    7.30
 -10   0  -3   -1.60    5.40
  10   0   3   -1.80    5.10
 -10   1  -3    9.90    6.90
  10  -1   3   24.40    8.90
  10   0  -4    3.90    5.90
  10   0  -4    0.90    5.40
  10   1  -4   10.40    7.60
 -10  -1   4   12.10    7.70
 -10  -1   4    6.90    6.40
   9  -3  -4    6.70    6.80
  -9   3   4    8.40    5.60
   9  -2  -4   -3.90    3.40
  -9   2   4   -0.70    5.40
  -9   2   4    5.20    5.10
   9  -1  -4    6.00    5.90
   9  -1  -4    6.50    5.40
  -9   1   4    0.20    3.30
  -9   1   4    5.00    5.30
   9   0  -4   -0.40    4.80
   9   0  -4   -0.20    4.30
  -9   0   4    3.20    4.10
  -9   0   4   -1.90    3.60
   9   1  -4   -1.10    4.20
   9   1  -4    2.70    6.10
   9   1  -4   -0.40    5.30
  -9  -1   4    8.90    6.20
  -9  -1   4   -0.50    4.80
   9   2  -4    0.60    4.90
   9   2  -4    8.20    7.50
  -9  -2   4    0.10    5.10
  -9  -2   4   -1.30    3.90
   9   3  -4    3.10    8.10
  -9  -3   4    4.60    6.10
   8  -4  -4   -0.20    4.50
  -8   4   4   -1.60    4.10
   8  -3  -4    1.60    4.00
  -8   3   4    5.00    4.30
  -8   3   4    2.80    4.50
   8  -2  -4    1.10    3.80
  -8   2   4   -0.30    3.30
  -8   2   4    1.30    4.60
   8  -1  -4   11.50    5.10
   8  -1  -4    6.50    4.70
  -8   1   4   -0.40    3.20
  -8   1   4    3.60    3.90
   8   0  -4   41.30    8.60
   8   0  -4   33.90    7.70
  -8   0   4   31.80    7.60
  -8   0   4   44.60    8.70
  -8   0   4   31.50    6.80
   8   1  -4   11.70    5.40
  -8  -1   4    4.90    3.80
  -8  -1   4    7.10    5.70
  -8  -1   4    9.50    5.50
   8   2  -4    4.10    5.00
   8   2  -4    2.70    4.40
  -8  -2   4    4.50    4.90
  -8  -2   4    8.20    5.30
   8   3  -4    4.50    5.30
  -8  -3   4    7.10    6.10
  -8  -3   4    3.70    4.60
   8   4  -4    4.40    7.90
   8   4  -4   -0.40    6.00
  -8  -4   4   -2.50    4.50
  -8  -4   4   -3.70    4.20
   7  -5  -4   23.30    7.30
  -7   5   4   23.20    8.50
   7  -4  -4   22.90    6.90
  -7   4   4   15.80    6.30
   7  -3  -4   57.29   13.90
  -7   3   4   66.89    8.30
  -7   3   4   51.99    8.30
   7  -2  -4    7.10    4.40
   7  -2  -4    9.50    4.60
  -7   2   4    5.90    4.30
  -7   2   4    2.10    3.30
   7  -1  -4   -1.40    2.40
   7  -1  -4    3.70    3.40
  -7   1   4   -1.30    2.40
  -7   1   4   -2.90    2.60
   7   0  -4   82.19    8.30
   7   0  -4   88.29    8.60
  -7   0   4   66.79    7.60
  -7   0   4   78.19    8.50
  -7   0   4   85.49    8.00
   7   1  -4    3.10    3.30
   7   1  -4    2.40    3.40
  -7  -1   4    1.80    3.50
  -7  -1   4    2.90    3.10
  -7  -1   4   -1.00    3.60
   7   2  -4   -0.10    3.40
   7   2  -4    4.40    4.10
  -7  -2   4   11.10    4.40
  -7  -2   4    4.30    4.20
  -7  -2   4    4.40    3.80
   7   3  -4   40.60    9.30
  -7  -3   4   35.10    8.40
  -7  -3   4   52.69   10.50
   7   4  -4    3.80    5.20
   7   4  -4   24.30    9.60
  -7  -4   4   30.00    7.40
  -7  -4   4   28.60    8.20
   7   5  -4   26.70   10.10
   7   5  -4   23.40    9.10
  -7  -5   4   12.90    6.20
  -7  -5   4    8.30    7.20
   6  -6  -4   76.29   10.70
  -6   6   4   36.20   12.40
  -6   6   4   41.30   10.10
   6  -5  -4   -2.40    3.70
   6  -5  -4    3.30    4.10
  -6   5   4    1.00    4.00
  -6   5   4    0.10    3.90
   6  -4  -4   -0.90    5.00
   6  -4  -4    3.70    4.20
  -6   4   4    5.40    5.50
   6  -3  -4    4.70    3.10
   6  -3  -4    9.30    4.00
  -6   3   4    5.20    3.50
  -6   3   4    9.80    3.90
   6  -2  -4    0.50    2.50
   6  -2  -4    7.50    3.30
   6  -2  -4    1.90    2.80
  -6   2   4   -0.20    2.90
  -6   2   4    3.30    3.00
   6  -1  -4  226.08   13.80
   6  -1  -4  246.08   14.60
  -6   1   4  231.38   12.60
  -6   1   4  241.78   14.40
  -6   1   4  241.18   15.80
   6   0  -4  582.04   32.10
   6   0  -4  521.25   25.40
  -6   0   4  540.45   25.40
  -6   0   4  531.65   24.80
   6   1  -4  229.68   13.70
   6   1  -4  265.37   15.20
  -6  -1   4  217.48   13.60
  -6  -1   4  234.88   14.10
  -6  -1   4  243.88   14.60
   6   2  -4   -2.50    2.90
   6   2  -4    0.00    2.30
  -6  -2   4   -5.50    2.50
  -6  -2   4    4.00    3.20
   6   3  -4    2.90    4.10
  -6  -3   4    5.10    3.70
  -6  -3   4    2.20    2.60
  -6  -3   4    0.50    3.00
   6   4  -4    3.20    4.80
  -6  -4   4    1.20    3.90
  -6  -4   4   -3.20    3.20
   6   5  -4    1.90    5.70
   6   5  -4    0.70    5.10
  -6  -5   4   -0.70    5.10
  -6  -5   4    6.70    4.40
   6   6  -4   64.19   14.90
   6   6  -4   46.20   10.30
  -6  -6   4   63.59   13.50
   5  -6  -4   16.30    9.60
   5  -6  -4    4.60    4.50
  -5   6   4    6.50    5.90
  -5   6   4    7.80    6.40
   5  -5  -4   69.59    8.60
   5  -5  -4   79.59   15.70
  -5   5   4   82.79   10.10
   5  -4  -4    3.80    3.10
   5  -4  -4    0.80    2.90
  -5   4   4    3.30    3.40
  -5   4   4    2.80    3.90
   5  -3  -4   84.09    7.80
   5  -3  -4   96.69    7.90
  -5   3   4   65.59    7.10
  -5   3   4   71.99    7.00
  -5   3   4   69.29    7.20
   5  -2  -4   20.70    4.40
   5  -2  -4   18.40    4.40
   5  -2  -4   25.20    4.40
  -5   2   4   12.80    3.70
  -5   2   4   16.60    4.10
  -5   2   4   11.00    3.10
   5  -1  -4  272.97   12.50
   5  -1  -4  240.58   13.50
   5  -1  -4  273.97   14.40
  -5   1   4  230.08   12.10
  -5   1   4  243.68   13.70
  -5   1   4  262.87   14.00
  -5   1   4  262.77   12.70
   5   0  -4  967.60   38.60
   5   0  -4 1015.00   41.40
   5   0  -4 1000.30   41.70
  -5   0   4  979.10   40.90
  -5   0   4 1000.10   41.50
  -5   0   4 1039.70   42.10
   5   1  -4  266.77   14.40
   5   1  -4  253.57   13.40
  -5  -1   4  234.48   13.30
  -5  -1   4  247.18   14.00
  -5  -1   4  253.07   13.90
   5   2  -4   12.00    3.20
   5   2  -4    6.40    3.50
  -5  -2   4   12.80    3.60
  -5  -2   4   17.20    4.70
  -5  -2   4   17.00    4.40
   5   3  -4   69.59    7.70
   5   3  -4   75.39    7.20
  -5  -3   4   72.19    7.50
  -5  -3   4   75.69    7.10
  -5  -3   4   79.69    7.80
   5   4  -4   -2.40    2.70
  -5  -4   4    0.10    2.80
  -5  -4   4    2.00    3.70
  -5  -4   4    2.60    2.90
   5   5  -4   83.49   11.50
   5   5  -4   89.69   10.40
   5   5  -4   86.99   10.80
  -5  -5   4   68.69   14.30
  -5  -5   4   70.89    9.90
   5   6  -4    8.30    6.90
   5   6  -4   15.60    6.40
  -5  -6   4   13.70    7.00
  -5  -6   4   14.70    9.40
   4  -6  -4   -1.80    3.90
   4  -6  -4    2.80    4.30
  -4   6   4   -2.50    3.90
  -4   6   4    5.90    5.80
   4  -5  -4    4.20    3.80
   4  -5  -4    6.90    4.50
  -4   5   4    3.10    4.40
  -4   5   4    9.30    5.20
   4  -4  -4   10.10    4.20
   4  -4  -4    9.70    3.50
  -4   4   4    5.50    3.20
  -4   4   4    0.90    2.90
  -4   4   4    3.30    2.70
   4  -3  -4    4.40    2.40
   4  -3  -4    2.50    2.50
   4  -3  -4    3.10    2.70
  -4   3   4    2.40    2.50
  -4   3   4    5.10    2.70
  -4   3   4    2.30    2.50
   4  -2  -4    5.00    2.40
   4  -2  -4    3.90    2.30
   4  -2  -4    8.10    2.60
  -4   2   4    3.90    2.10
  -4   2   4    6.00    2.40
  -4   2   4    7.60    2.60
   4  -1  -4  342.27   16.10
   4  -1  -4  306.87   14.60
   4  -1  -4  324.77   15.60
  -4   1   4  309.37   15.60
  -4   1   4  337.77   14.70
  -4   1   4  350.86   16.20
  -4   1   4  347.07   15.10
   4   0  -4    9.70    2.60
   4   0  -4    7.40    1.80
   4   0  -4   11.50    3.10
   4   0  -4    9.70    1.60
  -4   0   4   21.30    3.60
  -4   0   4   15.80    3.50
  -4   0   4   14.10    2.10
  -4   0   4   12.50    3.00
   4   1  -4  332.07   15.40
   4   1  -4  335.97   16.10
   4   1  -4  302.27   13.50
  -4  -1   4  344.37   16.10
  -4  -1   4  318.37   15.60
  -4  -1   4  339.37   13.80
  -4  -1   4  311.57   15.70
   4   2  -4    5.10    1.40
   4   2  -4    5.40    2.80
   4   2  -4    5.00    2.20
  -4  -2   4    4.00    1.80
  -4  -2   4    7.90    2.40
  -4  -2   4    7.10    2.70
  -4  -2   4   10.70    3.30
   4   3  -4    3.10    2.80
   4   3  -4    2.50    2.40
  -4  -3   4   -1.60    2.00
  -4  -3   4    3.50    2.60
  -4  -3   4    3.10    3.00
   4   4  -4   12.70    4.50
  -4  -4   4   10.10    3.50
  -4  -4   4   18.40    4.80
  -4  -4   4    3.60    4.00
   4   5  -4    7.30    4.20
   4   5  -4   12.80    5.60
   4   5  -4   17.30    5.70
  -4  -5   4    5.10    4.10
  -4  -5   4    8.30    5.10
  -4  -5   4    8.80    4.00
   4   6  -4   -0.60    3.80
   4   6  -4   -3.30    4.30
   4   6  -4    6.10    5.80
   3  -7  -4    1.80    6.20
  -3   7   4   -1.30    4.90
  -3   7   4    5.10    7.30
   3  -6  -4   27.70    6.90
   3  -6  -4   24.10    7.50
  -3   6   4   21.40    8.90
  -3   6   4   25.70    7.40
   3  -5  -4   18.90    6.10
   3  -5  -4   12.90    4.70
   3  -5  -4   10.90    4.40
  -3   5   4   11.00    5.40
  -3   5   4    7.80    4.50
   3  -4  -4  109.49    9.20
   3  -4  -4   92.99    9.00
   3  -4  -4  112.79    8.80
  -3   4   4  103.19    8.70
  -3   4   4   92.39    7.50
  -3   4   4  108.99    9.50
   3  -3  -4   62.79    6.10
   3  -3  -4   62.09    5.80
   3  -3  -4   65.89    5.00
   3  -3  -4   72.99    6.40
  -3   3   4   72.69    5.40
  -3   3   4   66.89    6.10
  -3   3   4   69.69    6.40
   3  -2  -4   88.09    6.30
   3  -2  -4   85.29    5.60
   3  -2  -4   96.29    6.50
  -3   2   4   85.99    6.20
  -3   2   4   88.89    6.20
  -3   2   4   79.89    5.60
   3  -1  -4  288.87   13.10
   3  -1  -4  307.87   13.60
  -3   1   4  296.57   13.50
  -3   1   4  313.57   15.10
  -3   1   4  298.07   13.10
  -3   1   4  279.07   12.40
   3   0  -4    1.20    0.90
   3   0  -4    2.60    1.60
   3   0  -4    4.80    2.00
   3   0  -4    2.40    1.20
  -3   0   4    1.00    0.80
  -3   0   4    1.20    1.80
  -3   0   4    2.20    1.60
  -3   0   4    4.60    1.60
   3   1  -4  294.77   12.70
   3   1  -4  303.67   13.60
  -3  -1   4  294.77   13.90
  -3  -1   4  291.77   14.40
  -3  -1   4  315.97   12.80
  -3  -1   4  324.17   14.40
   3   2  -4   79.89    4.70
   3   2  -4   83.89    4.60
   3   2  -4   77.19    5.50
   3   2  -4   84.19    6.20
  -3  -2   4   91.09    6.30
  -3  -2   4   80.79    5.80
  -3  -2   4   88.09    5.40
  -3  -2   4   81.59    4.70
  -3  -2   4   85.99    6.30
   3   3  -4   68.29    5.50
   3   3  -4   73.69    5.30
   3   3  -4   61.09    5.80
  -3  -3   4   74.39    5.80
  -3  -3   4   62.89    6.00
  -3  -3   4   69.09    5.20
  -3  -3   4   73.59    6.20
  -3  -3   4   60.89    5.50
   3   4  -4   93.49    7.30
   3   4  -4   97.79    9.80
   3   4  -4  104.89    7.80
   3   4  -4   98.59    8.00
   3   4  -4  115.99    8.90
  -3  -4   4   95.59    8.10
  -3  -4   4  106.79    8.40
  -3  -4   4   96.69    8.40
   3   5  -4   19.50    5.00
   3   5  -4   15.90    4.70
   3   5  -4   24.80    6.40
  -3  -5   4    9.80    4.80
  -3  -5   4   22.10    5.30
  -3  -5   4   16.60    5.10
  -3  -5   4    4.20    4.10
   3   6  -4   24.30    6.60
   3   6  -4   15.50    6.70
   2  -7  -4   19.80    9.00
  -2   7   4   -0.80    5.80
  -2   7   4    0.10    4.50
   2  -6  -4    0.30    4.50
   2  -6  -4   -1.50    3.60
   2  -6  -4   -2.10    3.70
  -2   6   4   -5.70    3.10
   2  -5  -4  110.49   10.50
   2  -5  -4  100.99   11.20
   2  -5  -4  101.79    9.20
  -2   5   4  120.39   11.50
  -2   5   4  122.19   10.00
   2  -4  -4   15.20    5.90
   2  -4  -4   11.30    4.70
   2  -4  -4   19.70    4.70
  -2   4   4   10.90    3.00
  -2   4   4   19.70    6.10
  -2   4   4    9.40    3.30
   2  -3  -4    1.80    1.60
   2  -3  -4   -0.10    1.90
   2  -3  -4    4.60    2.50
   2  -3  -4    3.50    1.80
  -2   3   4    2.60    2.10
  -2   3   4    3.70    2.50
  -2   3   4    3.90    1.80
   2  -2  -4    2.90    1.90
   2  -2  -4    7.50    1.90
   2  -2  -4    3.20    1.90
  -2   2   4    5.70    1.60
  -2   2   4    4.70    1.90
   2  -1  -4 3549.24  128.79
   2  -1  -4 3412.36  127.69
   2  -1  -4 3331.77  128.79
   2  -1  -4 3662.53  128.79
   2  -1  -4 3645.14  129.19
  -2   1   4 3230.48  128.49
  -2   1   4 3411.76  128.89
  -2   1   4 3412.96  129.19
  -2   1   4 3502.15  127.69
  -2   1   4 3362.76  128.79
   2   0  -4   14.60    2.00
   2   0  -4   14.60    1.60
   2   0  -4   12.30    1.80
   2   0  -4   12.60    1.20
   2   0  -4   15.40    2.00
  -2   0   4   13.90    1.80
  -2   0   4   13.70    2.20
  -2   0   4   12.70    1.10
  -2   0   4   12.10    1.90
  -2   0   4   13.70    1.60
  -2   0   4   12.60    1.90
   2   1  -4 3338.47  131.19
   2   1  -4 3551.44  131.19
   2   1  -4 3497.35  132.09
   2   1  -4 3781.02  132.29
   2   1  -4 3622.94  132.19
   2   1  -4 3527.65  132.99
  -2  -1   4 3555.94  132.19
  -2  -1   4 3514.25  132.99
  -2  -1   4 3377.16  132.89
  -2  -1   4 3674.23  131.19
  -2  -1   4 3535.05  132.69
  -2  -1   4 3655.93  132.19
   2   2  -4    6.10    1.60
   2   2  -4    4.00    1.90
  -2  -2   4    2.70    1.40
  -2  -2   4    5.70    1.70
  -2  -2   4    2.60    1.70
  -2  -2   4    4.00    2.00
  -2  -2   4    9.80    2.80
  -2  -2   4    8.00    2.40
  -2  -2   4    5.90    1.70
   2   3  -4    0.60    1.80
   2   3  -4    2.10    2.10
   2   3  -4    3.00    1.70
  -2  -3   4    4.30    2.50
  -2  -3   4    6.90    2.40
  -2  -3   4    2.10    1.60
  -2  -3   4    4.80    2.20
  -2  -3   4    2.80    1.90
  -2  -3   4   -0.40    1.50
  -2  -3   4    6.40    2.10
   2   4  -4   16.20    4.50
   2   4  -4   12.70    3.60
   2   4  -4   14.30    3.70
   2   4  -4   12.10    3.70
   2   4  -4   14.90    3.50
  -2  -4   4   11.60    3.30
  -2  -4   4   17.90    3.70
  -2  -4   4    9.80    3.30
  -2  -4   4   12.90    3.90
  -2  -4   4   12.20    3.80
  -2  -4   4   18.80    4.00
  -2  -4   4   13.20    3.70
   2   5  -4   95.59    8.50
   2   5  -4  100.19    9.20
   2   5  -4   86.29    8.70
  -2  -5   4  107.29    9.40
  -2  -5   4  109.39    9.20
  -2  -5   4  105.39    8.70
  -2  -5   4  112.89   10.60
   2   6  -4    4.30    4.30
   2   6  -4    1.00    3.50
   2   6  -4   -3.00    4.80
  -2  -6   4    3.90    5.20
  -2  -6   4    2.90    4.20
   2   7  -4    7.20    5.50
   2   7  -4    7.00    6.50
  -2  -7   4   11.20    6.10
   1  -7  -4   -1.00    4.40
  -1   7   4   12.60    8.40
  -1   7   4    2.80    4.90
   1  -6  -4   12.80    5.20
  -1   6   4   10.30    5.00
   1  -5  -4   21.20    6.00
   1  -5  -4   15.20    4.50
   1  -5  -4   11.50    4.60
  -1   5   4   16.70    4.80
  -1   5   4   15.50    5.10
   1  -4  -4  115.69    8.40
   1  -4  -4  117.69    9.30
   1  -4  -4  120.79    9.10
   1  -4  -4  121.99    7.20
  -1   4   4  101.39    7.30
  -1   4   4  114.79    8.30
  -1   4   4  127.29    9.50
   1  -3  -4   30.30    4.00
   1  -3  -4   33.70    3.80
   1  -3  -4   28.50    2.90
   1  -3  -4   30.60    3.90
  -1   3   4   25.00    3.80
  -1   3   4   26.50    3.50
  -1   3   4   23.90    2.90
   1  -2  -4    2.70    1.40
   1  -2  -4   -1.30    1.10
   1  -2  -4    1.60    1.40
   1  -2  -4   -0.90    1.30
   1  -2  -4    0.10    1.00
  -1   2   4    1.80    1.60
  -1   2   4    0.70    1.30
  -1   2   4    1.20    1.20
   1  -1  -4 1492.85   55.69
   1  -1  -4 1488.15   55.79
   1  -1  -4 1591.14   55.29
   1  -1  -4 1466.35   55.99
   1  -1  -4 1396.46   55.89
  -1   1   4 1424.56   55.99
  -1   1   4 1460.85   55.19
  -1   1   4 1478.35   55.99
  -1   1   4 1492.25   55.69
  -1   1   4 1500.75   56.09
  -1   1   4 1465.25   55.99
  -1   1   4 1485.05   55.89
   1   1  -4 1527.75   56.99
   1   1  -4 1605.24   56.99
   1   1  -4 1429.26   57.89
   1   1  -4 1550.94   57.49
   1   1  -4 1490.75   57.09
   1   1  -4 1501.45   57.69
   1   1  -4 1516.25   57.39
   1   1  -4 1523.15   57.69
  -1  -1   4 1489.15   57.39
  -1  -1   4 1512.05   57.69
  -1  -1   4 1470.35   57.49
  -1  -1   4 1463.15   57.59
  -1  -1   4 1530.25   57.69
  -1  -1   4 1579.14   57.09
  -1  -1   4 1686.73   57.09
   1   2  -4    1.10    1.30
   1   2  -4    1.80    1.20
   1   2  -4    0.90    1.50
   1   2  -4   -1.10    1.30
  -1  -2   4   -0.60    1.10
  -1  -2   4    2.60    1.60
  -1  -2   4    0.40    1.20
  -1  -2   4    0.60    1.30
  -1  -2   4    0.50    1.20
  -1  -2   4    2.20    1.90
  -1  -2   4    2.90    1.50
   1   3  -4   23.90    2.90
   1   3  -4   31.60    3.60
   1   3  -4   22.10    3.20
   1   3  -4   23.70    3.30
  -1  -3   4   33.70    3.70
  -1  -3   4   31.50    3.60
  -1  -3   4   30.90    3.40
  -1  -3   4   29.50    3.40
  -1  -3   4   30.30    3.20
  -1  -3   4   25.10    3.40
  -1  -3   4   34.40    4.20
   1   4  -4  114.29    7.20
   1   4  -4  127.59    8.00
   1   4  -4  104.39    8.10
   1   4  -4  121.39    8.60
  -1  -4   4  103.99    8.30
  -1  -4   4  117.89    8.40
  -1  -4   4  117.79    8.00
  -1  -4   4  111.29    7.80
  -1  -4   4  110.09    8.80
   1   5  -4    9.70    4.50
   1   5  -4   12.40    4.40
  -1  -5   4    8.50    3.70
  -1  -5   4   13.50    4.80
  -1  -5   4    6.50    3.60
   1   6  -4   10.40    5.90
   1   6  -4   20.30    6.50
   1   6  -4    4.70    3.90
  -1  -6   4   10.80    5.50
  -1  -6   4   12.40    5.90
   1   7  -4    0.60    5.60
   1   7  -4    5.50    5.50
  -1  -7   4   -1.20    5.60
   0  -7  -4    4.60    6.00
   0  -7  -4   -0.50    4.50
   0   7   4    7.90    6.10
   0   7   4    9.90    9.00
   0   7   4    6.00    5.40
   0  -6  -4    1.40    3.50
   0  -6  -4   13.70    7.00
   0  -6  -4   11.80    5.40
   0   6   4    8.80    6.10
   0   6   4   17.10    6.10
   0  -5  -4   92.89    9.40
   0  -5  -4  119.79   10.40
   0  -5  -4   94.99    8.50
   0   5   4   90.39    9.50
   0   5   4  117.89    9.20
   0  -4  -4  285.37   13.80
   0  -4  -4  271.17   15.20
   0  -4  -4  283.07   15.50
   0  -4  -4  274.97   14.60
   0   4   4  273.97   15.50
   0   4   4  261.27   13.80
   0   4   4  282.87   14.50
   0  -3  -4   18.40    2.80
   0  -3  -4   29.80    3.60
   0  -3  -4    8.30    2.70
   0  -3  -4   13.10    2.60
   0   3   4   28.90    3.90
   0   3   4   20.70    2.60
   0   3   4   23.80    3.10
   0  -2  -4   98.29    5.00
   0  -2  -4   89.79    5.90
   0  -2  -4   85.09    6.70
   0  -2  -4  106.79    5.40
   0  -2  -4  108.49    5.20
   0  -2  -4  103.89    6.10
   0   2   4  102.19    5.20
   0   2   4   83.49    5.20
   0   2   4   90.99    5.90
   0   2   4   99.39    5.10
   0  -1  -4   10.20    1.50
   0  -1  -4    8.80    1.70
   0  -1  -4    8.00    1.30
   0  -1  -4    5.40    1.40
   0  -1  -4    6.90    1.60
   0  -1  -4   10.40    1.60
   0  -1  -4   11.00    1.10
   0  -1  -4   11.50    1.80
   0   1   4    9.10    1.70
   0   1   4    6.80    1.60
   0   1   4   12.60    1.80
   0   1   4    7.20    1.60
   0   1   4   14.80    1.20
   0   1   4   11.40    1.10
   0   1   4   14.20    1.70
   0   1   4   10.50    1.30
   0   1   4    8.40    1.30
   0   0  -4 2310.57   83.39
   0   0  -4 2307.17   83.19
   0   0   4 2247.48   83.29
   0   0   4 2156.38   83.29
   0   1  -4    5.00    1.40
   0   1  -4   13.00    1.90
   0   1  -4   11.10    1.70
   0   1  -4    7.30    0.90
   0   1  -4    7.80    0.90
   0   1  -4    7.10    1.40
   0   1  -4    8.70    1.60
   0   1  -4    8.40    1.70
   0   1  -4    8.90    1.20
   0  -1   4    6.10    0.90
   0  -1   4    8.80    1.70
   0  -1   4   10.10    1.80
   0  -1   4    7.20    1.50
   0  -1   4    8.60    1.30
   0  -1   4    9.10    1.60
   0   2  -4  104.09    5.90
   0   2  -4   98.79    5.20
   0   2  -4   96.09    5.80
   0  -2   4  103.49    4.80
   0  -2   4   90.59    6.00
   0  -2   4  107.09    6.30
   0  -2   4  102.19    5.40
   0  -2   4  105.39    5.20
   0  -2   4  100.39    5.80
   0   3  -4   19.00    3.00
   0   3  -4   14.50    2.30
   0   3  -4   18.20    3.30
   0  -3   4   21.50    2.80
   0  -3   4   18.50    2.30
   0  -3   4   25.70    3.30
   0  -3   4   17.80    2.20
   0  -3   4   17.70    3.50
   0  -3   4   15.80    3.20
   0   4  -4  255.47   14.80
   0   4  -4  275.57   14.90
   0  -4   4  280.47   15.00
   0  -4   4  291.17   15.90
   0  -4   4  266.77   14.10
   0  -4   4  304.07   15.50
   0   5  -4  102.99   10.40
   0   5  -4  111.19    9.30
   0  -5   4  108.89   10.50
   0  -5   4   97.89    8.10
   0  -5   4  107.99    9.40
   0   6  -4    6.90    4.50
   0  -6   4    6.60    5.20
   0   7  -4    9.20    6.20
   0   7  -4   12.20    6.90
   0  -7   4    1.60    5.20
   0  -7   4   -0.80    4.90
  -1  -7  -4    0.00    4.70
  -1  -7  -4    1.90    5.00
   1   7   4    2.60    5.60
   1   7   4    3.20    4.60
  -1  -6  -4   50.69    9.20
  -1  -6  -4   22.70    6.80
   1   6   4   47.10    9.60
   1   6   4   40.40    8.50
   1   6   4   36.20    7.20
  -1  -5  -4   20.80    5.20
  -1  -5  -4   20.30    5.50
  -1  -5  -4   22.60    5.30
   1   5   4   20.40    4.90
   1   5   4   19.20    4.60
   1   5   4   20.30    5.90
  -1  -4  -4    1.00    2.00
  -1  -4  -4   -0.90    1.60
  -1  -4  -4   -0.80    1.80
  -1  -4  -4    1.70    2.00
  -1  -4  -4   -0.30    2.10
  -1  -4  -4    2.00    2.30
  -1  -4  -4    0.40    2.10
   1   4   4    1.30    2.10
   1   4   4    4.10    2.60
   1   4   4    5.30    2.40
  -1  -3  -4  155.58    9.00
  -1  -3  -4  152.18    8.90
  -1  -3  -4  158.58    9.40
  -1  -3  -4  162.48    8.50
  -1  -3  -4  140.09    8.70
  -1  -3  -4  157.88    8.40
  -1  -3  -4  138.19    8.10
   1   3   4  131.89    7.90
   1   3   4  130.89    8.60
   1   3   4  153.68    8.20
  -1  -2  -4  280.47   11.90
  -1  -2  -4  273.47   12.20
  -1  -2  -4  276.57   12.30
  -1  -2  -4  259.97   11.50
  -1  -2  -4  255.77   12.10
  -1  -2  -4  259.07   11.90
  -1  -2  -4  255.07   12.00
   1   2   4  252.57   12.10
   1   2   4  262.07   11.50
  -1  -1  -4 3435.26  127.89
  -1  -1  -4 3524.65  127.19
  -1  -1  -4 3508.05  128.09
  -1  -1  -4 3556.64  127.49
  -1  -1  -4 3487.85  127.99
  -1  -1  -4 3251.17  127.59
  -1  -1  -4 3293.77  127.69
  -1  -1  -4 3174.78  127.59
   1   1   4 3428.36  127.69
   1   1   4 3432.76  127.79
   1   1   4 3523.75  127.19
   1   1   4 3391.06  127.69
   1   1   4 3498.45  127.99
   1   1   4 3434.56  127.89
   1   1   4 3514.95  127.79
   1   1   4 3514.95  127.49
   1   1   4 3448.16  127.99
  -1   0  -4 6558.84  249.28
  -1   0  -4 6952.20  248.68
  -1   1  -4 3400.46  127.69
  -1   1  -4 3336.27  127.49
  -1   1  -4 3363.46  127.89
  -1   1  -4 3416.46  127.59
  -1   1  -4 3453.65  127.59
  -1   1  -4 3470.25  126.89
  -1   1  -4 3514.25  126.59
  -1   1  -4 3452.05  127.69
   1  -1   4 3476.05  127.69
   1  -1   4 3428.26  127.49
   1  -1   4 3467.85  127.69
   1  -1   4 3486.95  127.89
   1  -1   4 3525.05  126.59
   1  -1   4 3227.78  127.49
  -1   2  -4  274.37   12.40
  -1   2  -4  266.57   10.70
  -1   2  -4  271.67   11.70
  -1   2  -4  269.37   12.50
   1  -2   4  258.97   12.70
   1  -2   4  275.77   12.90
   1  -2   4  275.07   10.70
   1  -2   4  267.87   12.00
  -1   3  -4  136.89    6.70
  -1   3  -4  153.28    8.90
  -1   3  -4  138.79    6.70
   1  -3   4  141.09    8.10
   1  -3   4  143.39    9.00
   1  -3   4  148.39    9.10
   1  -3   4  150.28    6.60
  -1   4  -4    1.90    2.70
  -1   4  -4    0.10    2.20
   1  -4   4    4.40    2.90
   1  -4   4    4.00    2.50
   1  -4   4    1.90    2.40
  -1   5  -4   14.60    5.00
  -1   5  -4   24.80    6.50
   1  -5   4   17.60    5.40
   1  -5   4   20.30    5.70
   1  -5   4   36.80    7.40
  -1   6  -4   60.79   13.80
  -1   6  -4   36.90    9.60
   1  -6   4   47.30    9.70
  -1   7  -4   -0.30    5.10
  -1   7  -4    3.90    4.90
   1  -7   4    1.60    6.70
   1  -7   4    4.40    5.30
   2   7   4    4.50    6.00
  -2  -6  -4    5.70    5.00
  -2  -6  -4    1.30    4.20
   2   6   4   -0.60    2.80
   2   6   4   -0.80    3.50
   2   6   4    2.00    3.10
  -2  -5  -4   57.09    6.40
  -2  -5  -4   49.30    6.80
  -2  -5  -4   39.50    6.10
  -2  -5  -4   36.20    6.70
   2   5   4   45.90    7.10
   2   5   4   50.39    6.10
   2   5   4   34.70    5.10
   2   5   4   38.10    5.60
   2   5   4   46.50    6.50
  -2  -4  -4   -0.70    2.00
  -2  -4  -4    3.80    2.50
  -2  -4  -4    7.90    3.60
  -2  -4  -4    2.70    2.50
  -2  -4  -4    5.20    2.70
  -2  -4  -4    1.30    2.60
  -2  -4  -4   -0.50    2.20
   2   4   4    7.40    2.90
   2   4   4    6.80    2.80
   2   4   4    2.80    2.20
   2   4   4    6.60    3.10
   2   4   4    2.70    2.50
  -2  -3  -4   44.40    4.30
  -2  -3  -4   43.00    4.10
  -2  -3  -4   45.70    4.80
  -2  -3  -4   49.20    4.70
  -2  -3  -4   52.39    4.80
  -2  -3  -4   42.00    4.80
  -2  -3  -4   50.29    4.70
   2   3   4   45.80    4.50
   2   3   4   48.70    4.50
   2   3   4   46.00    4.50
  -2  -2  -4   28.40    3.00
  -2  -2  -4   28.50    5.20
  -2  -2  -4   24.80    3.00
  -2  -2  -4   23.40    3.30
  -2  -2  -4   21.70    2.50
  -2  -2  -4   22.10    2.90
  -2  -2  -4   24.20    2.70
   2   2   4   16.80    2.50
   2   2   4   25.70    2.70
   2   2   4   26.50    3.10
  -2  -1  -4  307.37   13.40
  -2  -1  -4  320.57   14.40
  -2  -1  -4  297.67   14.20
  -2  -1  -4  334.57   13.30
  -2  -1  -4  340.47   13.40
  -2  -1  -4  335.67   14.30
   2   1   4  327.77   12.80
   2   1   4  341.57   14.50
   2   1   4  325.07   14.30
   2   1   4  320.67   13.40
   2   1   4  319.97   13.50
   2   1   4  335.07   13.60
  -2   0  -4  650.43   25.60
  -2   0  -4  648.14   25.20
  -2   0  -4  606.34   25.40
  -2   0  -4  639.14   25.80
  -2   0  -4  662.93   25.20
  -2   0  -4  638.24   26.20
   2   0   4  655.13   25.80
   2   0   4  640.74   25.10
   2   0   4  670.33   25.70
   2   0   4  638.14   25.20
   2   0   4  642.44   25.60
  -2   1  -4  324.97   13.10
  -2   1  -4  322.27   13.30
  -2   1  -4  324.27   14.00
  -2   1  -4  322.37   13.60
  -2   1  -4  308.27   14.10
   2  -1   4  322.37   14.10
   2  -1   4  312.57   13.60
   2  -1   4  334.47   13.30
   2  -1   4  338.47   14.20
   2  -1   4  312.47   13.20
  -2   2  -4   21.20    1.90
  -2   2  -4   20.30    3.00
  -2   2  -4   21.50    2.90
  -2   2  -4   23.80    2.10
   2  -2   4   24.30    1.90
   2  -2   4   21.70    3.10
   2  -2   4   19.20    2.90
   2  -2   4   22.10    3.20
  -2   3  -4   38.90    4.30
  -2   3  -4   44.90    4.70
   2  -3   4   37.40    4.60
   2  -3   4   52.99    5.20
   2  -3   4   42.30    4.30
  -2   4  -4    2.60    2.90
   2  -4   4   13.70    4.40
   2  -4   4   10.60    3.40
  -2   5  -4   34.50    5.60
  -2   5  -4   41.20    8.20
  -2   5  -4   39.40    6.10
   2  -5   4   50.69    6.20
   2  -5   4   47.40    8.10
   2  -5   4   40.70    7.50
  -2   6  -4    1.00    3.40
  -2   6  -4   -4.50    3.20
   2  -6   4    7.10    5.00
   2  -6   4   12.80    7.20
  -2   7  -4    0.70    4.30
  -2   7  -4   -3.20    4.80
   2  -7   4   -1.40    5.20
   2  -7   4    5.30    6.20
  -3  -5  -4   37.90    7.30
  -3  -5  -4   41.60    6.20
  -3  -5  -4   48.80    8.50
   3   5   4   44.50    7.40
   3   5   4   49.80    8.20
   3   5   4   45.10    6.10
   3   5   4   36.80    5.50
   3   5   4   37.80    6.40
   3   5   4   42.80    7.90
  -3  -4  -4   77.39    7.40
  -3  -4  -4   98.79    8.20
  -3  -4  -4   92.89    7.70
  -3  -4  -4   73.79    6.90
  -3  -4  -4   96.19    8.30
  -3  -4  -4   90.39    7.00
  -3  -4  -4   86.99    7.90
   3   4   4   73.29    6.90
   3   4   4   85.39    7.30
   3   4   4   81.39    7.40
   3   4   4   87.99    7.50
   3   4   4   93.59    7.80
  -3  -3  -4   77.09    6.10
  -3  -3  -4   70.49    6.30
  -3  -3  -4   83.09    6.90
  -3  -3  -4   78.59    6.60
  -3  -3  -4   82.69    5.90
  -3  -3  -4   85.79    6.80
  -3  -3  -4   71.99    5.70
   3   3   4   77.29    5.90
   3   3   4   77.29    6.40
   3   3   4   75.79    6.50
   3   3   4   83.79    6.00
  -3  -2  -4  129.49    7.90
  -3  -2  -4  125.89    7.70
  -3  -2  -4  104.49    7.60
  -3  -2  -4  132.99    6.90
  -3  -2  -4  116.49    6.20
   3   2   4  116.69    6.20
   3   2   4  118.19    6.70
   3   2   4  120.39    7.60
   3   2   4  105.39    7.50
  -3  -1  -4   29.00    3.70
  -3  -1  -4   28.60    4.00
  -3  -1  -4   33.30    3.10
  -3  -1  -4   39.70    3.90
   3   1   4   41.50    5.70
   3   1   4   42.20    3.10
   3   1   4   37.60    3.90
  -3   0  -4  790.42   32.30
  -3   0  -4  810.02   32.60
  -3   0  -4  834.72   31.90
   3   0   4  741.33   32.10
   3   0   4  846.52   32.70
   3   0   4  794.82   31.50
  -3   1  -4   37.20    3.10
  -3   1  -4   30.50    3.20
  -3   1  -4   39.80    3.20
  -3   1  -4   33.70    4.20
   3  -1   4   33.20    3.60
   3  -1   4   33.60    3.20
   3  -1   4   38.30    3.50
   3  -1   4   32.40    2.90
  -3   2  -4  125.99    7.60
  -3   2  -4  116.79    7.60
  -3   2  -4  107.19    7.30
  -3   2  -4  114.29    5.90
   3  -2   4  131.99    8.00
   3  -2   4  130.99    7.60
   3  -2   4  122.29    6.40
   3  -2   4  109.79    7.50
  -3   3  -4   84.39    6.70
  -3   3  -4   74.69    6.50
  -3   3  -4   63.79    6.30
   3  -3   4   75.29    6.60
   3  -3   4   77.79    6.40
   3  -3   4   75.29    6.80
  -3   4  -4   88.39    7.70
  -3   4  -4   89.99    8.10
  -3   4  -4   91.39    8.80
   3  -4   4  102.79    9.10
   3  -4   4   88.39    8.90
  -3   5  -4   43.20    6.30
  -3   5  -4   49.00    8.20
  -3   5  -4   36.50    7.90
   3  -5   4   44.70    8.40
   3  -5   4   40.30    8.80
   3  -5   4   43.20    7.20
  -3   6  -4   33.20    9.30
  -3   6  -4   25.70    7.60
   3  -6   4   33.00    9.00
   3  -6   4   30.80    9.90
  -3   7  -4    1.40    6.20
  -3   7  -4    7.80    8.10
   3  -7   4   -5.20    6.00
   3  -7   4   -2.50    3.90
  -4  -5  -4    4.80    4.00
  -4  -5  -4   -3.00    3.60
  -4  -5  -4    0.50    2.90
   4   5   4    8.40    4.20
   4   5   4   12.50    5.20
   4   5   4    4.10    3.60
  -4  -4  -4  224.78   14.10
  -4  -4  -4  252.87   15.40
  -4  -4  -4  245.88   15.30
   4   4   4  201.98   14.80
   4   4   4  232.78   15.40
  -4  -3  -4    1.60    2.20
  -4  -3  -4    5.50    3.10
  -4  -3  -4    7.40    3.60
  -4  -3  -4    4.70    2.90
   4   3   4    5.20    2.30
   4   3   4    6.00    3.40
   4   3   4    4.60    2.90
  -4  -2  -4   56.89    4.40
  -4  -2  -4   38.40    4.70
  -4  -2  -4   52.79    5.40
  -4  -2  -4   46.20    5.40
   4   2   4   37.80    3.70
   4   2   4   49.99    5.10
   4   2   4   39.10    4.90
  -4  -1  -4  307.07   15.10
  -4  -1  -4  307.87   14.30
  -4  -1  -4  293.87   15.30
  -4  -1  -4  302.37   15.20
   4   1   4  304.27   13.30
   4   1   4  318.47   15.10
   4   1   4  283.07   15.00
  -4   0  -4 1511.65   62.79
  -4   0  -4 1635.44   62.69
  -4   0  -4 1628.14   63.69
   4   0   4 1598.34   63.49
   4   0   4 1618.84   61.79
   4   0   4 1672.23   63.19
  -4   1  -4  309.67   14.70
  -4   1  -4  316.17   14.10
  -4   1  -4  324.27   16.00
  -4   1  -4  313.47   15.30
   4  -1   4  336.07   15.40
   4  -1   4  328.37   15.90
   4  -1   4  334.27   15.20
  -4   2  -4   51.09    5.20
  -4   2  -4   50.19    4.60
  -4   2  -4   42.60    4.70
  -4   2  -4   43.30    5.30
   4  -2   4   54.59    5.40
   4  -2   4   36.10    4.60
   4  -2   4   44.40    4.40
  -4   3  -4   -0.50    2.50
  -4   3  -4    2.80    2.60
  -4   3  -4    3.70    2.70
   4  -3   4   11.60    3.90
   4  -3   4    6.10    3.20
   4  -3   4    5.60    2.80
  -4   4  -4  265.17   16.70
  -4   4  -4  259.97   15.80
  -4   4  -4  237.58   15.40
   4  -4   4  246.28   14.90
   4  -4   4  259.07   16.30
   4  -4   4  243.88   16.10
  -4   5  -4   -1.10    3.10
  -4   5  -4    0.30    3.70
  -4   5  -4    5.40    3.50
   4  -5   4   -0.20    3.10
   4  -5   4    7.00    4.90
   4  -5   4    0.00    3.10
  -4   6  -4   -1.30    3.70
  -4   6  -4    3.50    5.10
   4  -6   4    0.80    3.50
   4  -6   4    9.00    6.60
   4  -6   4   -2.30    3.70
   5   6   4    2.50    6.70
  -5  -5  -4    9.40    4.10
  -5  -5  -4   10.20    7.50
   5   5   4   35.10    8.60
  -5  -4  -4   -0.20    4.10
  -5  -4  -4    3.30    3.60
  -5  -4  -4   -3.00    3.00
   5   4   4    5.00    3.60
   5   4   4    1.60    3.30
  -5  -3  -4   31.00    6.50
  -5  -3  -4   26.70    5.60
  -5  -3  -4   18.10    5.50
   5   3   4   37.70    7.10
  -5  -2  -4    5.40    3.30
  -5  -2  -4    3.60    2.20
  -5  -2  -4    1.30    3.00
   5   2   4    2.20    2.70
   5   2   4   -3.40    1.90
  -5  -1  -4   29.50    4.70
  -5  -1  -4   42.30    4.30
  -5  -1  -4   35.00    6.00
   5   1   4   32.50    4.70
   5   1   4   37.50    4.80
   5   1   4   36.50    3.40
  -5   0  -4   33.20    5.50
  -5   0  -4   26.30    4.20
  -5   0  -4   26.00    3.70
   5   0   4   31.70    4.40
   5   0   4   32.40    5.40
   5   0   4   25.40    3.30
  -5   1  -4   35.20    5.00
  -5   1  -4   34.70    4.50
  -5   1  -4   37.50    4.40
   5  -1   4   28.70    3.90
   5  -1   4   44.60    4.70
   5  -1   4   39.10    5.00
  -5   2  -4   -0.60    2.00
  -5   2  -4    4.30    2.80
  -5   2  -4    1.50    2.90
   5  -2   4    3.50    3.00
   5  -2   4    3.40    2.50
   5  -2   4    4.00    2.50
  -5   3  -4   21.70    5.20
  -5   3  -4   27.80    5.70
  -5   3  -4   21.30    5.00
   5  -3   4   29.90    5.90
   5  -3   4   33.00    5.60
   5  -3   4   22.80    5.10
  -5   4  -4   15.50    5.50
  -5   4  -4    5.90    4.40
  -5   4  -4    8.40    3.90
   5  -4   4   -2.00    2.60
   5  -4   4   10.80    4.40
   5  -4   4    5.90    4.20
  -5   5  -4   45.00    8.50
  -5   5  -4   29.20    8.20
   5  -5   4   20.60    6.10
   5  -5   4   12.40    5.70
   5  -5   4   14.00    6.30
  -5   6  -4    5.20    5.90
  -5   6  -4    1.00    4.80
   5  -6   4    2.30    4.20
   5  -6   4   -0.70    4.50
  -6  -6  -4    9.80    7.30
   6   6   4   25.70   12.80
  -6  -5  -4    8.60    6.40
  -6  -5  -4   10.10    4.60
   6   5   4    3.80    5.60
  -6  -4  -4    4.80    4.10
  -6  -4  -4   -2.70    3.80
   6   4   4    4.40    4.50
   6   4   4    7.90    4.80
  -6  -3  -4    4.40    3.60
  -6  -3  -4   -1.40    3.30
   6   3   4   -1.40    3.50
   6   3   4    7.70    3.80
  -6  -2  -4  422.36   22.80
  -6  -2  -4  410.16   22.40
   6   2   4  455.45   23.20
   6   2   4  427.56   22.50
  -6  -1  -4   17.60    3.90
  -6  -1  -4   26.10    5.90
  -6  -1  -4   21.60    5.20
   6   1   4   20.90    4.80
   6   1   4   27.20    5.80
  -6   0  -4   90.39    8.30
  -6   0  -4   73.59    6.90
  -6   0  -4   78.79    7.40
   6   0   4   74.19    8.30
   6   0   4   95.79    8.40
  -6   1  -4   17.80    4.40
  -6   1  -4    9.40    4.20
  -6   1  -4   19.00    4.40
   6  -1   4   20.90    4.80
   6  -1   4   21.80    5.00
   6  -1   4   19.70    3.80
  -6   2  -4  409.46   21.80
  -6   2  -4  438.56   23.20
   6  -2   4  466.35   26.40
   6  -2   4  442.16   23.00
   6  -2   4  420.36   21.30
  -6   3  -4   -0.20    2.80
  -6   3  -4   -1.20    2.70
   6  -3   4    5.10    3.50
   6  -3   4   -2.50    2.40
  -6   4  -4   17.70    5.70
  -6   4  -4   12.70    6.50
   6  -4   4    3.80    4.10
   6  -4   4    9.60    5.30
  -6   5  -4    8.20    5.20
   6  -5   4    2.40    5.40
   6  -5   4   14.10    5.40
  -6   6  -4   18.60    8.10
   6  -6   4    9.50    7.60
  -7  -5  -4    2.20    4.20
  -7  -5  -4   12.10    7.60
   7   5   4    4.70    6.30
  -7  -4  -4    1.20    3.90
  -7  -4  -4   13.50    7.50
   7   4   4    2.40    5.80
  -7  -3  -4   66.19    8.50
  -7  -3  -4   65.29    9.20
   7   3   4   65.39    8.50
  -7  -2  -4   12.50    5.70
  -7  -2  -4   16.30    5.40
   7   2   4   17.00    5.50
   7   2   4    9.50    5.20
  -7  -1  -4   50.59    6.90
  -7  -1  -4   52.39    7.10
   7   1   4   68.39    7.90
   7   1   4   51.09    7.10
  -7   0  -4   -1.80    2.80
  -7   0  -4    3.10    2.90
  -7   0  -4    1.10    3.70
   7   0   4    5.60    3.90
   7   0   4   -2.10    2.50
  -7   1  -4   60.09    7.00
  -7   1  -4   54.69    7.30
   7  -1   4   49.10    6.50
   7  -1   4   53.19    7.30
  -7   2  -4   17.20    5.30
  -7   2  -4   16.70    5.10
   7  -2   4   13.80    5.10
  -7   3  -4   68.39    8.20
  -7   3  -4   64.09    8.60
   7  -3   4   60.99    9.70
  -7   4  -4   12.50    5.30
  -7   4  -4   -2.70    3.10
   7  -4   4   -4.40    3.40
   7  -4   4    2.40    4.60
  -7   5  -4   -0.20    4.30
   7  -5   4    6.00    5.30
   7  -5   4    1.10    5.80
  -8  -4  -4    4.10    4.90
  -8  -4  -4    9.20    6.50
   8   4   4   -2.40    5.20
  -8  -3  -4    4.10    5.50
  -8  -3  -4    6.40    5.00
   8   3   4    4.30    5.60
   8   3   4    3.20    5.00
  -8  -2  -4   10.90    6.00
  -8  -2  -4    3.20    5.00
   8   2   4    1.70    4.80
   8   2   4    0.50    5.20
  -8  -1  -4   -1.40    3.60
  -8  -1  -4   -3.80    3.30
   8   1   4   -0.40    3.80
  -8   0  -4   41.30    9.50
  -8   0  -4   36.50   10.50
   8   0   4   48.70   10.00
   8   0   4   50.49    9.50
  -8   1  -4    1.00    3.20
   8  -1   4    1.40    3.80
  -8   2  -4    0.30    4.50
  -8   2  -4    0.90    4.80
   8  -2   4    0.30    3.70
  -8   3  -4    6.60    4.50
  -8   3  -4    8.80    6.70
   8  -3   4   14.40    7.00
  -8   4  -4    3.60    4.80
   8  -4   4   -3.20    3.20
  -9  -3  -4    1.50    5.30
  -9  -2  -4   55.59   12.40
  -9  -2  -4   65.79   10.20
   9   2   4   68.59   10.50
   9   2   4   87.49   11.90
  -9  -1  -4    2.50    5.00
  -9  -1  -4    1.40    5.20
   9   1   4    1.80    5.30
   9   1   4   -0.20    5.00
  -9   0  -4   54.69   11.70
   9   0   4   27.80    8.40
   9   0   4   43.40    9.50
  -9   1  -4   -0.80    4.10
   9  -1   4   -0.80    4.50
  -9   2  -4   72.19   12.90
   9  -2   4   76.69   11.50
  -9   3  -4   -0.90    5.40
  -9   3  -4    7.20    5.90
 -10  -1  -4    4.40    6.80
 -10  -1  -4   12.40    7.00
  10   1   4   -1.40    5.70
 -10   0  -4    4.70    6.20
  10   0   4    1.80    8.00
 -10   1  -4    3.50    6.20
  10  -1   4    1.70    5.30
  10  -1  -5    5.10    5.80
 -10   1   5    4.60    5.70
  10   0  -5    5.10    6.30
  10   0  -5   -1.00    6.50
  10   1  -5   11.10    8.40
 -10  -1   5    2.90    6.10
 -10  -1   5    8.00    6.20
  -9   3   5    3.60    5.10
   9  -2  -5   15.30    6.30
  -9   2   5   15.60    6.00
  -9   2   5   30.90    8.90
   9  -1  -5    7.20    5.20
   9  -1  -5   -2.30    4.50
  -9   1   5   15.30    6.60
  -9   1   5   10.50    5.20
   9   0  -5    7.40    5.30
   9   0  -5   -2.50    4.00
  -9   0   5    0.90    3.70
  -9   0   5    0.40    4.00
   9   1  -5   11.70    6.70
   9   1  -5    5.20    4.90
   9   1  -5   10.40    6.60
  -9  -1   5    5.00    5.30
  -9  -1   5   -1.20    4.70
   9   2  -5   14.40    9.30
   9   2  -5   22.90    9.20
  -9  -2   5   22.80    8.80
  -9  -2   5   24.70    7.80
   9   3  -5   10.10    9.30
   9   3  -5    5.20    8.10
  -9  -3   5    6.40    7.20
   8  -4  -5   12.60    6.30
  -8   4   5   15.50    6.90
   8  -3  -5   44.30    8.70
  -8   3   5   49.30    9.10
   8  -2  -5   24.90    7.30
   8  -2  -5   20.30    8.30
  -8   2   5   24.30    7.20
  -8   2   5   39.50    8.10
   8  -1  -5   -3.10    2.90
   8  -1  -5    1.80    3.90
  -8   1   5    0.50    3.50
  -8   1   5   -0.30    3.60
   8   0  -5    1.80    4.10
   8   0  -5    4.60    3.70
  -8   0   5   -1.40    3.20
  -8   0   5    4.00    3.70
  -8   0   5   -3.10    2.60
   8   1  -5   -6.70    3.50
   8   1  -5    0.90    3.80
  -8  -1   5   -5.60    3.10
  -8  -1   5   -1.90    3.20
  -8  -1   5    4.20    3.40
   8   2  -5   33.50    8.50
  -8  -2   5   25.90    7.00
  -8  -2   5   37.90   10.00
   8   3  -5   68.59   13.90
   8   3  -5   64.09    9.80
  -8  -3   5   60.49   10.80
  -8  -3   5   68.89   13.30
   8   4  -5   21.00    9.10
   8   4  -5    8.90    8.80
  -8  -4   5   15.50    8.30
  -8  -4   5    9.30    5.60
   7  -5  -5   22.00    7.20
  -7   5   5   22.30    7.80
   7  -4  -5    6.10    4.80
  -7   4   5    1.00    4.20
   7  -3  -5   23.40    9.30
  -7   3   5   18.20    6.40
  -7   3   5   29.60    6.60
   7  -2  -5   18.30    5.70
   7  -2  -5   22.30    5.70
  -7   2   5   27.20    7.20
  -7   2   5   22.40    5.80
   7  -1  -5   17.30    5.50
   7  -1  -5   26.70    6.10
  -7   1   5   17.60    5.10
  -7   1   5   29.90    6.30
   7   0  -5    1.40    3.40
   7   0  -5   -0.70    2.90
  -7   0   5    4.50    3.10
  -7   0   5   -2.20    2.50
  -7   0   5    4.40    3.90
   7   1  -5   33.90    7.10
   7   1  -5   17.80    5.00
  -7  -1   5   26.10    6.20
  -7  -1   5   23.20    5.40
  -7  -1   5   24.70    6.30
   7   2  -5   26.50    7.00
   7   2  -5   15.80    5.20
  -7  -2   5   23.30    6.40
  -7  -2   5   26.70    5.60
  -7  -2   5   28.30    6.90
   7   3  -5   26.60    7.50
  -7  -3   5   31.10    8.20
  -7  -3   5   16.60    5.40
  -7  -3   5   23.00    6.60
   7   4  -5   -1.10    4.10
   7   4  -5    4.80    5.80
  -7  -4   5    0.40    4.50
  -7  -4   5   -1.50    3.60
   7   5  -5   29.00   11.10
   7   5  -5   33.70   12.00
  -7  -5   5   22.80    6.90
  -7  -5   5   55.19   13.50
   6  -6  -5   15.60    7.00
  -6   6   5    0.40    5.10
   6  -5  -5   31.30    7.90
   6  -5  -5   22.30    9.00
  -6   5   5   24.90    8.00
  -6   5   5   18.60    6.90
   6  -4  -5    5.20    4.20
  -6   4   5    1.20    3.40
  -6   4   5   10.80    6.60
   6  -3  -5    4.20    3.50
   6  -3  -5    6.30    3.80
  -6   3   5    6.80    3.90
  -6   3   5    7.30    4.10
   6  -2  -5    3.50    2.80
   6  -2  -5    3.40    3.20
   6  -2  -5    3.60    2.80
  -6   2   5    1.60    2.90
   6  -1  -5   27.90    5.90
   6  -1  -5   32.90    5.20
  -6   1   5   31.20    5.40
  -6   1   5   31.10    5.90
  -6   1   5   32.90    5.00
   6   0  -5   15.70    4.60
   6   0  -5    7.80    3.20
  -6   0   5    7.40    3.00
  -6   0   5   10.10    3.30
   6   1  -5   34.80    5.70
   6   1  -5   31.50    6.40
  -6  -1   5   43.20    5.70
  -6  -1   5   26.20    5.80
  -6  -1   5   31.50    5.70
   6   2  -5    1.40    3.10
   6   2  -5    0.20    3.10
  -6  -2   5    0.90    3.00
  -6  -2   5   -2.10    3.30
  -6  -2   5    4.40    2.90
   6   3  -5   15.60    5.60
  -6  -3   5    6.10    3.50
  -6  -3   5    2.30    3.50
  -6  -3   5    4.20    3.70
   6   4  -5    0.90    3.80
  -6  -4   5    2.80    4.00
  -6  -4   5   -2.10    3.50
  -6  -4   5    5.60    4.40
   6   5  -5   28.90    8.00
   6   5  -5   21.60    8.40
   6   5  -5   35.00   10.60
  -6  -5   5   29.20    9.20
  -6  -5   5   11.80    5.50
   6   6  -5    2.20    6.10
  -6  -6   5   -0.90    4.70
  -6  -6   5    8.30    5.60
   5  -6  -5   -1.70    3.90
   5  -6  -5    1.60    5.80
  -5   6   5    5.70    5.30
  -5   6   5    6.00    6.70
   5  -5  -5    9.30    6.30
   5  -5  -5   -0.50    3.00
  -5   5   5    5.20    4.80
   5  -4  -5    0.00    3.10
   5  -4  -5    3.50    3.80
  -5   4   5   -4.30    2.30
  -5   4   5    4.60    3.70
   5  -3  -5  188.28   11.70
   5  -3  -5  157.38   11.50
   5  -3  -5  161.38   10.50
  -5   3   5  184.08   12.00
  -5   3   5  174.58   11.70
  -5   3   5  162.98   11.10
   5  -2  -5    4.70    2.50
   5  -2  -5    0.10    2.30
   5  -2  -5    0.80    2.10
  -5   2   5   -3.60    1.60
  -5   2   5   -0.30    1.70
  -5   2   5    3.00    2.50
   5  -1  -5  157.38   10.20
   5  -1  -5  154.48    9.90
   5  -1  -5  161.38    8.80
  -5   1   5  168.28   10.20
  -5   1   5  165.48    9.10
  -5   1   5  149.79    9.90
   5   0  -5    6.40    3.10
   5   0  -5    3.00    2.40
  -5   0   5    7.60    2.70
  -5   0   5    5.90    2.50
  -5   0   5    7.70    3.00
   5   1  -5  145.49    9.60
   5   1  -5  171.48   10.60
  -5  -1   5  146.79   10.00
  -5  -1   5  154.98   10.30
  -5  -1   5  187.68   10.70
   5   2  -5   -1.00    2.50
   5   2  -5    2.40    2.20
  -5  -2   5    2.90    3.10
  -5  -2   5    3.00    2.60
  -5  -2   5    0.20    1.80
   5   3  -5  155.48   10.30
   5   3  -5  158.48   11.70
  -5  -3   5  182.88   12.00
  -5  -3   5  162.08   11.60
  -5  -3   5  160.18   12.10
   5   4  -5    1.50    3.90
   5   4  -5   -2.30    2.70
  -5  -4   5    2.50    2.70
  -5  -4   5    8.10    4.90
  -5  -4   5    5.40    3.50
   5   5  -5    4.60    5.50
   5   5  -5    4.70    5.00
  -5  -5   5    1.70    4.30
   5   6  -5    5.10    5.20
   5   6  -5    9.90    6.20
  -5  -6   5    2.30    4.30
  -5  -6   5   -1.40    4.10
   4  -6  -5    8.00    5.30
   4  -6  -5   -0.50    4.30
  -4   6   5    4.50    6.30
  -4   6   5    0.10    4.10
   4  -5  -5   90.09    9.30
   4  -5  -5   84.19   11.00
  -4   5   5  103.59   11.20
  -4   5   5   94.19    9.70
   4  -4  -5  166.38   11.80
   4  -4  -5  150.68   11.30
  -4   4   5  153.38   13.00
  -4   4   5  160.98   12.40
  -4   4   5  168.08   12.50
   4  -3  -5   43.80    4.60
   4  -3  -5   31.50    4.80
   4  -3  -5   31.30    4.80
  -4   3   5   38.70    4.60
  -4   3   5   38.20    5.20
  -4   3   5   35.80    5.00
   4  -2  -5  342.07   15.50
   4  -2  -5  334.07   16.30
   4  -2  -5  324.97   15.60
  -4   2   5  308.47   15.40
  -4   2   5  316.27   15.60
  -4   2   5  290.17   15.70
   4  -1  -5  182.88    9.20
   4  -1  -5  180.58   10.30
   4  -1  -5  183.08   10.00
  -4   1   5  172.88   10.00
  -4   1   5  171.28   10.00
  -4   1   5  196.48    9.60
  -4   1   5  182.28    9.10
   4   0  -5   -0.80    1.40
   4   0  -5    1.40    2.10
   4   0  -5   -1.10    0.80
  -4   0   5   -0.20    1.40
  -4   0   5    0.20    1.20
  -4   0   5    1.00    2.00
  -4   0   5    0.90    1.90
   4   1  -5  188.18   10.50
   4   1  -5  178.68    9.60
  -4  -1   5  187.68   10.10
  -4  -1   5  173.48   10.10
  -4  -1   5  179.28    8.30
  -4  -1   5  151.18    9.70
   4   2  -5  329.47   15.10
   4   2  -5  329.97   16.10
  -4  -2   5  302.07   15.90
  -4  -2   5  299.27   15.90
  -4  -2   5  320.47   14.10
  -4  -2   5  286.07   15.20
   4   3  -5   47.80    4.90
   4   3  -5   48.10    5.50
  -4  -3   5   44.70    5.40
  -4  -3   5   40.20    5.30
  -4  -3   5   34.30    4.70
  -4  -3   5   36.70    5.30
   4   4  -5  154.28   11.30
   4   4  -5  157.38   11.80
  -4  -4   5  172.08   12.10
  -4  -4   5  155.58   11.50
  -4  -4   5  151.98   10.90
   4   5  -5   92.09    9.90
   4   5  -5   72.89    8.70
  -4  -5   5   89.19    9.10
  -4  -5   5  102.39   10.50
  -4  -5   5   82.09    8.60
   4   6  -5    1.40    4.00
   4   6  -5    5.80    4.60
   4   6  -5    1.70    5.30
  -4  -6   5    5.30    4.40
   3  -7  -5    3.60    5.00
   3  -7  -5    6.90    7.30
  -3   7   5    1.30    5.80
  -3   7   5    7.20    8.20
   3  -6  -5    9.10    6.20
   3  -6  -5   18.10    6.00
  -3   6   5   13.70    7.30
  -3   6   5   21.30    7.50
   3  -5  -5  206.48   14.30
   3  -5  -5  218.78   16.20
  -3   5   5  208.78   14.90
  -3   5   5  250.67   16.20
   3  -4  -5   17.60    4.20
   3  -4  -5   12.80    4.20
   3  -4  -5   20.90    4.90
  -3   4   5   22.60    5.00
  -3   4   5   11.00    4.30
  -3   4   5   28.30    4.90
   3  -3  -5   35.70    4.70
   3  -3  -5   26.50    4.10
   3  -3  -5   29.70    3.50
  -3   3   5   38.80    4.80
  -3   3   5   32.40    4.40
  -3   3   5   33.80    3.90
   3  -2  -5  415.76   19.10
   3  -2  -5  426.76   18.90
   3  -2  -5  409.26   18.90
  -3   2   5  413.56   18.20
  -3   2   5  407.96   18.80
  -3   2   5  420.36   19.10
   3  -1  -5    1.60    1.50
   3  -1  -5    0.00    1.20
   3  -1  -5   -0.90    1.30
  -3   1   5    1.20    1.30
  -3   1   5    3.00    1.80
  -3   1   5    0.20    1.40
  -3   1   5   -2.70    0.90
   3   0  -5    1.40    1.40
   3   0  -5   -1.20    0.90
   3   0  -5    0.20    1.50
   3   0  -5   -1.40    0.70
  -3   0   5    0.30    0.70
  -3   0   5    1.90    1.60
  -3   0   5   -2.10    1.30
  -3   0   5   -0.30    1.30
  -3   0   5    0.20    1.10
   3   1  -5    0.60    1.40
   3   1  -5    2.20    1.30
   3   1  -5    0.90    2.10
  -3  -1   5    0.60    1.40
  -3  -1   5    1.80    1.80
  -3  -1   5   -1.50    1.30
  -3  -1   5    0.20    1.00
   3   2  -5  411.26   18.00
   3   2  -5  414.16   16.90
   3   2  -5  421.06   16.90
   3   2  -5  420.96   19.00
  -3  -2   5  410.76   19.10
  -3  -2   5  410.36   19.10
  -3  -2   5  439.36   18.00
  -3  -2   5  402.26   16.90
   3   3  -5   29.00    4.90
   3   3  -5   29.80    3.60
   3   3  -5   33.10    3.60
  -3  -3   5   29.40    3.90
  -3  -3   5   43.00    4.50
  -3  -3   5   24.80    3.90
  -3  -3   5   34.00    3.60
  -3  -3   5   34.90    4.50
   3   4  -5   13.20    3.90
   3   4  -5   11.30    3.10
   3   4  -5   27.80    6.00
   3   4  -5   12.50    3.60
  -3  -4   5   24.10    5.20
  -3  -4   5   21.00    7.80
  -3  -4   5   13.30    3.90
  -3  -4   5   19.00    4.20
   3   5  -5  189.78   13.60
   3   5  -5  198.88   13.20
   3   5  -5  182.08   13.10
  -3  -5   5  218.68   14.90
  -3  -5   5  178.78   13.10
  -3  -5   5  206.88   14.40
  -3  -5   5  152.48   12.60
   3   6  -5   12.40    5.50
   3   6  -5    7.20    5.50
  -3  -6   5   16.10    6.30
   2  -7  -5    4.60    6.40
  -2   7   5   -0.60    5.40
  -2   7   5   11.40    7.50
   2  -6  -5    8.00    4.80
   2  -6  -5    3.40    4.20
   2  -6  -5   -0.50    4.30
  -2   6   5    8.10    5.60
   2  -5  -5   38.70    6.80
   2  -5  -5   18.30    5.70
   2  -5  -5   26.70    6.20
  -2   5   5   29.60    6.60
  -2   5   5   36.00    6.80
   2  -4  -5   11.60    3.70
  -2   4   5   19.10    4.50
  -2   4   5   21.40    3.90
   2  -3  -5   64.89    4.70
   2  -3  -5   63.09    5.80
   2  -3  -5   61.69    6.00
   2  -3  -5   66.29    5.60
  -2   3   5   61.49    5.80
  -2   3   5   69.89    4.90
  -2   3   5   54.59    5.20
   2  -2  -5  398.96   16.70
   2  -2  -5  395.96   17.40
   2  -2  -5  403.46   18.90
  -2   2   5  381.66   17.40
  -2   2   5  373.76   18.50
  -2   2   5  400.66   16.60
   2  -1  -5  388.16   16.90
   2  -1  -5  429.96   16.90
   2  -1  -5  417.36   17.10
   2  -1  -5  422.06   17.40
   2  -1  -5  400.76   16.40
  -2   1   5  398.16   16.00
  -2   1   5  406.96   17.10
  -2   1   5  408.36   16.80
  -2   1   5  394.86   17.00
  -2   1   5  436.96   17.50
   2   0  -5    0.40    0.60
   2   0  -5   -2.40    0.90
   2   0  -5    0.70    0.90
   2   0  -5    1.30    1.20
   2   0  -5    0.20    1.00
  -2   0   5    1.40    0.90
  -2   0   5   -0.50    1.00
  -2   0   5   -0.30    0.50
  -2   0   5    0.40    1.00
  -2   0   5    0.20    1.10
  -2   0   5   -0.40    1.00
   2   1  -5  438.56   16.80
   2   1  -5  403.06   16.60
   2   1  -5  393.36   15.80
   2   1  -5  402.36   16.80
   2   1  -5  394.86   17.40
   2   1  -5  397.66   15.80
  -2  -1   5  427.36   15.80
  -2  -1   5  435.46   17.70
  -2  -1   5  415.86   16.70
  -2  -1   5  412.16   17.50
  -2  -1   5  417.86   16.90
  -2  -1   5  433.56   17.50
   2   2  -5  370.96   17.10
  -2  -2   5  389.36   17.60
  -2  -2   5  393.96   17.50
  -2  -2   5  400.36   16.50
  -2  -2   5  399.06   16.40
  -2  -2   5  408.06   17.20
   2   3  -5   61.59    5.40
   2   3  -5   66.69    5.70
   2   3  -5   59.29    5.00
   2   3  -5   62.09    4.70
  -2  -3   5   62.09    5.40
  -2  -3   5   70.99    5.20
  -2  -3   5   73.99    5.70
  -2  -3   5   68.29    5.20
  -2  -3   5   57.19    5.20
  -2  -3   5   60.89    5.30
  -2  -3   5   65.59    4.80
   2   4  -5   16.00    4.20
   2   4  -5   17.90    4.30
   2   4  -5   21.30    3.90
   2   4  -5   22.60    4.20
  -2  -4   5   23.70    4.20
  -2  -4   5   14.40    3.50
  -2  -4   5   17.10    3.90
  -2  -4   5    7.80    3.10
  -2  -4   5   22.40    4.90
  -2  -4   5   13.10    4.10
  -2  -4   5   24.90    5.00
   2   5  -5   28.90    5.90
   2   5  -5   23.40    5.50
   2   5  -5   26.20    6.20
  -2  -5   5   16.50    5.10
  -2  -5   5   21.50    5.20
  -2  -5   5   28.80    5.90
  -2  -5   5   14.50    4.60
   2   6  -5    2.70    4.00
   2   6  -5    2.30    3.60
   2   6  -5   -0.70    3.80
  -2  -6   5    2.70    3.70
  -2  -6   5    1.90    4.10
   2   7  -5    8.90    7.10
   2   7  -5    2.60    5.50
  -2  -7   5    6.40    7.10
   1  -7  -5   18.80    7.40
  -1   7   5   14.90    7.30
  -1   7   5   20.80   10.10
   1  -6  -5    9.00    6.80
   1  -6  -5   18.30    5.60
   1  -6  -5   13.30    6.50
  -1   6   5    9.40    6.50
  -1   6   5   11.60    4.80
   1  -5  -5   21.60    5.40
   1  -5  -5   29.90    6.40
   1  -5  -5   15.30    5.20
  -1   5   5   20.40    5.60
  -1   5   5   13.50    5.50
   1  -4  -5    4.20    3.10
   1  -4  -5   11.80    3.60
   1  -4  -5   10.00    2.90
   1  -4  -5    3.80    2.70
  -1   4   5   13.60    3.20
  -1   4   5    6.40    2.90
  -1   4   5    6.10    2.90
   1  -3  -5   31.60    4.20
   1  -3  -5   31.70    4.10
   1  -3  -5   36.30    3.30
   1  -3  -5   26.30    3.50
  -1   3   5   32.50    3.60
  -1   3   5   29.10    3.10
  -1   3   5   26.90    4.00
   1  -2  -5    7.60    2.10
   1  -2  -5    1.50    1.50
   1  -2  -5    6.50    1.90
   1  -2  -5    5.90    1.90
   1  -2  -5    7.30    1.60
  -1   2   5    6.90    1.50
  -1   2   5    4.70    1.70
  -1   2   5    6.20    2.10
   1  -1  -5 6603.04  243.58
   1  -1  -5 6218.98  244.78
   1  -1  -5 6708.33  244.68
   1  -1  -5 6730.73  244.78
   1  -1  -5 6395.46  244.78
  -1   1   5 6654.73  244.88
  -1   1   5 6654.73  244.88
  -1   1   5 6979.40  244.58
  -1   1   5 6597.54  244.68
   1   0  -5    0.30    0.70
   1   0  -5    1.20    1.10
   1   0  -5    1.10    1.00
   1   0  -5    0.20    1.00
   1   0  -5    2.10    0.90
  -1   0   5   -0.70    0.50
  -1   0   5    0.10    0.60
  -1   0   5   -0.50    0.80
  -1   0   5    0.20    1.20
  -1   0   5   -1.20    0.70
  -1   0   5   -0.40    0.70
  -1   0   5   -0.10    0.90
   1   1  -5 6635.74  250.47
   1   1  -5 7177.08  249.68
   1   1  -5 6803.42  250.47
   1   1  -5 6608.04  250.17
   1   1  -5 6881.51  250.57
   1   1  -5 6755.92  250.67
   1   1  -5 6911.01  249.88
   1   1  -5 6885.31  250.27
  -1  -1   5 6282.97  250.37
  -1  -1   5 6789.12  250.27
   1   2  -5    8.10    2.10
   1   2  -5    7.90    2.20
   1   2  -5    6.00    1.70
   1   2  -5    7.40    1.60
   1   2  -5    3.20    1.80
  -1  -2   5    5.30    1.80
  -1  -2   5    6.10    2.00
  -1  -2   5    6.50    1.50
  -1  -2   5    8.60    2.20
  -1  -2   5    4.50    1.70
  -1  -2   5    7.30    1.90
  -1  -2   5    6.10    1.80
   1   3  -5   29.00    3.60
   1   3  -5   25.20    3.30
   1   3  -5   31.60    3.20
  -1  -3   5   32.50    3.70
  -1  -3   5   33.50    3.70
  -1  -3   5   29.70    3.20
  -1  -3   5   29.20    3.10
  -1  -3   5   32.50    3.50
  -1  -3   5   32.70    4.10
  -1  -3   5   36.60    3.80
   1   4  -5   12.00    3.60
   1   4  -5    9.70    3.20
   1   4  -5    1.70    2.50
   1   4  -5    7.20    3.00
  -1  -4   5    5.50    2.60
  -1  -4   5    6.20    2.50
  -1  -4   5    5.80    3.10
  -1  -4   5    9.40    3.30
  -1  -4   5    9.10    3.00
   1   5  -5   18.70    5.00
   1   5  -5   18.90    5.10
  -1  -5   5   28.70    5.70
  -1  -5   5   19.80    5.30
  -1  -5   5   14.10    4.40
   1   6  -5   12.20    5.10
   1   6  -5   23.50    6.90
   1   6  -5   18.10    6.00
  -1  -6   5   20.00    6.60
  -1  -6   5   17.80    6.10
   1   7  -5   10.00    5.40
   1   7  -5    8.10    6.50
  -1  -7   5   30.30   11.30
   0  -7  -5    3.40    5.40
   0   7   5   -5.00    3.80
   0   7   5    2.20    5.80
   0   7   5    6.10    5.80
   0  -6  -5   94.89   12.00
   0  -6  -5   80.89   10.10
   0  -6  -5   63.09    8.20
   0   6   5   88.39   10.00
   0   6   5   74.59   10.80
   0  -5  -5  295.07   17.30
   0  -5  -5  271.87   16.40
   0  -5  -5  301.97   18.10
   0   5   5  267.07   16.00
   0   5   5  302.57   18.10
   0  -4  -5  184.08   11.50
   0  -4  -5  182.58   10.10
   0  -4  -5  182.08   11.20
   0  -4  -5  195.58   12.00
   0   4   5  158.88    9.80
   0   4   5  172.98   10.60
   0   4   5  188.98   11.80
   0  -3  -5    5.30    1.90
   0  -3  -5    2.30    2.00
   0  -3  -5    1.90    2.00
   0  -3  -5    2.20    1.70
   0  -3  -5    3.00    2.00
   0   3   5    6.10    1.90
   0   3   5    4.00    1.70
   0   3   5   -0.60    1.60
   0  -2  -5  164.18    7.80
   0  -2  -5  165.08    8.50
   0  -2  -5  144.29    8.30
   0  -2  -5  143.19    8.30
   0  -2  -5  157.18    7.40
   0  -2  -5  167.48    8.60
   0   2   5  157.68    8.40
   0   2   5  163.28    7.80
   0   2   5  168.88    7.40
   0   2   5  161.58    7.30
   0  -1  -5   55.19    3.50
   0  -1  -5   62.19    3.40
   0  -1  -5   57.39    2.70
   0  -1  -5   57.79    3.20
   0  -1  -5   52.09    3.50
   0  -1  -5   63.09    3.10
   0   1   5   56.29    3.50
   0   1   5   55.59    3.50
   0   1   5   59.99    3.40
   0   1   5   53.99    3.00
   0   1   5   55.49    3.00
   0   1   5   64.19    3.60
   0   1   5   62.99    3.70
   0   1   5   60.29    3.60
   0   1   5   53.19    2.70
   0   0  -5    0.80    0.60
   0   0  -5    0.20    0.40
   0   0  -5    0.70    0.50
   0   0  -5   -0.10    0.50
   0   0  -5    0.00    0.60
   0   0  -5    0.30    0.50
   0   0  -5   -0.10    0.40
   0   0   5   -0.40    0.50
   0   0   5   -0.40    0.30
   0   0   5   -0.10    0.40
   0   0   5    2.70    0.60
   0   1  -5   61.19    3.60
   0   1  -5   57.39    3.10
   0   1  -5   59.39    3.60
   0   1  -5   57.29    2.50
   0   1  -5   52.79    2.80
   0   1  -5   59.49    3.40
   0   1  -5   58.39    3.50
   0   1  -5   52.49    2.50
   0   1  -5   55.69    3.50
   0  -1   5   58.69    3.40
   0  -1   5   57.19    3.40
   0  -1   5   55.99    3.60
   0  -1   5   56.09    3.50
   0   2  -5  169.08    6.90
   0   2  -5  164.88    8.20
   0   2  -5  159.88    6.90
   0   2  -5  158.98    7.60
   0   2  -5  158.08    7.50
   0   2  -5  158.28    8.20
   0  -2   5  148.99    8.20
   0  -2   5  161.78    8.60
   0  -2   5  157.58    6.90
   0  -2   5  164.78    8.10
   0  -2   5  164.28    7.60
   0   3  -5    0.70    1.60
   0   3  -5    2.90    1.40
   0   3  -5    1.00    1.70
   0   3  -5    2.70    2.00
   0  -3   5    3.20    1.90
   0  -3   5    7.40    2.00
   0  -3   5    3.90    1.90
   0  -3   5    3.80    2.00
   0  -3   5    2.10    1.40
   0   4  -5  184.88   11.10
   0   4  -5  174.28   11.30
   0  -4   5  191.28   10.80
   0  -4   5  181.98   11.10
   0  -4   5  188.88   11.70
   0  -4   5  202.08   12.40
   0   5  -5  267.77   16.20
   0   5  -5  288.87   17.00
   0  -5   5  283.97   17.40
   0  -5   5  274.97   18.20
   0   6  -5   76.49   14.40
   0   6  -5   64.19    8.90
   0  -6   5   69.29    9.30
   0   7  -5    1.70    5.10
   0   7  -5    0.60    4.50
   0  -7   5    3.10    5.30
   0  -7   5    8.70    6.90
  -1  -7  -5   -4.20    4.00
   1   7   5    6.40    5.20
   1   7   5   -1.00    4.90
  -1  -6  -5    4.00    4.20
  -1  -6  -5   -1.80    3.40
  -1  -6  -5    0.60    3.90
   1   6   5    1.30    3.80
   1   6   5    2.10    4.10
   1   6   5   -0.90    3.30
  -1  -5  -5   53.19    6.70
  -1  -5  -5   43.40    6.00
  -1  -5  -5   55.59    7.10
   1   5   5   38.20    6.30
   1   5   5   45.30    6.10
  -1  -4  -5    5.90    2.80
  -1  -4  -5    2.90    2.90
  -1  -4  -5    1.30    2.20
  -1  -4  -5    1.90    2.50
  -1  -4  -5    1.30    2.30
  -1  -4  -5    1.70    2.20
  -1  -4  -5    2.90    2.40
   1   4   5    4.50    3.00
   1   4   5    0.00    1.80
   1   4   5    8.90    2.70
  -1  -3  -5  127.49    7.90
  -1  -3  -5  139.39    8.20
  -1  -3  -5  113.19    6.90
  -1  -3  -5  129.59    7.40
  -1  -3  -5  109.79    6.80
  -1  -3  -5  111.59    7.10
  -1  -3  -5  116.99    7.70
   1   3   5  101.79    6.70
   1   3   5  112.69    7.60
   1   3   5  123.89    7.00
  -1  -2  -5  245.68   10.80
  -1  -2  -5  235.18   11.40
  -1  -2  -5  242.88   11.20
  -1  -2  -5  244.38   11.40
  -1  -2  -5  240.48   11.10
  -1  -2  -5  248.38   11.30
  -1  -2  -5  236.68   10.60
   1   2   5  233.58   11.20
   1   2   5  220.28   11.10
   1   2   5  245.98   10.60
  -1  -1  -5 2760.32   97.39
  -1  -1  -5 2604.34   98.29
  -1  -1  -5 2620.54   97.99
  -1  -1  -5 2591.04   98.19
  -1  -1  -5 2557.74   98.09
  -1  -1  -5 2615.44   98.19
  -1  -1  -5 2436.36   97.99
  -1  -1  -5 2748.23   98.39
   1   1   5 2673.53   98.29
   1   1   5 2648.73   97.89
   1   1   5 2615.24   98.09
   1   1   5 2606.24   98.19
   1   1   5 2668.43   97.39
   1   1   5 2632.94   98.09
   1   1   5 2629.14   97.69
  -1   0  -5    1.30    1.20
  -1   0  -5   -0.30    0.60
  -1   0  -5    0.40    1.00
  -1   0  -5    0.50    0.60
  -1   0  -5    0.90    1.10
  -1   0  -5    1.30    1.00
  -1   0  -5    1.90    1.20
   1   0   5    0.40    0.90
   1   0   5    1.20    0.60
   1   0   5    0.30    0.60
   1   0   5    0.70    1.00
   1   0   5    3.40    1.30
   1   0   5    0.50    1.00
  -1   1  -5 2597.74   95.99
  -1   1  -5 2606.74   95.69
  -1   1  -5 2549.24   95.89
  -1   1  -5 2431.86   95.69
  -1   1  -5 2591.34   95.69
  -1   1  -5 2523.85   96.19
  -1   1  -5 2576.94   94.69
   1  -1   5 2566.34   95.89
   1  -1   5 2552.74   94.69
   1  -1   5 2533.35   95.59
   1  -1   5 2639.84   94.69
   1  -1   5 2675.43   95.99
   1  -1   5 2658.13   95.79
   1  -1   5 2389.76   95.99
  -1   2  -5  240.48   10.20
  -1   2  -5  262.87   11.80
  -1   2  -5  253.17   11.70
  -1   2  -5  250.27    9.70
   1  -2   5  256.67   11.40
   1  -2   5  237.08   11.90
   1  -2   5  246.08   11.70
   1  -2   5  235.38   11.90
   1  -2   5  247.18    9.70
  -1   3  -5  117.09    6.00
  -1   3  -5  121.39    7.80
  -1   3  -5  124.79    6.10
   1  -3   5  124.89    7.30
   1  -3   5  126.09    8.20
   1  -3   5  128.59    8.40
   1  -3   5  120.49    5.60
  -1   4  -5    7.30    3.00
  -1   4  -5    2.60    2.60
   1  -4   5   -1.20    2.30
   1  -4   5   -0.40    2.10
   1  -4   5    1.30    2.30
  -1   5  -5   52.29    7.90
  -1   5  -5   37.20    5.70
  -1   5  -5   37.50    5.90
   1  -5   5   56.19    7.40
   1  -5   5   47.10    7.00
  -1   6  -5   -1.10    3.50
   1  -6   5    2.90    4.50
  -1   7  -5    1.40    5.00
  -1   7  -5    0.40    5.40
   1  -7   5    3.00    6.20
   1  -7   5    2.00    5.00
  -2  -6  -5    1.40    5.00
  -2  -6  -5   -2.40    3.70
   2   6   5   -0.90    5.50
   2   6   5    9.00    4.90
   2   6   5   -2.00    2.60
  -2  -5  -5   -2.80    2.80
  -2  -5  -5    1.70    3.50
  -2  -5  -5   -0.30    2.90
  -2  -5  -5    1.70    2.90
  -2  -5  -5   -1.60    2.50
   2   5   5   -2.60    2.50
   2   5   5   -0.80    2.70
   2   5   5   -2.00    2.20
   2   5   5   -1.50    2.50
   2   5   5    2.70    2.60
   2   5   5    3.50    2.90
  -2  -4  -5  178.38   11.70
  -2  -4  -5  192.68   11.70
  -2  -4  -5  205.38   11.80
  -2  -4  -5  177.58   10.70
  -2  -4  -5  180.28   11.10
  -2  -4  -5  185.58   11.30
  -2  -4  -5  181.38   11.00
   2   4   5  200.18   11.70
   2   4   5  176.98   11.40
   2   4   5  168.38   10.70
   2   4   5  169.58   11.20
   2   4   5  183.68   10.90
  -2  -3  -5   49.80    4.60
  -2  -3  -5   50.29    4.90
  -2  -3  -5   47.40    4.60
  -2  -3  -5   53.39    4.90
  -2  -3  -5   55.69    5.00
  -2  -3  -5   51.69    5.00
  -2  -3  -5   52.79    4.30
   2   3   5   42.60    4.60
   2   3   5   61.89    5.00
   2   3   5   40.00    4.30
  -2  -2  -5   11.50    2.50
  -2  -2  -5    9.80    1.80
  -2  -2  -5   11.70    3.10
  -2  -2  -5   11.20    2.70
  -2  -2  -5   15.60    2.70
  -2  -2  -5   13.50    2.20
   2   2   5    7.90    2.50
   2   2   5    9.90    2.20
   2   2   5    8.30    2.10
  -2  -1  -5   37.80    3.40
  -2  -1  -5   41.50    3.40
  -2  -1  -5   40.80    3.60
  -2  -1  -5   35.50    2.80
  -2  -1  -5   39.10    2.60
   2   1   5   37.30    2.20
   2   1   5   41.10    3.40
   2   1   5   32.10    2.70
   2   1   5   37.00    2.90
   2   1   5   39.50    2.60
  -2   0  -5    0.00    0.90
  -2   0  -5    1.10    0.80
  -2   0  -5   -0.50    1.30
  -2   0  -5   -1.00    1.00
  -2   0  -5   -0.60    0.70
   2   0   5   -1.30    1.00
   2   0   5    1.10    0.90
   2   0   5    0.60    1.20
   2   0   5    4.00    1.70
   2   0   5    1.00    0.90
  -2   1  -5   38.90    3.10
  -2   1  -5   35.80    2.70
  -2   1  -5   42.50    3.50
  -2   1  -5   33.40    2.90
  -2   1  -5   32.80    2.60
   2  -1   5   41.90    2.70
   2  -1   5   35.30    2.90
   2  -1   5   35.00    2.70
   2  -1   5   45.10    3.50
   2  -1   5   39.60    3.30
  -2   2  -5   12.50    1.60
  -2   2  -5   16.60    3.10
  -2   2  -5   11.00    1.60
   2  -2   5   17.90    2.80
   2  -2   5   12.00    2.80
   2  -2   5   15.10    1.50
   2  -2   5    9.80    2.60
  -2   3  -5   45.30    4.70
  -2   3  -5   45.40    4.70
   2  -3   5   48.40    4.50
   2  -3   5   46.30    5.00
   2  -3   5   48.20    5.10
  -2   4  -5  175.58   11.10
  -2   4  -5  168.18   15.20
   2  -4   5  181.78   14.80
   2  -4   5  173.28   15.40
   2  -4   5  176.18   10.70
  -2   5  -5    1.10    2.90
  -2   5  -5    3.70    3.40
  -2   5  -5    1.20    3.60
   2  -5   5   -3.20    2.10
   2  -5   5    3.90    3.20
   2  -5   5    3.50    3.60
  -2   6  -5    3.40    5.40
  -2   6  -5    4.60    4.70
   2  -6   5    6.20    5.10
   2  -6   5    3.40    4.20
  -2   7  -5    0.10    5.80
  -2   7  -5    3.10    4.80
   2  -7   5    0.40    5.90
   2  -7   5    5.70    7.30
  -3  -5  -5   73.49    8.00
  -3  -5  -5   61.79   11.90
  -3  -5  -5   99.09    9.30
  -3  -5  -5   83.59    8.70
   3   5   5   70.89    8.50
   3   5   5   77.29    8.20
   3   5   5   78.89    8.10
   3   5   5   76.59    8.40
   3   5   5   73.19    8.40
   3   5   5   85.19    8.30
  -3  -4  -5   98.99    7.70
  -3  -4  -5  101.59    8.30
  -3  -4  -5   87.69    7.90
  -3  -4  -5   78.79    7.20
  -3  -4  -5   70.29    6.80
  -3  -4  -5   79.39    7.70
  -3  -4  -5  107.99    8.70
   3   4   5   93.79    8.10
   3   4   5  102.39    8.10
   3   4   5   86.99    7.00
   3   4   5   97.99    7.70
   3   4   5   96.09    8.10
  -3  -3  -5  147.89    8.70
  -3  -3  -5  150.88    9.60
  -3  -3  -5  152.58    8.70
  -3  -3  -5  165.08    9.90
  -3  -3  -5  161.38   10.10
  -3  -3  -5  165.98   10.20
   3   3   5  139.79    9.70
   3   3   5  157.98    9.10
   3   3   5  147.39    9.70
   3   3   5  148.49    9.60
  -3  -2  -5    2.40    2.30
  -3  -2  -5    0.30    2.00
  -3  -2  -5    0.40    1.30
  -3  -2  -5    0.80    1.30
  -3  -2  -5    0.20    1.80
   3   2   5    6.80    2.60
   3   2   5   -0.50    1.10
   3   2   5    1.90    1.90
   3   2   5    1.80    1.30
  -3  -1  -5    4.80    2.40
  -3  -1  -5    6.00    1.60
  -3  -1  -5    5.80    2.20
  -3  -1  -5    2.60    1.90
   3   1   5    3.70    2.30
   3   1   5   -0.30    1.70
   3   1   5    5.60    1.60
  -3   0  -5    3.70    1.90
  -3   0  -5   -0.50    1.40
  -3   0  -5    0.10    1.10
   3   0   5    0.60    1.50
   3   0   5    1.60    1.50
   3   0   5    1.00    1.30
  -3   1  -5    3.60    1.90
  -3   1  -5    3.90    1.50
  -3   1  -5    4.10    1.80
  -3   1  -5    0.20    1.60
   3  -1   5    4.30    1.90
   3  -1   5    3.40    1.50
   3  -1   5    9.20    2.20
   3  -1   5    4.20    1.70
  -3   2  -5    0.40    1.50
  -3   2  -5    3.10    1.50
  -3   2  -5    1.10    1.80
  -3   2  -5    1.80    1.70
   3  -2   5   -0.80    1.50
   3  -2   5    0.40    1.20
   3  -2   5    2.30    1.70
   3  -2   5   -0.20    1.70
  -3   3  -5  151.78    9.60
  -3   3  -5  150.08   10.00
  -3   3  -5  166.38   10.40
   3  -3   5  146.89   10.10
   3  -3   5  158.98   10.20
   3  -3   5  175.28   10.10
  -3   4  -5   83.49    7.90
  -3   4  -5   84.09    7.70
  -3   4  -5  106.19    9.40
   3  -4   5  100.39    9.00
   3  -4   5   87.89    8.40
  -3   5  -5   93.99    9.30
  -3   5  -5   59.99    7.50
  -3   5  -5   90.69   10.50
   3  -5   5   65.59    7.40
   3  -5   5  106.59   10.60
   3  -5   5   87.59   10.60
  -3   6  -5   10.70    5.20
  -3   6  -5    6.40    5.70
   3  -6   5   13.40    6.50
   3  -6   5   -2.40    3.90
  -3   7  -5    7.20    7.30
  -3   7  -5   -2.70    5.10
   3  -7   5   20.80    8.90
   3  -7   5   21.90   10.90
  -4  -5  -5    0.40    3.80
  -4  -5  -5   13.90    5.90
   4   5   5   10.00    5.10
   4   5   5    5.40    3.90
   4   5   5    5.30    3.90
  -4  -4  -5    6.90    3.60
  -4  -4  -5   11.70    4.10
  -4  -4  -5    3.10    3.70
   4   4   5   11.90    4.00
   4   4   5    2.90    3.50
  -4  -3  -5  218.08   13.00
  -4  -3  -5  215.08   12.80
  -4  -3  -5  195.68   12.00
  -4  -3  -5  185.68   10.90
   4   3   5  198.18   12.60
   4   3   5  208.38   11.10
   4   3   5  174.68   11.80
  -4  -2  -5    3.60    1.80
  -4  -2  -5    0.00    2.40
  -4  -2  -5    2.70    2.50
  -4  -2  -5    7.00    3.30
   4   2   5   -1.30    1.90
   4   2   5    4.80    2.80
   4   2   5    5.10    2.00
  -4  -1  -5   46.00    4.00
  -4  -1  -5   43.00    4.80
  -4  -1  -5   38.70    4.50
  -4  -1  -5   47.90    5.00
   4   1   5   56.39    5.20
   4   1   5   44.20    4.70
   4   1   5   46.80    3.70
  -4   0  -5   -2.10    1.50
  -4   0  -5    1.70    1.80
   4   0   5    3.00    2.20
   4   0   5    2.00    1.70
   4   0   5    1.70    1.50
  -4   1  -5   38.70    3.90
  -4   1  -5   37.70    4.30
  -4   1  -5   44.10    4.20
  -4   1  -5   41.20    3.40
   4  -1   5   41.20    4.40
   4  -1   5   45.30    4.30
   4  -1   5   39.60    4.00
  -4   2  -5    1.40    2.20
  -4   2  -5    3.40    2.00
  -4   2  -5    4.80    2.20
  -4   2  -5    1.60    2.00
   4  -2   5    3.10    2.00
   4  -2   5    5.00    2.70
   4  -2   5    2.30    1.90
   4  -2   5    3.10    2.40
  -4   3  -5  220.48   12.60
  -4   3  -5  198.38   12.50
  -4   3  -5  197.58   12.40
   4  -3   5  184.68   12.00
   4  -3   5  201.28   12.80
   4  -3   5  205.78   12.50
  -4   4  -5    5.60    3.60
  -4   4  -5    9.90    4.00
  -4   4  -5    6.30    3.40
   4  -4   5    8.90    4.20
   4  -4   5    9.20    3.70
   4  -4   5    5.40    3.80
  -4   5  -5    4.20    4.60
  -4   5  -5   12.10    4.90
  -4   5  -5    4.10    3.80
   4  -5   5    4.20    4.30
   4  -5   5   11.60    4.40
   4  -5   5    3.50    3.90
  -4   6  -5    3.90    4.90
  -4   6  -5    3.50    5.00
   4  -6   5    1.70    3.70
   4  -6   5   -2.20    4.20
   4  -6   5   -3.60    4.10
   5   6   5   21.20   10.30
  -5  -5  -5   41.50    9.30
   5   5   5   51.49   10.60
  -5  -4  -5   -0.20    4.00
  -5  -4  -5    4.90    3.70
  -5  -4  -5    9.90    4.90
   5   4   5   -0.80    3.10
   5   4   5    1.80    3.40
  -5  -3  -5   27.70    6.20
  -5  -3  -5   40.80    7.50
  -5  -3  -5   34.20    5.40
   5   3   5   34.60    7.00
   5   3   5   40.00    7.70
  -5  -2  -5  105.89    7.40
  -5  -2  -5  105.69    8.50
  -5  -2  -5  100.29    8.80
   5   2   5  108.49    8.60
  -5  -1  -5   31.10    4.80
  -5  -1  -5   40.20    4.90
  -5  -1  -5   36.30    4.10
   5   1   5   34.60    4.80
   5   1   5   35.20    4.80
   5   1   5   32.60    3.50
  -5   0  -5   -2.20    2.00
  -5   0  -5    0.80    1.80
  -5   0  -5    1.50    2.40
   5   0   5    0.50    2.20
   5   0   5    0.60    2.40
  -5   1  -5   33.30    4.20
  -5   1  -5   35.50    5.00
  -5   1  -5   32.10    4.20
   5  -1   5   35.30    4.40
   5  -1   5   45.60    5.20
   5  -1   5   27.70    4.00
  -5   2  -5   99.99    8.50
  -5   2  -5  123.49    8.70
   5  -2   5  104.09    8.20
   5  -2   5  119.69   13.20
   5  -2   5  103.89    7.30
  -5   3  -5   42.80    5.70
  -5   3  -5   41.60    5.80
  -5   3  -5   43.90    6.00
   5  -3   5   41.90    5.90
   5  -3   5   35.70    5.50
   5  -3   5   38.00    6.70
  -5   4  -5    6.60    4.00
  -5   4  -5    5.10    3.80
  -5   4  -5    3.80    3.70
   5  -4   5    9.70    4.30
   5  -4   5    2.60    3.20
   5  -4   5    1.40    3.60
  -5   5  -5   53.99   10.50
  -5   5  -5   46.00    9.50
  -5   5  -5   57.79   10.00
   5  -5   5   28.90    7.60
   5  -5   5   41.40    8.70
   5  -5   5   38.70    8.90
  -5   6  -5   12.70    7.10
  -5   6  -5   12.10    6.30
   5  -6   5    2.80    5.00
   5  -6   5    2.20    4.00
  -6  -5  -5   27.50    8.80
   6   5   5   18.40    8.40
  -6  -4  -5   29.90    8.60
  -6  -4  -5   25.70    6.60
   6   4   5   16.80    5.50
   6   4   5   34.70    8.60
  -6  -3  -5   70.09    8.20
  -6  -3  -5   90.29    8.70
   6   3   5   76.79    8.50
   6   3   5   54.69    7.80
  -6  -2  -5    3.50    3.40
  -6  -2  -5    5.40    3.70
   6   2   5    9.20    4.20
   6   2   5    8.10    3.70
  -6  -1  -5  440.26   22.00
  -6  -1  -5  440.96   22.30
  -6  -1  -5  410.86   20.20
   6   1   5  395.46   21.90
   6   1   5  423.86   22.20
  -6   0  -5   -1.20    2.20
  -6   0  -5   -0.40    2.10
  -6   0  -5   -1.10    2.70
   6   0   5   -1.00    2.80
   6   0   5    2.00    3.20
  -6   1  -5  400.16   22.00
  -6   1  -5  425.66   21.10
  -6   1  -5  430.86   20.60
   6  -1   5  443.86   21.20
   6  -1   5  434.96   20.20
   6  -1   5  403.66   21.90
  -6   2  -5    3.50    2.90
  -6   2  -5   15.80    4.60
   6  -2   5    6.60    3.60
   6  -2   5    3.60    3.00
  -6   3  -5   76.79    8.00
  -6   3  -5   67.39    8.60
   6  -3   5   75.19    8.30
   6  -3   5   83.09    9.10
  -6   4  -5   19.10    5.90
   6  -4   5   16.60    7.30
   6  -4   5   25.30    7.10
  -6   5  -5   21.60    7.20
   6  -5   5   15.40    6.40
   6  -5   5   15.50    5.50
  -6   6  -5    0.90    5.50
   6  -6   5   -1.10    5.60
  -7  -5  -5    0.00    5.40
   7   5   5    2.00    6.70
  -7  -4  -5    4.00    5.50
  -7  -4  -5    5.00    4.40
   7   4   5    5.40    6.00
  -7  -3  -5    1.40    3.80
  -7  -3  -5    5.30    4.70
   7   3   5    3.90    4.50
   7   3   5   10.50    5.10
  -7  -2  -5   22.60    6.60
  -7  -2  -5   19.10    6.10
   7   2   5   12.00    5.40
   7   2   5   19.80    5.90
  -7  -1  -5   35.40    7.50
  -7  -1  -5   15.90    5.10
   7   1   5   24.00    5.90
   7   1   5   20.70    5.90
  -7   0  -5   -2.30    2.00
  -7   0  -5    1.60    3.80
  -7   0  -5    1.00    3.20
   7   0   5   -2.00    3.10
   7   0   5   -0.80    2.50
  -7   1  -5   28.90    6.00
  -7   1  -5   22.50    6.00
   7  -1   5   27.20    5.90
   7  -1   5   25.10    6.40
  -7   2  -5   15.00    4.80
  -7   2  -5   14.10    5.30
   7  -2   5   25.00    6.00
  -7   3  -5   -0.80    2.80
  -7   3  -5    7.80    4.70
   7  -3   5    6.10    4.70
   7  -3   5    5.60    4.80
  -7   4  -5    6.00    5.60
  -7   4  -5    3.30    4.10
   7  -4   5    0.10    4.80
   7  -4   5   -0.50    3.60
  -7   5  -5    4.50    4.70
   7  -5   5    2.20    6.40
   7  -5   5   10.70    6.00
  -8  -4  -5   -1.80    4.10
  -8  -4  -5   11.10    7.20
   8   4   5   -1.70    5.80
  -8  -3  -5    4.30    5.40
  -8  -3  -5   -1.20    3.80
   8   3   5    1.00    4.90
   8   3   5    0.10    4.40
  -8  -2  -5    8.70    5.10
  -8  -2  -5    8.30    5.80
   8   2   5   15.10    7.20
  -8  -1  -5    4.90    4.50
  -8  -1  -5    1.80    4.60
   8   1   5    7.60    4.50
  -8   0  -5   -2.00    3.90
   8   0   5   -0.80    3.10
   8   0   5    2.50    3.90
   8  -1   5   10.80    5.70
   8  -1   5   15.70    5.60
  -8   2  -5   11.60    5.80
  -8   2  -5   14.00    5.70
   8  -2   5    7.40    5.10
  -8   3  -5    3.70    4.50
  -8   3  -5    4.20    4.50
   8  -3   5    0.00    4.10
  -8   4  -5   -1.50    5.10
  -8   4  -5    1.80    4.50
   8  -4   5    0.30    4.10
  -9  -3  -5    5.80    6.50
   9   3   5    8.60    7.80
  -9  -2  -5   20.40    8.00
  -9  -2  -5    8.70    7.20
   9   2   5   23.00    9.40
   9   2   5   16.30    7.30
  -9  -1  -5    7.10    5.40
  -9  -1  -5    8.10    6.60
   9   1   5    9.10    6.30
   9   1   5    5.40    5.70
  -9   0  -5   -0.80    3.80
   9   0   5    4.70    5.00
   9   0   5    0.40    4.60
  -9   1  -5   20.40    8.60
   9  -1   5   11.50    5.90
  -9   2  -5   19.80    8.10
   9  -2   5   28.00    8.70
  -9   3  -5   -2.70    5.10
  -9   3  -5   -2.20    4.80
   9  -3   5    7.80    6.50
 -10  -1  -5    4.00    5.90
  10   1   5   -1.50    5.50
 -10   0  -5    2.30    5.60
  10   0   5   -0.20    5.10
 -10   1  -5   -2.10    5.00
  10  -1   5    2.80    5.90
  10  -1  -6    2.00    4.80
 -10   1   6    0.10    4.60
  10   0  -6    6.00    7.00
  10   1  -6    5.70    6.80
 -10  -1   6    4.50    6.30
 -10  -1   6    0.80    5.90
   9  -3  -6    0.80    5.50
  -9   3   6   10.60    6.50
   9  -2  -6    3.90    5.20
  -9   2   6   -2.20    3.30
  -9   2   6    3.60    5.90
   9  -1  -6    4.20    5.10
   9  -1  -6    8.10    6.00
  -9   1   6    4.30    5.70
  -9   1   6    2.10    4.10
   9   0  -6   56.59   10.90
   9   0  -6   46.50   10.10
  -9   0   6   56.29    9.40
  -9   0   6   73.59   12.80
   9   1  -6    7.70    8.60
   9   1  -6    2.30    4.80
   9   1  -6    4.40    5.90
  -9  -1   6    3.20    5.20
  -9  -1   6    3.10    4.60
   9   2  -6    3.20    7.00
   9   2  -6   -2.30    6.90
  -9  -2   6   -1.90    5.40
  -9  -2   6    2.20    4.40
   9   3  -6    7.30    8.70
  -9  -3   6   19.90    9.80
   8  -4  -6    7.90    6.10
  -8   4   6    1.40    5.30
   8  -3  -6   28.00    7.40
  -8   3   6   45.50    8.70
   8  -2  -6   64.09    8.30
   8  -2  -6   50.49    8.10
  -8   2   6   56.59   10.70
  -8   2   6   55.59    8.50
   8  -1  -6   -3.00    3.30
   8  -1  -6   -0.50    3.20
  -8   1   6    2.10    3.70
  -8   1   6    0.00    3.50
   8   0  -6    3.70    5.80
   8   0  -6   -0.30    4.10
   8   0  -6    1.90    3.60
  -8   0   6   10.70    4.90
  -8   0   6   12.40    5.20
  -8   0   6    6.20    3.90
   8   1  -6    0.10    3.90
  -8  -1   6    0.10    4.00
  -8  -1   6    4.70    4.60
  -8  -1   6    1.10    3.40
   8   2  -6   61.49   11.20
  -8  -2   6   67.59   12.20
  -8  -2   6   64.89    8.10
  -8  -2   6   49.80    7.70
   8   3  -6   30.40   11.20
   8   3  -6   34.60    9.50
  -8  -3   6   44.70    9.40
  -8  -3   6   38.40    8.80
   8   4  -6    6.90    8.40
   8   4  -6   11.50    6.70
  -8  -4   6   -1.40    4.60
  -8  -4   6    6.30    5.10
   7  -5  -6   17.20    6.80
  -7   5   6   26.40    8.20
   7  -4  -6    2.30    4.70
  -7   4   6    4.00    4.40
  -7   3   6   -1.40    3.00
  -7   3   6    2.80    4.70
   7  -2  -6   73.99    8.20
   7  -2  -6   90.69    9.20
  -7   2   6   95.59    8.90
  -7   2   6   77.29    8.50
   7  -1  -6   37.20    5.80
   7  -1  -6   34.60    6.60
  -7   1   6   39.40    7.00
  -7   1   6   24.20    6.30
   7   0  -6   57.69    7.40
   7   0  -6   47.70    6.70
  -7   0   6   53.59    6.70
  -7   0   6   60.59    7.30
  -7   0   6   60.99    7.10
   7   1  -6   30.00    6.60
   7   1  -6   36.20    7.50
  -7  -1   6   30.30    6.80
  -7  -1   6   24.10    6.10
  -7  -1   6   39.40    5.70
   7   2  -6   84.39   10.00
   7   2  -6   86.59    9.00
  -7  -2   6   97.59    9.80
  -7  -2   6  101.59    9.60
  -7  -2   6   82.69    8.60
   7   3  -6    7.60    5.40
  -7  -3   6    0.10    3.00
  -7  -3   6    2.70    4.30
   7   4  -6    4.70    6.80
   7   4  -6   -3.90    4.70
  -7  -4   6   -4.60    3.20
  -7  -4   6    3.50    5.40
   7   5  -6   28.90   11.80
   7   5  -6   38.80   11.40
  -7  -5   6   28.70   10.70
  -7  -5   6   31.90    8.90
   6  -6  -6   -0.20    5.10
  -6   6   6    3.80    6.20
   6  -5  -6   25.40    7.30
   6  -5  -6   25.60    7.70
  -6   5   6   35.90    8.10
  -6   5   6   30.60    7.90
   6  -4  -6   44.90    8.50
  -6   4   6   32.20    7.40
   6  -3  -6   68.19    7.70
   6  -3  -6   49.00    6.80
  -6   3   6   61.29    7.20
  -6   3   6   60.49    7.30
   6  -2  -6    6.00    3.00
   6  -2  -6    9.40    4.00
  -6   2   6    9.00    5.90
  -6   2   6    8.60    3.50
   6  -1  -6  257.77   15.20
  -6   1   6  262.67   13.70
  -6   1   6  261.47   15.00
  -6   1   6  252.37   14.80
   6   0  -6 1026.80   43.10
   6   0  -6 1002.40   42.40
  -6   0   6  996.10   42.50
  -6   0   6  952.80   41.50
   6   1  -6  252.07   14.40
   6   1  -6  243.88   15.30
  -6  -1   6  243.28   14.90
  -6  -1   6  262.67   15.20
  -6  -1   6  245.38   14.50
   6   2  -6   12.90    4.50
   6   2  -6    6.90    4.10
  -6  -2   6    5.90    3.50
  -6  -2   6   11.80    5.00
  -6  -2   6    7.90    3.30
   6   3  -6   51.89    7.90
  -6  -3   6   44.70    6.00
  -6  -3   6   46.70    6.60
  -6  -3   6   56.69    7.30
   6   4  -6   35.00    8.90
   6   4  -6   46.10   12.20
  -6  -4   6   28.40    6.70
  -6  -4   6   47.90    7.60
  -6  -4   6   40.00    9.60
   6   5  -6   33.10    9.70
   6   5  -6   35.10    8.30
   6   5  -6   41.50   11.30
  -6  -5   6   34.20    7.70
  -6  -5   6   47.10   11.60
   6   6  -6    7.30    8.20
  -6  -6   6   13.30    8.00
  -6  -6   6   10.40    7.40
   5  -6  -6   48.90   10.10
   5  -6  -6   43.60   11.10
  -5   6   6   54.69   11.90
  -5   6   6   59.19   12.10
   5  -5  -6    6.70    4.60
  -5   5   6   12.90    5.80
   5  -4  -6   49.70    6.80
   5  -4  -6   47.30    7.00
  -5   4   6   47.10    7.40
  -5   4   6   44.10    7.80
   5  -3  -6   17.60    4.10
   5  -3  -6   30.10    5.30
   5  -3  -6   26.80    5.50
  -5   3   6   30.10    5.70
  -5   3   6   30.90    5.60
  -5   3   6   31.00    5.90
   5  -2  -6    0.10    1.90
   5  -2  -6   -0.60    1.80
   5  -2  -6    1.40    2.50
  -5   2   6   -1.00    1.80
  -5   2   6    2.40    2.40
  -5   2   6    1.50    1.90
   5  -1  -6    4.50    2.00
   5  -1  -6    7.80    3.20
   5  -1  -6    2.00    2.40
  -5   1   6    4.90    2.80
  -5   1   6    0.60    1.90
  -5   1   6    2.80    2.50
  -5   1   6    5.70    2.10
   5   0  -6  146.89    9.60
   5   0  -6  155.38    9.30
  -5   0   6  137.79    9.40
  -5   0   6  135.09    9.10
  -5   0   6  139.19    8.80
   5   1  -6    8.40    2.70
   5   1  -6    2.60    3.00
  -5  -1   6    4.00    2.60
  -5  -1   6    2.40    2.70
  -5  -1   6    3.00    2.70
   5   2  -6   -1.40    2.20
   5   2  -6    2.40    2.20
  -5  -2   6   -0.10    2.10
  -5  -2   6   -3.60    2.30
  -5  -2   6   -2.90    1.30
   5   3  -6   22.60    4.60
   5   3  -6   32.10    6.40
  -5  -3   6   23.60    5.60
  -5  -3   6   26.90    5.70
   5   4  -6   58.79    9.90
   5   4  -6   45.10    6.90
  -5  -4   6   38.30    6.10
  -5  -4   6   37.00    5.80
  -5  -4   6   49.99    7.00
   5   5  -6    7.70    5.60
   5   5  -6   11.70    6.50
  -5  -5   6    0.50    4.00
  -5  -5   6    2.20    5.30
  -5  -5   6    8.30    4.20
   5   6  -6   69.99   16.20
   5   6  -6   47.60    9.60
  -5  -6   6   51.99   11.50
  -5  -6   6   51.59    9.40
   4  -6  -6    5.20    5.50
   4  -6  -6    1.70    4.40
  -4   6   6   -2.40    4.10
  -4   6   6   -4.00    3.70
   4  -5  -6   23.70    5.90
   4  -5  -6   35.50    6.90
  -4   5   6   29.20    7.40
  -4   5   6   18.00    6.30
   4  -4  -6   12.00    4.10
   4  -4  -6   15.40    4.70
  -4   4   6   27.10    5.80
  -4   4   6   20.00    5.20
   4  -3  -6  250.97   14.20
   4  -3  -6  237.58   13.00
   4  -3  -6  269.67   15.00
  -4   3   6  268.27   15.00
  -4   3   6  244.98   14.30
  -4   3   6  253.67   13.50
   4  -2  -6    5.30    2.20
   4  -2  -6    8.10    2.80
   4  -2  -6    1.00    1.70
  -4   2   6    9.10    2.80
  -4   2   6   11.30    3.10
  -4   2   6    7.00    2.50
   4  -1  -6   -0.80    1.60
   4  -1  -6    4.20    2.00
   4  -1  -6    4.80    2.30
   4  -1  -6    1.30    1.40
  -4   1   6   -0.50    1.50
  -4   1   6    0.40    1.20
  -4   1   6    5.20    2.30
  -4   1   6    3.90    2.10
   4   0  -6   73.99    5.70
   4   0  -6   83.39    5.70
   4   0  -6   72.29    3.80
  -4   0   6   69.09    4.50
  -4   0   6   72.59    5.70
  -4   0   6   58.29    5.10
  -4   0   6   72.69    5.60
   4   1  -6    2.60    2.00
   4   1  -6    0.60    1.70
  -4  -1   6    0.00    1.50
  -4  -1   6    1.50    2.10
  -4  -1   6    2.10    1.30
  -4  -1   6    2.40    2.20
   4   2  -6    2.80    1.90
   4   2  -6   -0.70    2.10
  -4  -2   6    3.60    1.90
  -4  -2   6    6.20    2.50
  -4  -2   6    5.70    2.80
  -4  -2   6    3.20    2.60
   4   3  -6  262.97   14.10
   4   3  -6  236.38   12.60
  -4  -3   6  232.08   13.40
  -4  -3   6  235.88   12.70
  -4  -3   6  252.87   14.10
  -4  -3   6  222.28   13.70
   4   4  -6   11.30    4.90
   4   4  -6   11.50    5.20
  -4  -4   6   25.40    5.50
  -4  -4   6   19.30    5.40
  -4  -4   6   14.20    4.20
   4   5  -6   32.20    8.20
   4   5  -6   27.30    6.90
  -4  -5   6   24.40    6.10
  -4  -5   6   18.80    5.50
  -4  -5   6   16.20    6.50
   4   6  -6    0.20    3.60
   4   6  -6   -2.30    4.90
   4   6  -6   -5.10    3.10
  -4  -6   6   -0.20    3.50
   3  -7  -6    6.00    5.70
   3  -7  -6    2.30    6.20
  -3   7   6    4.90    7.70
  -3   7   6    7.00    7.90
   3  -6  -6    2.50    6.30
   3  -6  -6    0.70    3.40
  -3   6   6    3.00    4.20
  -3   6   6    4.30    5.20
   3  -5  -6    9.30    4.50
   3  -5  -6   15.50    5.20
  -3   5   6    6.70    3.90
  -3   5   6   14.10    5.70
   3  -4  -6  121.79    9.80
   3  -4  -6  118.49    9.00
  -3   4   6  109.69    9.20
  -3   4   6  119.19   10.00
  -3   4   6  109.89    8.00
   3  -3  -6   22.10    4.40
   3  -3  -6   23.30    3.30
   3  -3  -6   30.40    4.20
  -3   3   6   29.40    3.40
  -3   3   6   30.90    4.20
  -3   3   6   29.60    4.40
   3  -2  -6   99.39    6.60
   3  -2  -6   97.79    6.30
   3  -2  -6   90.19    6.40
  -3   2   6   88.49    6.50
  -3   2   6   98.09    6.10
  -3   2   6   89.79    6.50
   3  -1  -6  350.56   15.50
   3  -1  -6  364.06   16.10
   3  -1  -6  355.66   15.00
  -3   1   6  348.77   15.00
  -3   1   6  374.06   16.10
  -3   1   6  370.86   16.40
  -3   1   6  388.06   16.10
   3   0  -6   35.60    3.20
   3   0  -6   31.30    3.40
   3   0  -6   35.40    2.30
   3   0  -6   31.70    2.70
  -3   0   6   34.70    3.30
  -3   0   6   32.30    2.10
  -3   0   6   40.90    3.40
  -3   0   6   30.30    3.30
  -3   0   6   31.80    2.80
   3   1  -6  352.76   17.50
   3   1  -6  365.76   15.90
  -3  -1   6  392.66   17.00
  -3  -1   6  372.56   16.80
  -3  -1   6  366.46   18.70
  -3  -1   6  380.06   15.60
   3   2  -6   97.19    6.60
   3   2  -6   98.09    5.00
   3   2  -6   90.09    4.90
   3   2  -6   96.99    5.80
  -3  -2   6   93.89    5.00
  -3  -2   6   98.79    6.00
  -3  -2   6   91.59    6.40
  -3  -2   6   83.19    6.50
  -3  -2   6   97.09    6.80
   3   3  -6   33.70    4.20
  -3  -3   6   30.20    4.20
  -3  -3   6   28.00    3.30
  -3  -3   6   29.70    3.90
  -3  -3   6   26.60    3.80
  -3  -3   6   31.10    5.40
   3   4  -6  135.19   10.30
   3   4  -6  127.99    9.80
   3   4  -6  104.79    8.10
   3   4  -6  137.29    9.20
  -3  -4   6  127.19    9.60
  -3  -4   6  144.19    9.80
  -3  -4   6  130.49    9.70
   3   5  -6    1.50    2.90
   3   5  -6    5.30    4.10
   3   5  -6    5.30    3.80
  -3  -5   6    4.40    4.10
  -3  -5   6    3.90    3.70
  -3  -5   6    2.80    2.90
  -3  -5   6    1.50    3.20
   3   6  -6    6.10    4.40
   3   6  -6    2.40    5.30
  -3  -6   6    0.40    3.70
   3   7  -6    4.30    6.80
   2  -7  -6   22.70    9.10
  -2   7   6   42.40   11.90
  -2   7   6   19.10   10.00
   2  -6  -6    1.50    4.20
   2  -6  -6   -6.00    3.00
  -2   6   6   -5.10    2.80
   2  -5  -6   23.60    5.40
   2  -5  -6   12.40    4.80
   2  -5  -6   14.30    4.60
  -2   5   6   24.70    5.70
  -2   5   6    4.10    4.20
   2  -4  -6   16.20    4.10
  -2   4   6   25.10    3.50
  -2   4   6   21.20    4.50
   2  -3  -6    4.60    2.60
   2  -3  -6   16.60    3.10
   2  -3  -6   10.90    2.90
   2  -3  -6   10.90    3.00
  -2   3   6    7.00    2.10
  -2   3   6   16.90    3.70
  -2   3   6   16.90    3.50
   2  -2  -6   82.59    5.90
   2  -2  -6  105.69    5.70
  -2   2   6   91.09    5.20
  -2   2   6  102.79    6.20
  -2   2   6   84.89    6.00
   2  -1  -6  219.08   10.50
   2  -1  -6  235.18   10.10
   2  -1  -6  231.28    9.80
   2  -1  -6  237.48   10.50
   2  -1  -6  225.58   10.30
  -2   1   6  234.48   10.50
  -2   1   6  234.18   10.70
  -2   1   6  217.88   10.90
  -2   1   6  222.38   10.00
   2   0  -6  572.44   22.30
   2   0  -6  568.64   21.30
   2   0  -6  562.04   22.40
   2   0  -6  581.14   22.80
   2   0  -6  511.25   22.20
  -2   0   6  571.84   22.70
  -2   0   6  543.55   22.50
  -2   0   6  582.84   22.50
  -2   0   6  584.04   21.40
  -2   0   6  538.05   22.30
  -2   0   6  587.94   22.40
   2   1  -6  226.88   10.40
   2   1  -6  240.58    9.30
   2   1  -6  238.08   10.10
   2   1  -6  234.48   11.00
  -2  -1   6  244.78    9.30
  -2  -1   6  248.58   10.60
  -2  -1   6  247.38   11.20
  -2  -1   6  240.38   10.90
  -2  -1   6  225.28   11.00
  -2  -1   6  230.68   10.10
   2   2  -6  107.49    6.20
   2   2  -6  102.99    5.50
  -2  -2   6   86.89    6.10
  -2  -2   6   97.79    6.30
  -2  -2   6   96.79    5.40
  -2  -2   6   94.39    6.10
  -2  -2   6   96.39    5.40
  -2  -2   6  101.09    6.20
   2   3  -6   18.80    4.00
   2   3  -6   11.10    3.00
   2   3  -6   10.00    3.00
   2   3  -6   10.70    2.30
  -2  -3   6    7.60    2.40
  -2  -3   6    7.90    2.90
  -2  -3   6   12.00    3.00
  -2  -3   6   10.80    2.80
  -2  -3   6   13.30    3.30
  -2  -3   6   12.40    2.60
   2   4  -6   19.50    4.50
   2   4  -6   17.20    4.20
   2   4  -6   17.80    3.60
   2   4  -6   23.90    4.40
  -2  -4   6   24.10    4.60
  -2  -4   6   16.00    4.40
  -2  -4   6   26.80    4.50
  -2  -4   6   14.90    3.70
  -2  -4   6   17.60    4.10
  -2  -4   6   15.60    4.20
   2   5  -6   18.10    4.80
   2   5  -6   28.50    6.50
   2   5  -6   22.70    5.10
  -2  -5   6    5.50    3.40
  -2  -5   6   31.60    6.30
  -2  -5   6   21.60    5.20
  -2  -5   6   12.10    4.30
   2   6  -6   -3.70    2.90
   2   6  -6   -2.30    4.40
   2   6  -6    0.20    3.80
  -2  -6   6    3.10    4.00
  -2  -6   6   -1.70    3.20
   2   7  -6   21.20    7.80
  -2  -7   6   37.60   10.80
   1  -7  -6    3.90    5.70
  -1   7   6   -1.00    5.20
  -1   7   6    1.60    5.10
   1  -6  -6   20.60    7.10
   1  -6  -6   20.00    6.40
   1  -6  -6   15.80    5.60
  -1   6   6   27.10    8.20
  -1   6   6   33.20    7.50
   1  -5  -6    7.80    3.90
   1  -5  -6   14.00    4.70
   1  -5  -6    6.20    4.20
  -1   5   6   14.00    5.00
  -1   5   6   10.70    3.80
   1  -4  -6    2.50    2.30
   1  -4  -6    0.70    2.50
   1  -4  -6   -1.60    2.00
   1  -4  -6    7.20    3.50
  -1   4   6    4.70    2.90
  -1   4   6    4.90    2.90
  -1   4   6    3.00    2.20
   1  -3  -6   66.99    4.60
   1  -3  -6   53.59    5.00
   1  -3  -6   57.29    5.30
   1  -3  -6   58.79    5.60
  -1   3   6   62.29    4.30
  -1   3   6   57.09    5.40
  -1   3   6   70.19    5.30
   1  -2  -6    2.30    1.10
   1  -2  -6    2.50    1.50
   1  -2  -6    3.90    1.80
   1  -2  -6    3.20    1.70
   1  -2  -6    1.00    1.70
  -1   2   6    1.90    1.00
  -1   2   6    1.90    1.60
  -1   2   6    1.50    1.30
  -1   2   6    5.00    1.30
   1  -1  -6 3197.98  114.39
   1  -1  -6 3167.88  113.39
   1  -1  -6 2915.11  114.39
   1  -1  -6 3031.90  114.19
   1  -1  -6 3091.89  113.29
   1  -1  -6 3079.49  114.19
   1  -1  -6 2953.40  114.29
  -1   1   6 3188.88  113.39
  -1   1   6 3044.10  114.29
  -1   1   6 2908.51  114.39
  -1   1   6 3087.29  114.39
  -1   1   6 2901.51  114.09
  -1   1   6 3267.77  114.29
  -1   1   6 3058.69  114.59
   1   0  -6 1464.65   53.99
   1   0  -6 1389.76   53.99
   1   0  -6 1437.76   54.39
   1   0  -6 1398.46   53.69
   1   0  -6 1386.96   53.29
   1   0  -6 1417.26   53.79
   1   0  -6 1463.15   53.79
  -1   0   6 1402.06   53.89
  -1   0   6 1467.95   53.59
  -1   0   6 1473.25   53.69
  -1   0   6 1497.75   54.09
  -1   0   6 1418.86   53.29
  -1   0   6 1411.36   53.99
  -1   0   6 1463.95   53.29
   1   1  -6 3173.88  114.29
   1   1  -6 3161.48  115.49
   1   1  -6 3069.09  115.09
   1   1  -6 3097.39  116.39
   1   1  -6 3116.29  115.39
   1   1  -6 3189.68  114.79
   1   1  -6 3331.57  114.39
  -1  -1   6 3023.70  115.09
  -1  -1   6 3221.88  114.79
  -1  -1   6 2933.61  115.39
  -1  -1   6 3023.20  115.39
  -1  -1   6 3057.39  115.49
  -1  -1   6 2814.02  115.29
   1   2  -6    0.70    1.10
   1   2  -6    0.60    1.60
   1   2  -6    0.70    1.30
   1   2  -6    4.70    1.50
   1   2  -6    0.10    1.30
  -1  -2   6    2.70    1.60
  -1  -2   6    5.10    1.90
  -1  -2   6    0.10    1.30
  -1  -2   6    4.10    1.70
  -1  -2   6    2.70    1.60
   1   3  -6   56.99    4.40
   1   3  -6   67.09    5.40
   1   3  -6   62.09    4.90
  -1  -3   6   61.69    5.10
  -1  -3   6   68.59    5.70
  -1  -3   6   66.99    4.50
  -1  -3   6   74.49    5.60
  -1  -3   6   60.19    4.80
  -1  -3   6   62.89    4.60
  -1  -3   6   69.39    5.40
   1   4  -6    4.20    2.50
   1   4  -6    5.50    3.00
   1   4  -6    2.30    2.60
   1   4  -6    6.80    3.20
  -1  -4   6    1.70    2.40
  -1  -4   6    1.60    1.90
  -1  -4   6    3.80    2.50
  -1  -4   6    1.40    2.00
  -1  -4   6    1.60    2.60
   1   5  -6   14.40    4.60
   1   5  -6   12.70    4.50
  -1  -5   6   13.30    5.10
  -1  -5   6   15.40    4.60
  -1  -5   6   16.00    4.80
   1   6  -6   20.80    6.00
   1   6  -6   20.30    5.90
  -1  -6   6   29.50    7.10
  -1  -6   6   26.60    7.20
   1   7  -6    1.80    6.00
   1   7  -6    0.80    4.30
  -1  -7   6    1.80    5.30
   0  -7  -6    0.50    5.40
   0   7   6   -0.20    5.20
   0   7   6   -0.60    5.40
   0  -6  -6   52.19    6.90
   0  -6  -6   39.40   10.10
   0  -6  -6   26.20    8.10
   0   6   6   45.20    8.90
   0  -5  -6   80.59    8.90
   0  -5  -6   53.79    7.50
   0  -5  -6   62.79    7.10
   0   5   6   73.49    8.30
   0   5   6   49.80    6.60
   0  -4  -6   29.30    5.00
   0  -4  -6   33.20    4.00
   0  -4  -6   36.70    5.20
   0  -4  -6   50.19    5.90
   0   4   6   30.70    5.70
   0   4   6   38.80    4.70
   0   4   6   28.10    3.60
   0  -3  -6  391.46   17.30
   0  -3  -6  360.96   17.50
   0  -3  -6  356.66   17.10
   0  -3  -6  357.16   15.60
   0  -3  -6  373.76   17.40
   0   3   6  353.86   15.70
   0   3   6  350.96   17.30
   0   3   6  374.26   16.50
   0  -2  -6  321.27   14.40
   0  -2  -6  312.77   14.70
   0  -2  -6  330.37   14.10
   0  -2  -6  329.57   14.70
   0  -2  -6  327.47   13.60
   0   2   6  327.87   13.40
   0   2   6  315.47   13.80
   0   2   6  318.87   14.60
   0   2   6  335.67   13.40
   0  -1  -6   50.59    2.60
   0  -1  -6   44.60    3.00
   0  -1  -6   40.60    2.10
   0  -1  -6   42.60    3.10
   0  -1  -6   43.60    2.70
   0  -1  -6   50.59    3.20
   0  -1  -6   41.20    2.90
   0   1   6   44.90    3.10
   0   1   6   43.00    2.50
   0   1   6   42.80    3.00
   0   1   6   42.40    2.90
   0   1   6   37.80    2.10
   0   1   6   38.40    3.00
   0   1   6   41.40    3.10
   0   1   6   47.00    3.20
   0   0  -6  590.84   22.80
   0   0  -6  614.64   22.90
   0   0  -6  599.34   22.40
   0   0  -6  594.94   22.50
   0   0  -6  589.24   22.70
   0   0  -6  601.04   22.80
   0   0  -6  598.34   22.50
   0   0   6  592.94   22.60
   0   0   6  558.24   22.70
   0   0   6  592.74   22.40
   0   0   6  633.34   22.50
   0   0   6  592.04   22.80
   0   0   6  577.74   22.50
   0   1  -6   46.40    3.40
   0   1  -6   43.30    2.50
   0   1  -6   44.90    3.10
   0   1  -6   45.20    3.20
   0   1  -6   46.80    3.10
   0   1  -6   45.50    3.10
   0   1  -6   47.50    2.90
   0   1  -6   43.70    2.20
   0  -1   6   52.99    3.10
   0  -1   6   52.89    3.20
   0  -1   6   50.29    2.30
   0  -1   6   54.39    3.50
   0  -1   6   45.10    3.10
   0   2  -6  330.87   13.70
   0   2  -6  305.27   14.30
   0   2  -6  333.77   12.80
   0   2  -6  333.97   13.60
   0   2  -6  321.47   14.50
   0   2  -6  316.87   12.90
   0  -2   6  323.47   12.90
   0  -2   6  342.27   13.70
   0  -2   6  288.17   14.30
   0  -2   6  339.77   14.40
   0  -2   6  335.37   14.80
   0   3  -6  304.07   16.20
   0   3  -6  365.86   14.80
   0   3  -6  360.96   14.60
   0   3  -6  369.06   15.50
   0   3  -6  357.26   16.80
   0  -3   6  356.56   14.70
   0  -3   6  368.26   17.10
   0  -3   6  350.96   16.80
   0  -3   6  371.26   16.00
   0  -3   6  365.66   17.40
   0   4  -6   34.30    4.70
   0   4  -6   33.20    4.50
   0   4  -6   29.10    3.80
   0  -4   6   34.70    4.20
   0  -4   6   37.30    4.60
   0  -4   6   23.10    5.00
   0  -4   6   34.00    4.90
   0   5  -6   69.09    7.20
   0   5  -6   62.49    7.40
   0  -5   6   60.49    7.40
   0  -5   6   66.89    7.30
   0  -5   6   79.59    8.50
   0   6  -6   43.30    8.10
   0   6  -6   37.20    7.60
   0  -6   6   33.80    8.20
   0   7  -6   -5.80    3.50
   0   7  -6   -0.90    5.50
   0  -7   6    0.60    5.20
   0  -7   6    3.90    5.40
  -1  -7  -6   26.60    8.30
   1   7   6   42.20   10.10
   1   7   6   26.50   10.20
  -1  -6  -6    3.30    4.40
  -1  -6  -6    6.90    5.90
  -1  -6  -6    9.50    4.70
   1   6   6    9.50    7.50
   1   6   6   10.10    5.10
   1   6   6   10.30    4.70
  -1  -5  -6   26.30    6.00
  -1  -5  -6   20.00    5.30
  -1  -5  -6   31.00    6.60
   1   5   6    7.90    4.00
   1   5   6    8.60    4.00
   1   5   6   27.70    5.70
  -1  -4  -6   10.30    3.50
  -1  -4  -6   15.00    3.90
  -1  -4  -6   11.80    2.90
  -1  -4  -6    6.40    2.70
  -1  -4  -6    5.60    3.40
  -1  -4  -6    8.70    3.40
  -1  -4  -6    5.00    2.80
   1   4   6    9.40    2.80
   1   4   6   12.80    3.70
   1   4   6    4.70    2.50
  -1  -3  -6  329.77   14.80
  -1  -3  -6  348.07   15.30
  -1  -3  -6  340.37   15.00
  -1  -3  -6  344.07   16.00
  -1  -3  -6  346.67   16.00
  -1  -3  -6  329.37   15.30
  -1  -3  -6  309.47   15.70
   1   3   6  327.87   15.20
   1   3   6  336.57   15.90
   1   3   6  301.97   15.50
   1   3   6  293.97   14.60
  -1  -2  -6  218.88   10.30
  -1  -2  -6  227.58   10.30
  -1  -2  -6  215.28    9.70
  -1  -2  -6  221.28    9.60
  -1  -2  -6  208.88   10.20
  -1  -2  -6  203.88   10.30
  -1  -2  -6  207.88   10.40
   1   2   6  203.68    9.50
   1   2   6  217.88   10.40
   1   2   6  204.78   10.20
  -1  -1  -6  499.55   19.00
  -1  -1  -6  456.75   19.60
  -1  -1  -6  501.35   19.50
  -1  -1  -6  497.85   19.80
  -1  -1  -6  524.45   20.10
  -1  -1  -6  506.75   19.80
   1   1   6  441.16   19.60
   1   1   6  487.35   19.70
   1   1   6  496.95   18.80
   1   1   6  485.45   19.40
   1   1   6  484.05   19.40
   1   1   6  529.55   20.00
   1   1   6  476.05   19.20
  -1   0  -6   64.19    3.70
  -1   0  -6   63.79    3.70
  -1   0  -6   70.59    3.60
  -1   0  -6   61.89    3.20
  -1   0  -6   66.09    3.70
  -1   0  -6   70.29    3.80
  -1   0  -6   63.69    3.00
   1   0   6   63.29    3.70
   1   0   6   65.09    3.00
   1   0   6   64.39    3.60
   1   0   6   64.39    3.20
   1   0   6   68.29    3.80
  -1   1  -6  489.45   19.70
  -1   1  -6  485.95   19.70
  -1   1  -6  509.15   19.50
  -1   1  -6  491.15   19.40
  -1   1  -6  473.05   19.40
  -1   1  -6  490.45   19.00
   1  -1   6  476.85   18.30
   1  -1   6  488.45   19.60
   1  -1   6  501.95   19.90
   1  -1   6  484.85   18.30
   1  -1   6  482.55   19.30
   1  -1   6  468.65   19.40
  -1   2  -6  239.88   11.00
  -1   2  -6  227.58   11.00
  -1   2  -6  220.88    9.60
   1  -2   6  215.68   11.10
   1  -2   6  221.18   11.20
   1  -2   6  239.48   10.60
   1  -2   6  219.18   10.80
  -1   3  -6  337.07   15.70
  -1   3  -6  313.47   13.50
   1  -3   6  336.97   16.20
   1  -3   6  318.77   14.80
   1  -3   6  315.57   15.90
   1  -3   6  313.57   13.70
  -1   4  -6   10.20    3.20
  -1   4  -6   12.90    3.70
   1  -4   6    7.80    2.70
   1  -4   6   14.10    4.10
   1  -4   6    6.10    2.90
  -1   5  -6   15.40    5.40
  -1   5  -6   15.30    4.80
  -1   5  -6   25.30    5.50
   1  -5   6   27.40    5.90
   1  -5   6   33.40    6.30
   1  -5   6   23.90    5.90
  -1   6  -6    8.80    6.50
  -1   6  -6    5.90    4.80
   1  -6   6    4.40    4.70
  -1   7  -6   31.40   11.30
  -1   7  -6   31.70    9.50
   1  -7   6   32.80    9.60
   1  -7   6   26.40    9.80
  -2  -6  -6   26.80    9.30
  -2  -6  -6   22.40    6.90
   2   6   6   19.90    7.10
   2   6   6   11.50    5.40
   2   6   6   18.00    5.60
  -2  -5  -6    0.80    3.40
  -2  -5  -6    2.40    3.20
  -2  -5  -6   -0.70    2.50
  -2  -5  -6   -2.60    2.60
  -2  -5  -6   -1.30    3.00
   2   5   6    2.30    3.00
   2   5   6    1.50    3.00
   2   5   6   -0.60    2.40
   2   5   6    4.00    3.50
   2   5   6    0.60    2.40
  -2  -4  -6   70.29    6.60
  -2  -4  -6   85.99    7.40
  -2  -4  -6   86.29    7.40
  -2  -4  -6   75.79    6.70
  -2  -4  -6   71.89    6.10
  -2  -4  -6   68.19    6.70
  -2  -4  -6   72.59    6.20
   2   4   6   76.79    7.00
   2   4   6   74.79    6.30
   2   4   6   70.19    6.70
   2   4   6   68.69    6.70
   2   4   6   69.39    6.10
  -2  -3  -6    0.80    1.90
  -2  -3  -6   -1.70    1.50
  -2  -3  -6   -0.10    1.70
  -2  -3  -6   -1.60    1.10
  -2  -3  -6   -2.30    1.50
  -2  -3  -6   -1.50    1.90
  -2  -3  -6    4.70    2.20
   2   3   6    0.80    1.50
   2   3   6    2.30    1.50
   2   3   6    2.00    2.00
   2   3   6   -0.60    1.50
  -2  -2  -6  546.75   24.10
  -2  -2  -6  575.64   23.60
  -2  -2  -6  565.34   22.90
  -2  -2  -6  574.04   24.00
  -2  -2  -6  575.14   23.90
  -2  -2  -6  580.34   23.50
  -2  -2  -6  550.74   22.60
   2   2   6  557.14   22.80
   2   2   6  539.85   24.60
   2   2   6  537.45   23.20
  -2  -1  -6   -0.10    1.60
  -2  -1  -6    1.10    1.30
  -2  -1  -6    1.40    1.50
  -2  -1  -6    1.70    1.00
   2   1   6    2.10    1.00
   2   1   6    0.80    0.80
   2   1   6    2.60    1.00
   2   1   6    1.60    0.80
   2   1   6    0.40    1.00
  -2   0  -6  509.75   20.30
  -2   0  -6  448.66   20.00
  -2   0  -6  496.45   18.90
  -2   0  -6  533.85   20.70
  -2   0  -6  506.15   19.70
  -2   0  -6  480.15   20.00
   2   0   6  469.55   18.80
   2   0   6  496.65   20.20
   2   0   6  513.95   20.10
   2   0   6  537.85   19.70
   2   0   6  493.95   20.60
  -2   1  -6    0.10    1.20
  -2   1  -6   -1.20    0.90
  -2   1  -6    2.10    1.30
  -2   1  -6    0.50    1.30
  -2   1  -6    0.80    1.30
   2  -1   6   -0.70    1.30
   2  -1   6    2.80    1.20
   2  -1   6   -0.80    1.00
   2  -1   6    1.60    1.30
   2  -1   6    1.00    1.20
  -2   2  -6  544.35   23.00
  -2   2  -6  539.45   22.70
   2  -2   6  549.05   22.90
   2  -2   6  507.85   20.80
   2  -2   6  506.05   23.10
   2  -2   6  547.75   23.10
  -2   3  -6   -1.10    1.50
  -2   3  -6    2.30    1.90
   2  -3   6   -0.60    1.90
   2  -3   6    2.10    1.80
   2  -3   6   -1.30    1.50
  -2   4  -6   70.09    6.70
  -2   4  -6   82.59    7.70
   2  -4   6   85.39    6.70
   2  -4   6   68.69    8.00
  -2   5  -6    0.20    2.90
  -2   5  -6   -3.30    2.70
  -2   5  -6    0.50    2.80
   2  -5   6    6.90    4.30
   2  -5   6   -0.30    2.80
   2  -5   6    5.80    3.20
  -2   6  -6   13.90    7.00
  -2   6  -6   10.90    4.90
   2  -6   6   28.30    8.20
   2  -6   6   17.70    6.00
  -2   7  -6   -2.90    3.70
  -2   7  -6   -5.60    4.60
   2  -7   6    4.50    5.40
   2  -7   6    0.00    5.80
  -3  -5  -6  186.08   13.40
  -3  -5  -6  165.68   12.50
  -3  -5  -6  181.38   13.30
  -3  -5  -6  150.38   12.40
   3   5   6  145.59   11.30
   3   5   6  183.28   13.20
   3   5   6  195.08   14.00
   3   5   6  188.18   12.90
   3   5   6  166.98   12.40
  -3  -4  -6   -2.70    2.90
  -3  -4  -6   -1.30    2.20
  -3  -4  -6    5.70    3.00
  -3  -4  -6   -0.40    2.00
  -3  -4  -6    2.20    2.90
  -3  -4  -6    2.80    2.30
  -3  -4  -6    6.90    4.10
   3   4   6   -0.60    2.20
   3   4   6    9.60    3.10
   3   4   6    1.80    2.30
   3   4   6    0.30    2.30
   3   4   6    4.30    3.30
  -3  -3  -6   74.99    6.50
  -3  -3  -6   88.59    6.00
  -3  -3  -6   77.19    6.40
  -3  -3  -6   70.89    6.50
  -3  -3  -6   83.69    5.70
  -3  -3  -6   73.49    6.80
   3   3   6   68.09    5.90
   3   3   6   82.89    6.50
   3   3   6   73.99    6.60
   3   3   6   71.69    6.70
  -3  -2  -6   15.90    2.30
  -3  -2  -6   19.90    3.70
  -3  -2  -6   14.50    2.20
  -3  -2  -6   13.70    3.50
  -3  -2  -6   14.30    3.80
   3   2   6   17.80    2.90
   3   2   6   21.70    3.50
   3   2   6   27.70    4.50
   3   2   6   14.90    2.10
   3   2   6   18.70    3.50
  -3  -1  -6  997.60   39.90
  -3  -1  -6  909.11   39.70
  -3  -1  -6  981.80   40.10
  -3  -1  -6 1019.80   38.60
   3   1   6 1011.20   38.80
   3   1   6 1016.60   40.20
   3   1   6 1010.60   40.00
  -3   0  -6    5.20    1.60
  -3   0  -6    1.50    1.60
  -3   0  -6   -0.80    1.60
   3   0   6    2.20    1.40
   3   0   6    0.70    1.60
  -3   1  -6  982.10   38.60
  -3   1  -6  991.00   39.20
  -3   1  -6 1027.40   39.90
  -3   1  -6  998.60   38.40
   3  -1   6  985.00   39.30
   3  -1   6  997.70   38.70
   3  -1   6  929.11   39.60
   3  -1   6  988.00   38.30
  -3   2  -6   15.30    2.10
  -3   2  -6   21.70    3.20
  -3   2  -6   22.90    3.40
   3  -2   6   23.40    3.90
   3  -2   6   20.20    3.40
   3  -2   6   16.00    3.40
   3  -2   6   14.20    2.00
  -3   3  -6   92.09    7.40
  -3   3  -6   79.59    6.80
  -3   3  -6   86.09    6.80
   3  -3   6   82.29    6.70
   3  -3   6   81.29    7.10
   3  -3   6   73.49    6.80
  -3   4  -6    3.80    3.60
  -3   4  -6    1.70    2.60
  -3   4  -6    1.70    2.70
   3  -4   6    3.50    3.00
   3  -4   6   -0.50    2.30
   3  -4   6    2.80    3.20
  -3   5  -6  165.28   12.30
  -3   5  -6  176.88   13.00
  -3   5  -6  171.18   14.30
   3  -5   6  157.18   11.60
   3  -5   6  186.68   13.70
   3  -5   6  154.18   14.60
  -3   6  -6   22.60    7.90
  -3   6  -6   12.40    5.60
   3  -6   6   29.40    8.70
   3  -6   6   14.60    6.20
  -3   7  -6    0.10    6.10
  -3   7  -6   -1.50    4.90
   3  -7   6   -3.50    4.90
   3  -7   6   -2.20    5.20
  -4  -5  -6    0.30    3.90
  -4  -5  -6   -1.40    3.70
   4   5   6    0.90    3.80
   4   5   6    3.90    3.50
   4   5   6   -1.30    3.00
  -4  -4  -6   49.30    6.90
  -4  -4  -6   55.39    6.20
  -4  -4  -6   61.69    7.40
   4   4   6   53.69    6.40
   4   4   6   42.30    5.90
   4   4   6   59.59    7.40
  -4  -3  -6  306.27   16.70
  -4  -3  -6  322.57   16.40
  -4  -3  -6  318.77   17.20
  -4  -3  -6  268.57   14.50
   4   3   6  282.37   14.70
   4   3   6  291.97   16.20
   4   3   6  300.27   17.10
  -4  -2  -6   13.90    3.80
  -4  -2  -6    5.80    3.30
  -4  -2  -6    8.70    3.50
  -4  -2  -6   10.00    2.40
   4   2   6   13.50    2.70
   4   2   6    2.90    2.40
   4   2   6    9.40    3.50
  -4  -1  -6   -2.50    1.70
  -4  -1  -6   -0.10    1.30
  -4  -1  -6    0.30    1.90
  -4  -1  -6    1.20    2.00
   4   1   6    0.40    1.10
   4   1   6   -2.10    1.40
   4   1   6    1.60    1.80
  -4   0  -6    7.50    2.70
  -4   0  -6    6.90    2.40
  -4   0  -6    4.30    2.30
   4   0   6    7.50    2.80
   4   0   6    6.30    2.50
   4   0   6    8.70    2.20
  -4   1  -6   -0.20    1.20
  -4   1  -6    1.00    1.90
  -4   1  -6    1.90    1.70
   4  -1   6   -0.50    1.10
   4  -1   6    1.40    1.80
   4  -1   6   -1.50    1.50
   4  -1   6    0.60    1.40
  -4   2  -6   10.70    3.20
  -4   2  -6   14.80    3.00
  -4   2  -6    8.00    2.70
  -4   2  -6   12.30    3.80
   4  -2   6   13.90    3.00
   4  -2   6   10.80    2.80
   4  -2   6   11.30    3.20
   4  -2   6   13.80    3.70
  -4   3  -6  308.17   16.90
  -4   3  -6  331.07   17.00
  -4   3  -6  318.57   17.10
   4  -3   6  305.27   16.60
   4  -3   6  317.97   17.30
   4  -3   6  292.07   16.40
  -4   4  -6   54.29    7.80
  -4   4  -6   60.99    7.40
  -4   4  -6   56.99    7.00
   4  -4   6   52.29    7.50
   4  -4   6   66.99    7.00
   4  -4   6   61.09    7.80
  -4   5  -6   -1.30    2.90
  -4   5  -6   -1.50    2.80
  -4   5  -6   -5.20    2.80
   4  -5   6    2.40    3.40
   4  -5   6    5.80    3.50
   4  -5   6    7.10    4.50
  -4   6  -6    4.10    4.40
  -4   6  -6    2.70    4.80
   4  -6   6    2.80    4.30
   4  -6   6    1.40    4.70
  -5  -5  -6   -0.70    4.30
  -5  -4  -6  125.89   10.60
  -5  -4  -6  132.39   11.60
  -5  -4  -6  122.29   11.30
   5   4   6  134.99   11.60
   5   4   6  131.69   11.10
  -5  -3  -6   61.39    7.10
  -5  -3  -6   64.09    6.80
  -5  -3  -6   62.99    7.20
   5   3   6   51.99    6.70
   5   3   6   50.49    6.60
  -5  -2  -6  174.98   11.60
  -5  -2  -6  162.08   10.80
  -5  -2  -6  138.69    9.10
   5   2   6  160.68   11.00
  -5  -1  -6  211.48   11.50
  -5  -1  -6  225.18   13.00
  -5  -1  -6  210.98   12.80
   5   1   6  229.18   11.00
   5   1   6  208.58   12.80
   5   1   6  235.58   13.40
  -5   0  -6    2.40    2.60
  -5   0  -6    0.90    1.90
  -5   0  -6    1.00    2.40
   5   0   6    2.10    2.60
   5   0   6    4.20    2.10
   5   0   6    1.40    2.30
  -5   1  -6  218.08   12.10
  -5   1  -6  233.28   13.60
  -5   1  -6  215.18   12.40
   5  -1   6  237.88   12.60
   5  -1   6  222.48   13.40
   5  -1   6  247.58   12.60
  -5   2  -6  177.68   11.70
  -5   2  -6  165.28   10.90
   5  -2   6  158.48   10.80
   5  -2   6  169.58    9.90
  -5   3  -6   68.69    7.50
  -5   3  -6   52.29    7.00
  -5   3  -6   60.39    6.90
   5  -3   6   50.59    6.30
   5  -3   6   69.99    7.20
   5  -3   6   47.60    6.40
  -5   4  -6  149.09   11.90
  -5   4  -6  155.88   12.70
  -5   4  -6  160.68   12.80
   5  -4   6  138.09   12.10
   5  -4   6  144.19   11.40
   5  -4   6  135.59   12.80
  -5   5  -6    4.20    4.50
  -5   5  -6   10.80    5.70
  -5   5  -6    4.70    4.10
   5  -5   6    3.90    5.00
   5  -5   6    6.70    5.20
   5  -5   6    5.90    4.40
  -5   6  -6   -3.70    4.40
  -5   6  -6   -2.60    4.20
   5  -6   6    0.60    3.80
   5  -6   6   -2.30    4.40
  -6  -5  -6    6.60    6.00
   6   5   6    5.30    6.70
  -6  -4  -6    4.10    5.30
  -6  -4  -6    6.50    4.30
   6   4   6    1.00    3.50
  -6  -3  -6   19.10    5.30
  -6  -3  -6   21.30    6.70
   6   3   6   13.60    4.90
   6   3   6   21.70    6.40
  -6  -2  -6   22.20    5.80
  -6  -2  -6   31.20    6.60
   6   2   6   24.80    6.40
   6   2   6   27.40    6.00
  -6  -1  -6   96.79    7.50
  -6  -1  -6   89.59    8.70
  -6  -1  -6  103.39    9.00
   6   1   6   93.29    8.50
   6   1   6   83.09    8.50
  -6   0  -6  138.59    9.30
  -6   0  -6  162.18   13.40
  -6   0  -6  132.49   10.40
   6   0   6  123.69   10.10
   6   0   6  154.58   13.60
  -6   1  -6   99.19    8.00
  -6   1  -6   88.79    7.50
  -6   1  -6  104.19    9.30
   6  -1   6   84.89    8.20
   6  -1   6   92.19    7.50
   6  -1   6   95.39    7.90
  -6   2  -6   22.60    5.30
  -6   2  -6   20.10    5.40
   6  -2   6   39.30    6.50
   6  -2   6   27.90    6.00
  -6   3  -6   19.20    5.90
  -6   3  -6   18.70    5.10
   6  -3   6   15.60    4.70
   6  -3   6   22.10    5.90
  -6   4  -6   -0.70    3.70
   6  -4   6   -3.20    2.60
  -6   5  -6    5.70    5.00
   6  -5   6    5.20    4.40
   6  -5   6    9.30    6.00
  -7  -5  -6   39.40   11.30
   7   5   6   29.20   11.90
  -7  -4  -6   11.50    5.40
  -7  -4  -6   16.80    8.30
   7   4   6   21.90    8.50
   7   4   6    8.20    6.20
  -7  -3  -6   12.90    5.90
  -7  -3  -6   16.80    6.40
   7   3   6   11.10    6.00
   7   3   6   10.30    5.60
  -7  -2  -6   -4.00    3.10
  -7  -2  -6    1.60    3.40
   7   2   6    1.20    4.30
   7   2   6    1.70    3.50
  -7  -1  -6   46.80    7.00
  -7  -1  -6   59.29    7.60
   7   1   6   51.79    7.10
   7   1   6   50.29    7.20
  -7   0  -6    3.60    3.80
  -7   0  -6    2.20    2.60
  -7   0  -6    2.20    4.00
   7   0   6    2.30    3.50
   7   0   6   -0.60    3.10
  -7   1  -6   67.79   10.00
  -7   1  -6   56.39    7.70
  -7   1  -6   50.79    6.50
   7  -1   6   44.80    6.90
   7  -1   6   57.59    6.80
  -7   2  -6   -5.50    2.70
  -7   2  -6    0.80    3.40
   7  -2   6    0.50    3.30
  -7   3  -6    3.70    4.60
  -7   3  -6    8.40    4.20
   7  -3   6    9.00    4.80
   7  -3   6    6.50    4.50
  -7   4  -6    5.90    4.70
  -7   4  -6   21.70    6.90
   7  -4   6   11.30    5.80
   7  -4   6    8.60    6.30
  -7   5  -6   10.80    6.30
   7  -5   6   30.30    9.20
   7  -5   6   37.40    9.60
  -8  -4  -6    4.10    6.00
  -8  -4  -6    5.10    5.20
   8   4   6    1.10    5.50
  -8  -3  -6    3.60    5.10
  -8  -3  -6    2.10    4.80
   8   3   6    5.80    5.50
   8   3   6    6.50    6.40
  -8  -2  -6    7.40    5.50
  -8  -2  -6   15.80    7.00
   8   2   6    6.70    5.80
   8   2   6    3.00    5.10
  -8  -1  -6   43.80    9.40
  -8  -1  -6   37.60    7.80
   8   1   6   37.00    8.00
  -8   0  -6   12.00    6.60
   8   0   6   -0.10    3.40
   8   0   6    4.30    4.30
  -8   1  -6   19.50    7.60
   8  -1   6   57.39    9.40
   8  -1   6   48.40    9.10
  -8   2  -6    4.30    5.30
  -8   2  -6    9.30    5.40
   8  -2   6    8.90    4.90
  -8   3  -6    6.70    5.40
  -8   3  -6    0.60    3.90
   8  -3   6    1.80    4.50
  -8   4  -6    8.40    6.70
  -8   4  -6    2.60    4.90
   8  -4   6    9.90    5.50
  -9  -3  -6    6.70    9.60
  -9  -3  -6    4.60    7.00
   9   3   6   -2.10    5.20
  -9  -2  -6    9.40    6.90
  -9  -2  -6   17.80    7.60
   9   2   6   11.00    7.20
   9   2   6    7.90    6.80
  -9  -1  -6   30.80    9.40
  -9  -1  -6   23.30    7.60
   9   1   6   34.80    8.90
   9   1   6   39.50   10.40
  -9   0  -6   10.00    6.10
  -9   0  -6   18.70    8.90
   9   0   6    6.40    6.00
   9   0   6    6.60    5.60
  -9   1  -6   33.70    8.90
   9  -1   6   37.00    8.80
  -9   2  -6    4.90    6.40
   9  -2   6    7.20    5.50
  -9   3  -6   -4.00    5.50
  -9   3  -6    2.60    5.90
   9  -3   6    9.20    5.70
 -10   0  -6   23.30    9.00
  10   0   6   38.00   13.30
  10   0   6   29.00    9.50
  10  -1  -7   10.00    7.70
 -10   1   7    2.50    5.60
  10   0  -7   -1.60    4.10
  10   1  -7   -2.00    5.10
 -10  -1   7    2.50    6.50
 -10  -1   7    2.90    6.80
  -9   3   7   -0.20    4.90
   9  -2  -7   -3.10    4.00
  -9   2   7    4.00    6.00
  -9   2   7   -3.10    3.20
   9  -1  -7    2.60    5.10
   9  -1  -7    5.20    4.50
  -9   1   7    7.30    5.10
  -9   1   7    7.20    6.10
   9   0  -7    2.00    4.40
   9   0  -7    8.90    5.80
  -9   0   7   -0.40    3.60
  -9   0   7    3.40    5.00
   9   1  -7    1.10    5.30
   9   1  -7   12.60    7.30
  -9  -1   7   13.90    5.70
  -9  -1   7   -0.60    4.30
  -9  -1   7   17.00    8.00
   9   2  -7   -2.90    4.40
   9   2  -7   -0.30    6.20
  -9  -2   7   -1.20    5.00
  -9  -2   7    4.50    5.80
   9   3  -7   -5.30    4.90
  -9  -3   7   -7.70    3.30
   8  -4  -7   55.79   11.00
  -8   4   7   51.29   10.70
   8  -3  -7    7.40    4.50
  -8   3   7    6.50    4.60
   8  -2  -7   31.30    7.10
   8  -2  -7   13.70    5.50
  -8   2   7   16.60    6.50
  -8   2   7   22.20    6.70
   8  -1  -7   -1.80    3.20
   8  -1  -7   -0.10    3.30
  -8   1   7    1.80    3.80
  -8   1   7    3.40    3.90
   8   0  -7   -2.00    3.30
   8   0  -7    0.50    3.80
  -8   0   7   -0.80    3.70
  -8   0   7    9.80    5.00
  -8   0   7    3.50    3.90
   8   1  -7    7.30    4.40
   8   1  -7   -2.30    4.20
  -8  -1   7    2.40    4.20
  -8  -1   7   10.50    6.20
  -8  -1   7    5.20    4.10
   8   2  -7   33.60   10.00
   8   2  -7   23.70    7.80
  -8  -2   7   30.50    6.60
  -8  -2   7   24.50    6.60
  -8  -2   7   27.20    7.90
   8   3  -7   20.50    7.60
   8   3  -7   -0.70    6.80
  -8  -3   7   10.00    5.80
  -8  -3   7    6.90    6.00
   8   4  -7   65.99   13.40
   8   4  -7   55.39   14.50
  -8  -4   7   58.99   13.90
  -8  -4   7   73.89   13.00
   7  -5  -7   26.60    7.80
  -7   5   7   42.00    9.80
   7  -4  -7    7.80    4.80
  -7   4   7    4.90    4.80
   7  -3  -7   -0.30    5.40
  -7   3   7   -4.30    3.30
   7  -2  -7    6.40    4.10
   7  -2  -7    7.20    4.00
  -7   2   7   12.20    4.50
  -7   2   7   10.10    4.60
   7  -1  -7   22.40    5.60
   7  -1  -7    8.00    3.90
  -7   1   7   15.50    5.00
  -7   1   7   14.70    4.80
   7   0  -7    4.40    3.70
   7   0  -7    3.10    3.50
  -7   0   7    3.90    3.20
  -7   0   7    3.70    3.00
  -7   0   7   -4.30    2.30
   7   1  -7   14.10    4.80
   7   1  -7   16.00    5.30
  -7  -1   7   17.90    5.00
  -7  -1   7   17.80    5.40
  -7  -1   7   26.00    6.30
   7   2  -7    0.80    3.40
   7   2  -7    3.20    3.50
  -7  -2   7   -2.00    2.70
  -7  -2   7   10.70    4.10
  -7  -2   7    2.90    3.80
   7   3  -7    1.70    4.90
   7   3  -7    2.20    4.30
  -7  -3   7    8.40    5.40
  -7  -3   7    0.60    2.80
   7   4  -7    9.10    7.20
   7   4  -7    4.70    6.80
  -7  -4   7    8.70    6.10
  -7  -4   7    0.50    4.30
   7   5  -7   36.50   12.70
   7   5  -7   34.70   11.00
  -7  -5   7   46.00   13.20
  -7  -5   7   19.40    7.20
   6  -6  -7   -0.60    5.30
  -6   6   7    1.40    5.10
   6  -5  -7   11.60    5.50
   6  -5  -7   11.50    6.20
  -6   5   7   25.60    7.70
  -6   5   7   23.20    7.30
   6  -4  -7    0.30    3.40
  -6   4   7    9.90    6.20
   6  -3  -7    2.50    3.20
   6  -3  -7    6.80    3.50
  -6   3   7    1.40    2.90
  -6   3   7    3.20    3.40
   6  -2  -7   13.80    4.50
   6  -2  -7    5.60    3.20
  -6   2   7    7.80    3.50
  -6   2   7    2.30    3.00
   6  -1  -7  164.98   11.10
  -6   1   7  156.08   10.80
  -6   1   7  156.38   11.00
  -6   1   7  140.09    9.50
   6   0  -7   10.80    3.70
   6   0  -7    3.50    3.00
  -6   0   7   12.40    6.30
  -6   0   7    8.00    3.30
  -6   0   7    5.60    3.40
   6   1  -7  148.99   10.90
   6   1  -7  147.29   10.40
  -6  -1   7  163.78   10.90
  -6  -1   7  145.19   10.90
   6   2  -7   -0.30    2.60
   6   2  -7    5.20    4.00
  -6  -2   7    5.60    3.30
  -6  -2   7    4.80    3.90
  -6  -2   7    2.50    3.30
   6   3  -7   -0.40    3.40
  -6  -3   7    4.40    3.10
  -6  -3   7    0.30    3.20
  -6  -3   7   -0.20    3.00
   6   4  -7    7.70    5.00
   6   4  -7   -1.70    4.30
  -6  -4   7    1.80    4.40
  -6  -4   7    3.70    3.60
  -6  -4   7    0.50    3.20
   6   5  -7    9.10    7.20
   6   5  -7   40.10    9.60
   6   5  -7   10.00    6.80
  -6  -5   7   15.00    7.50
  -6  -5   7   23.10    6.80
   6   6  -7    9.50    7.60
  -6  -6   7    6.90    6.70
   5  -6  -7    3.20    5.70
   5  -6  -7    0.50    4.40
  -5   6   7    6.00    6.30
  -5   6   7    5.00    5.60
   5  -5  -7   12.50    5.50
   5  -5  -7    4.60    5.60
  -5   5   7   -3.30    2.40
  -5   5   7   -1.00    4.30
   5  -4  -7   -1.80    2.90
   5  -4  -7   -1.60    2.30
  -5   4   7    6.90    4.00
  -5   4   7    0.00    3.10
   5  -3  -7   -0.10    2.10
   5  -3  -7    0.00    2.50
   5  -3  -7   -1.10    2.30
  -5   3   7   -3.70    1.90
  -5   3   7    1.00    2.50
  -5   3   7    0.50    2.50
   5  -2  -7   -1.60    1.70
   5  -2  -7    2.40    2.50
   5  -2  -7    0.80    2.50
  -5   2   7    5.60    2.60
  -5   2   7    2.00    2.10
  -5   2   7    1.80    2.50
   5  -1  -7    3.50    2.50
   5  -1  -7    0.70    1.60
   5  -1  -7    6.70    2.90
   5  -1  -7    5.40    2.60
  -5   1   7    1.00    2.30
  -5   1   7    1.80    2.20
  -5   1   7    4.80    2.30
  -5   1   7    1.10    2.40
   5   0  -7    5.70    3.00
   5   0  -7    4.70    2.80
  -5   0   7    2.20    2.10
  -5   0   7    5.10    2.20
  -5   0   7    3.60    2.50
   5   1  -7    0.00    2.00
   5   1  -7    1.50    2.50
  -5  -1   7    0.50    2.60
  -5  -1   7    2.10    2.70
  -5  -1   7    4.10    2.50
   5   2  -7    0.40    2.50
   5   2  -7    0.80    1.90
  -5  -2   7    1.90    2.30
  -5  -2   7   -2.60    2.10
  -5  -2   7   -0.70    2.00
   5   3  -7    5.70    2.70
   5   3  -7    1.10    3.10
  -5  -3   7    2.30    2.80
  -5  -3   7    2.60    3.20
  -5  -3   7    4.50    3.40
   5   4  -7    5.50    4.10
   5   4  -7    1.00    4.10
  -5  -4   7    5.10    3.60
  -5  -4   7    1.40    2.80
  -5  -4   7   -0.10    2.90
   5   5  -7    3.10    4.80
   5   5  -7   -1.60    5.00
   5   5  -7    5.50    5.50
  -5  -5   7   -0.70    3.00
  -5  -5   7   -2.70    3.20
  -5  -5   7    1.00    3.80
   5   6  -7    8.10    6.10
   5   6  -7    3.40    6.30
  -5  -6   7    1.20    4.90
  -5  -6   7    5.30    5.00
   4  -6  -7   12.10    5.50
   4  -6  -7   12.00    8.70
  -4   6   7   27.40    9.40
  -4   6   7   20.30    7.00
   4  -5  -7    5.10    4.50
   4  -5  -7    5.60    4.10
  -4   5   7    2.40    3.50
  -4   5   7   14.00    5.90
   4  -4  -7   16.50    4.80
   4  -4  -7   25.60    5.80
  -4   4   7   15.20    4.70
  -4   4   7   25.10    5.80
   4  -3  -7   15.60    3.50
   4  -3  -7   16.30    4.80
   4  -3  -7    9.00    3.20
  -4   3   7   17.60    4.30
  -4   3   7   11.10    3.20
  -4   3   7   14.10    4.10
   4  -2  -7   17.90    3.60
   4  -2  -7   23.10    4.10
   4  -2  -7   13.00    3.30
  -4   2   7   19.10    3.70
  -4   2   7   19.40    3.60
  -4   2   7   17.90    4.00
   4  -1  -7  180.48    8.80
   4  -1  -7  179.68    9.80
   4  -1  -7  162.88    8.60
   4  -1  -7  171.18    9.80
  -4   1   7  164.28    8.60
  -4   1   7  172.48    9.20
  -4   1   7  174.08    9.60
  -4   1   7  161.78    9.80
   4   0  -7    0.80    1.80
   4   0  -7   -0.90    1.40
   4   0  -7    0.70    0.80
  -4   0   7   -0.70    1.00
  -4   0   7   -2.10    1.40
  -4   0   7    1.10    1.90
  -4   0   7    1.10    1.80
   4   1  -7  164.58    9.80
  -4  -1   7  157.78    9.60
  -4  -1   7  158.68    8.00
  -4  -1   7  164.08    9.60
  -4  -1   7  172.38    9.70
   4   2  -7   19.80    3.50
   4   2  -7   11.80    3.50
  -4  -2   7   17.90    3.00
  -4  -2   7   17.90    3.60
  -4  -2   7   19.40    4.30
  -4  -2   7   27.50    4.90
   4   3  -7    8.90    2.90
   4   3  -7   16.30    4.00
  -4  -3   7   18.20    4.20
  -4  -3   7   15.60    3.90
  -4  -3   7   19.30    4.20
  -4  -3   7   11.80    3.10
   4   4  -7   27.50    6.60
  -4  -4   7   11.20    4.70
  -4  -4   7   14.70    4.40
  -4  -4   7   11.60    4.40
   4   5  -7   -3.00    3.30
   4   5  -7    1.10    4.20
  -4  -5   7   -1.60    3.30
  -4  -5   7   -1.60    2.70
  -4  -5   7    2.90    3.50
   4   6  -7   16.90    6.30
   4   6  -7   19.20    7.60
   4   6  -7   10.70    5.60
  -4  -6   7    9.60    4.70
  -4  -6   7    6.90    4.70
   3  -7  -7   -4.80    4.10
   3  -7  -7    5.10    6.20
  -3   7   7   -0.70    5.80
  -3   7   7    7.90    6.90
   3  -6  -7    1.00    4.60
   3  -6  -7   19.90    6.60
  -3   6   7    8.30    5.20
  -3   6   7    6.50    6.20
   3  -5  -7   97.49    9.70
   3  -5  -7   92.19    9.20
  -3   5   7   97.89    9.40
  -3   5   7   79.89    9.20
   3  -4  -7   15.60    4.30
   3  -4  -7   28.10    5.40
  -3   4   7   25.50    5.20
  -3   4   7   26.00    5.70
   3  -3  -7   -0.10    2.00
   3  -3  -7   -2.20    1.70
   3  -3  -7    1.10    2.20
  -3   3   7    1.10    1.90
  -3   3   7   -0.80    1.60
  -3   3   7   -1.30    1.90
   3  -2  -7   18.10    3.30
   3  -2  -7    9.70    2.90
   3  -2  -7    9.50    2.50
  -3   2   7   14.70    2.70
  -3   2   7   18.80    3.40
  -3   2   7   13.30    3.10
   3  -1  -7  911.71   35.60
   3  -1  -7  894.11   36.70
   3  -1  -7  882.61   36.00
  -3   1   7  956.20   36.60
  -3   1   7  966.60   36.70
  -3   1   7  916.71   35.60
  -3   1   7  918.81   37.00
   3   0  -7    0.40    1.60
   3   0  -7    0.80    1.30
  -3   0   7   -1.10    1.10
  -3   0   7    3.40    1.30
  -3   0   7   -2.40    1.00
  -3   0   7    0.40    1.50
  -3   0   7    0.40    0.70
   3   1  -7  951.40   37.40
   3   1  -7  922.41   36.00
  -3  -1   7  899.61   37.00
  -3  -1   7  925.11   35.80
  -3  -1   7  922.61   36.90
  -3  -1   7  876.21   38.00
   3   2  -7   11.10    1.90
   3   2  -7    8.00    2.70
   3   2  -7    9.60    2.30
   3   2  -7   12.90    1.90
  -3  -2   7   14.40    3.40
  -3  -2   7   14.90    3.40
  -3  -2   7   12.60    2.90
  -3  -2   7   12.90    2.60
  -3  -2   7    8.80    1.80
   3   3  -7   -4.40    2.10
   3   3  -7    2.40    2.20
   3   3  -7   -0.10    1.50
  -3  -3   7   -0.20    2.10
  -3  -3   7    3.80    2.10
  -3  -3   7    1.10    1.60
  -3  -3   7    2.10    2.20
  -3  -3   7   -1.90    1.50
   3   4  -7   25.10    5.50
   3   4  -7   37.60    5.60
   3   4  -7   27.60    5.30
  -3  -4   7   33.90    6.00
  -3  -4   7   25.30    5.90
  -3  -4   7   17.20    4.90
  -3  -4   7   23.40    5.00
   3   5  -7   55.49    7.40
   3   5  -7   75.89    8.00
   3   5  -7   71.79    8.20
  -3  -5   7   76.69    8.80
  -3  -5   7   66.59    7.90
  -3  -5   7   59.89    7.70
  -3  -5   7   70.59    7.50
   3   6  -7    4.80    5.40
   3   6  -7    4.60    4.00
  -3  -6   7    2.40    3.80
   3   7  -7   11.00    7.20
   2  -7  -7    3.60    6.30
   2  -7  -7   12.20    6.30
  -2   7   7    2.10    6.80
  -2   7   7    7.60    6.30
   2  -6  -7   12.00    6.80
  -2   6   7    3.20    5.00
   2  -5  -7   91.89   10.40
   2  -5  -7   91.09    8.90
   2  -5  -7   77.69    9.10
  -2   5   7   78.29    9.50
  -2   5   7   95.59    9.50
   2  -4  -7   44.90    4.40
   2  -4  -7   55.29   10.50
   2  -4  -7   42.00    5.40
  -2   4   7   32.90    4.00
  -2   4   7   37.20    9.80
  -2   4   7   50.79    5.50
   2  -3  -7   -1.80    1.30
   2  -3  -7    0.50    2.00
   2  -3  -7    1.80    2.00
   2  -3  -7    0.90    1.80
  -2   3   7    1.50    2.10
  -2   3   7   -0.10    1.30
  -2   3   7    1.40    1.80
   2  -2  -7   84.99    5.20
   2  -2  -7   92.79    5.60
   2  -2  -7   83.99    5.70
  -2   2   7   93.79    5.10
  -2   2   7   89.49    6.10
  -2   2   7   93.09    5.90
   2  -1  -7  847.12   31.40
   2  -1  -7  798.52   32.00
   2  -1  -7  806.52   31.80
   2  -1  -7  791.92   30.70
   2  -1  -7  785.62   31.60
  -2   1   7  823.32   31.30
  -2   1   7  772.42   31.90
  -2   1   7  823.42   32.00
   2   0  -7    0.20    1.10
   2   0  -7    0.90    1.20
   2   0  -7    0.20    1.20
   2   0  -7   -0.30    1.30
   2   0  -7   -2.40    0.60
   2   0  -7   -0.50    0.80
  -2   0   7    1.00    1.10
  -2   0   7   -1.20    1.00
  -2   0   7   -0.50    1.00
  -2   0   7   -0.30    0.60
  -2   0   7   -0.20    0.50
  -2   0   7   -1.10    0.70
  -2   0   7   -1.60    0.60
   2   1  -7  829.62   32.80
   2   1  -7  814.02   31.80
   2   1  -7  793.52   32.80
  -2  -1   7  793.92   31.70
  -2  -1   7  815.82   32.40
  -2  -1   7  840.22   32.90
  -2  -1   7  866.21   32.90
  -2  -1   7  845.52   32.80
  -2  -1   7  855.81   31.00
   2   2  -7   90.09    5.00
   2   2  -7   82.89    5.90
   2   2  -7   87.29    4.80
   2   2  -7   83.09    5.50
  -2  -2   7   89.89    5.00
  -2  -2   7   84.29    5.70
  -2  -2   7   96.29    6.00
  -2  -2   7   79.39    5.60
  -2  -2   7   78.29    5.70
   2   3  -7    0.80    1.30
   2   3  -7    2.30    2.40
   2   3  -7   -1.50    1.60
   2   3  -7   -1.80    1.30
  -2  -3   7   -1.30    1.90
  -2  -3   7    1.50    1.80
  -2  -3   7    0.90    1.70
  -2  -3   7    1.80    1.50
  -2  -3   7    0.60    1.60
  -2  -3   7    1.20    1.80
   2   4  -7   36.80    4.20
   2   4  -7   43.20    5.40
   2   4  -7   40.00    4.50
   2   4  -7   41.10    5.10
  -2  -4   7   36.90    5.00
  -2  -4   7   31.30    5.80
  -2  -4   7   43.70    5.30
  -2  -4   7   34.00    4.70
  -2  -4   7   47.80    5.40
   2   5  -7   97.99    8.50
   2   5  -7   75.59    8.20
   2   5  -7   79.39    8.10
  -2  -5   7   70.19    7.90
  -2  -5   7   82.29    9.10
  -2  -5   7   90.29    8.40
   2   6  -7   15.70    6.60
   2   6  -7    3.70    4.10
  -2  -6   7   27.80    7.80
   2   7  -7    2.60    5.00
  -2  -7   7    8.70    7.70
   1  -7  -7   23.60    8.40
  -1   7   7   13.70    8.10
  -1   7   7   27.90    9.40
  -1   7   7   18.30    7.90
   1  -6  -7   33.90    8.40
   1  -6  -7   27.70    6.90
  -1   6   7   34.80   10.20
  -1   6   7   28.30    7.90
   1  -5  -7    4.90    3.90
   1  -5  -7    5.20    3.70
   1  -5  -7   12.40    4.60
  -1   5   7   12.00    4.70
  -1   5   7    8.30    3.90
   1  -4  -7   -1.70    2.30
   1  -4  -7    2.10    2.50
   1  -4  -7    3.40    2.20
   1  -4  -7    4.20    3.00
  -1   4   7    6.30    2.70
  -1   4   7    2.20    2.50
  -1   4   7    3.40    2.10
   1  -3  -7   24.40    3.30
   1  -3  -7   18.50    3.60
   1  -3  -7   28.40    3.80
   1  -3  -7   21.90    4.00
  -1   3   7   25.20    4.00
  -1   3   7   23.80    4.40
  -1   3   7   20.00    2.50
   1  -2  -7  228.18    9.60
   1  -2  -7  231.58   10.50
   1  -2  -7  215.98   11.10
   1  -2  -7  228.88    9.30
   1  -2  -7  226.18   10.90
  -1   2   7  216.78   10.60
  -1   2   7  218.68    9.50
  -1   2   7  233.08    9.60
  -1   2   7  242.98   11.50
   1  -1  -7 3961.80  149.69
   1  -1  -7 4099.69  148.79
   1  -1  -7 3746.03  149.79
   1  -1  -7 3941.91  148.89
   1  -1  -7 4154.98  149.79
   1  -1  -7 4108.79  149.88
  -1   1   7 4018.60  150.08
  -1   1   7 4017.50  148.79
  -1   1   7 4017.70  149.88
  -1   1   7 4036.00  149.69
  -1   1   7 4232.48  149.99
   1   0  -7   -0.70    0.70
   1   0  -7   -1.30    1.10
   1   0  -7    0.90    0.70
   1   0  -7    1.80    1.00
   1   0  -7   -1.20    1.10
   1   0  -7    0.60    1.00
   1   0  -7    1.20    1.10
  -1   0   7   -0.90    0.90
  -1   0   7   -0.10    0.90
  -1   0   7   -0.80    1.00
  -1   0   7    1.00    0.80
  -1   0   7    0.20    0.80
  -1   0   7   -0.20    1.00
   1   1  -7 4026.30  150.48
   1   1  -7 4106.39  149.19
   1   1  -7 4035.70  150.58
   1   1  -7 3979.40  149.79
   1   1  -7 4203.88  149.19
   1   1  -7 3831.72  150.08
  -1  -1   7 4175.38  150.58
  -1  -1   7 4000.20  150.58
  -1  -1   7 3938.31  150.48
  -1  -1   7 4106.39  149.79
  -1  -1   7 3923.11  150.08
  -1  -1   7 4238.98  150.78
   1   2  -7  218.58    9.80
   1   2  -7  196.88    9.20
   1   2  -7  216.78   10.70
   1   2  -7  214.18    9.60
   1   2  -7  227.58   10.40
  -1  -2   7  198.58   10.30
  -1  -2   7  214.38    9.40
  -1  -2   7  227.38   10.80
  -1  -2   7  230.68   10.40
  -1  -2   7  224.68   10.30
  -1  -2   7  228.08   10.90
   1   3  -7   21.10    3.00
   1   3  -7   17.00    2.50
   1   3  -7   25.30    3.50
  -1  -3   7   20.80    2.60
  -1  -3   7   19.50    2.70
  -1  -3   7   23.60    3.30
  -1  -3   7   19.70    3.70
  -1  -3   7   24.40    3.30
  -1  -3   7   25.20    4.00
  -1  -3   7   25.30    3.10
   1   4  -7    3.10    2.70
   1   4  -7    4.50    2.30
   1   4  -7    2.60    2.40
   1   4  -7    1.20    2.50
  -1  -4   7    1.10    2.60
  -1  -4   7    2.80    2.50
  -1  -4   7   -0.70    1.70
  -1  -4   7    4.90    2.80
  -1  -4   7    5.20    2.70
   1   5  -7   11.30    4.20
   1   5  -7   10.40    4.10
  -1  -5   7   13.00    4.40
  -1  -5   7   13.80    4.90
  -1  -5   7   21.60    5.00
   1   6  -7   30.40    6.90
   1   6  -7   33.70    7.30
  -1  -6   7   34.20    7.40
  -1  -6   7   52.69    9.00
   1   7  -7   10.60    8.30
   1   7  -7    8.70    5.80
  -1  -7   7   11.70    6.80
   0  -7  -7    2.00    5.10
   0   7   7   14.30    7.10
   0   7   7   -0.10    3.90
   0  -6  -7   -0.90    2.80
   0  -6  -7   -0.40    3.90
   0  -6  -7    1.40    4.90
   0   6   7    4.20    4.80
   0   6   7    1.70    4.20
   0   6   7    1.90    3.70
   0  -5  -7   20.60    5.70
   0  -5  -7   31.00    6.40
   0  -5  -7   27.40    5.90
   0   5   7   23.70    5.60
   0   5   7   29.10    6.20
   0  -4  -7    9.40    3.50
   0  -4  -7    3.70    2.90
   0  -4  -7    7.20    2.70
   0  -4  -7    0.00    2.30
   0   4   7    6.50    2.70
   0   4   7    4.10    3.00
   0   4   7   13.90    3.10
   0  -3  -7   40.30    3.60
   0  -3  -7   52.49    4.90
   0  -3  -7   37.80    3.80
   0  -3  -7   49.60    4.70
   0  -3  -7   47.30    4.90
   0   3   7   46.70    4.10
   0   3   7   48.20    4.80
   0   3   7   40.30    3.50
   0  -2  -7   37.90    3.70
   0  -2  -7   38.90    3.80
   0  -2  -7   41.30    3.70
   0  -2  -7   35.60    3.00
   0  -2  -7   41.20    3.40
   0  -2  -7   45.70    2.80
   0   2   7   30.00    3.40
   0   2   7   42.50    2.70
   0   2   7   42.00    3.20
   0   2   7   39.10    2.70
   0  -1  -7 9867.71  360.96
   0  -1  -7 9469.15  360.86
   0   1   7 9866.71  360.96
   0   1   7 9905.81  360.86
   0   0  -7    1.40    0.70
   0   0  -7   -0.90    0.80
   0   0  -7    0.40    0.90
   0   0  -7    0.20    1.10
   0   0  -7    1.20    0.80
   0   0   7   -1.00    0.70
   0   0   7   -0.40    0.60
   0   0   7    0.50    0.60
   0   0   7    0.80    0.80
   0   0   7    0.50    0.80
   0   0   7    1.40    0.70
   0   1  -7 9837.92  359.06
   0   1  -7 9942.50  359.16
   0   1  -7 9867.51  359.36
   0   1  -7 9999.00  358.26
   0  -1   7 9568.44  358.06
   0  -1   7 9173.28  359.06
   0   2  -7   37.10    3.50
   0   2  -7   38.90    2.90
   0   2  -7   39.20    2.30
   0   2  -7   39.40    2.90
   0   2  -7   44.10    3.20
   0   2  -7   43.90    3.80
   0  -2   7   44.90    3.60
   0  -2   7   40.70    3.70
   0  -2   7   41.40    3.10
   0  -2   7   45.40    4.10
   0   3  -7   38.80    4.30
   0   3  -7   46.80    3.70
   0   3  -7   54.89    4.70
   0   3  -7   43.10    3.00
   0   3  -7   38.90    2.80
   0  -3   7   43.30    4.70
   0  -3   7   41.50    4.50
   0  -3   7   41.80    3.00
   0  -3   7   41.80    3.80
   0  -3   7   55.89    4.70
   0   4  -7    9.30    2.80
   0   4  -7   11.10    3.50
   0   4  -7    3.70    2.90
   0  -4   7    6.40    3.10
   0  -4   7   12.90    3.70
   0  -4   7    5.40    2.70
   0  -4   7   13.20    3.10
   0   5  -7   20.00    5.30
   0   5  -7   31.10    6.30
   0  -5   7   26.80    5.60
   0  -5   7   14.20    4.70
   0  -5   7   30.80    6.50
   0   6  -7    1.50    4.90
   0   6  -7    8.90    4.90
   0   6  -7    2.20    5.40
   0  -6   7    3.50    4.60
   0   7  -7    3.70    5.00
   0   7  -7    2.80    6.80
   0  -7   7    0.20    5.30
   0  -7   7    0.90    4.70
  -1  -7  -7    0.50    4.50
   1   7   7    5.20    6.60
   1   7   7    0.10    4.00
  -1  -6  -7   13.10    5.50
  -1  -6  -7   21.40    6.70
  -1  -6  -7   12.50    5.20
   1   6   7   21.50    7.20
   1   6   7   31.80    7.40
   1   6   7   18.60    6.00
  -1  -5  -7   23.00    5.40
  -1  -5  -7   29.30    6.20
  -1  -5  -7   30.20    6.00
   1   5   7   33.10    6.20
   1   5   7   36.20    5.70
   1   5   7   26.40    5.50
  -1  -4  -7    0.90    2.40
  -1  -4  -7    0.30    2.40
  -1  -4  -7    4.20    2.20
  -1  -4  -7    5.00    3.00
  -1  -4  -7   -0.60    2.00
  -1  -4  -7   -1.00    2.10
   1   4   7    5.30    2.60
   1   4   7    0.60    2.30
   1   4   7   -1.90    1.70
   1   4   7    1.80    2.00
  -1  -3  -7    7.70    2.60
  -1  -3  -7   13.60    3.10
  -1  -3  -7   11.30    2.90
  -1  -3  -7   11.90    2.80
  -1  -3  -7    8.70    2.20
  -1  -3  -7    8.50    2.70
  -1  -3  -7    6.60    2.30
   1   3   7   12.80    2.60
   1   3   7    9.70    2.50
   1   3   7    7.90    2.50
  -1  -2  -7   19.90    2.20
  -1  -2  -7   21.30    2.70
  -1  -2  -7   22.20    3.40
  -1  -2  -7   19.40    2.80
  -1  -2  -7   19.70    2.90
  -1  -2  -7   18.80    2.20
  -1  -2  -7   10.90    2.40
   1   2   7   16.40    2.60
   1   2   7   14.80    2.00
   1   2   7   24.40    2.80
  -1  -1  -7   28.10    1.90
  -1  -1  -7   30.80    2.60
  -1  -1  -7   28.90    2.70
  -1  -1  -7   24.60    2.50
  -1  -1  -7   32.70    2.40
  -1  -1  -7   29.40    2.70
   1   1   7   27.90    1.70
   1   1   7   25.20    2.20
   1   1   7   28.60    2.60
   1   1   7   23.50    2.10
   1   1   7   27.30    2.20
   1   1   7   31.60    2.60
   1   1   7   27.10    2.90
  -1   0  -7    1.00    0.60
  -1   0  -7    1.20    0.60
  -1   0  -7   -0.60    1.00
  -1   0  -7    3.60    1.20
  -1   0  -7    2.10    0.90
  -1   0  -7   -1.80    1.00
  -1   0  -7    0.30    0.90
  -1   0  -7    1.50    1.10
   1   0   7    1.30    1.10
   1   0   7    0.00    0.60
   1   0   7   -0.30    1.00
   1   0   7    0.20    1.10
   1   0   7    1.80    0.80
   1   0   7    1.50    1.10
  -1   1  -7   27.90    2.20
  -1   1  -7   28.00    2.60
  -1   1  -7   27.90    2.50
  -1   1  -7   33.00    2.80
  -1   1  -7   29.60    2.40
  -1   1  -7   28.90    2.50
   1  -1   7   24.60    2.50
   1  -1   7   23.60    2.20
   1  -1   7   27.90    1.60
   1  -1   7   23.80    2.60
   1  -1   7   28.10    1.60
   1  -1   7   32.00    2.40
   1  -1   7   25.70    2.30
  -1   2  -7   19.60    2.10
  -1   2  -7   20.30    2.80
  -1   2  -7   18.00    2.70
   1  -2   7   24.80    2.70
   1  -2   7   30.10    3.40
   1  -2   7   24.30    2.90
   1  -2   7   25.80    3.30
  -1   3  -7    5.00    2.30
  -1   3  -7    5.50    1.90
  -1   3  -7    6.60    2.50
   1  -3   7   10.50    2.90
   1  -3   7    9.90    2.70
   1  -3   7   12.00    2.50
   1  -3   7   17.40    3.20
  -1   4  -7    5.50    2.70
  -1   4  -7    3.20    2.50
   1  -4   7    0.20    2.30
   1  -4   7    2.60    2.90
   1  -4   7    7.00    2.50
  -1   5  -7   22.20    5.20
  -1   5  -7   37.80    6.40
   1  -5   7   33.30    6.60
   1  -5   7   32.40    6.90
  -1   6  -7   28.00    6.90
  -1   6  -7   16.90    6.90
  -1   6  -7   15.00    5.50
   1  -6   7   21.00    8.10
  -1   7  -7   -0.90    4.10
  -1   7  -7   -1.20    5.20
   1  -7   7    1.20    5.60
   1  -7   7    2.60    4.50
   2   7   7    3.60    5.30
  -2  -6  -7   29.70    7.30
  -2  -6  -7   28.40    7.60
   2   6   7   28.70    7.60
   2   6   7   29.90    7.90
   2   6   7   21.90    5.90
  -2  -5  -7   13.90    5.10
  -2  -5  -7   17.30    5.00
  -2  -5  -7    9.90    4.60
  -2  -5  -7   10.70    4.30
   2   5   7   16.00    5.20
   2   5   7   25.90    5.80
   2   5   7   24.70    5.40
   2   5   7   10.80    4.50
   2   5   7   16.40    4.70
  -2  -4  -7    3.30    2.30
  -2  -4  -7    2.00    2.50
  -2  -4  -7    2.70    2.80
  -2  -4  -7    5.80    3.20
  -2  -4  -7    5.20    2.90
  -2  -4  -7    0.60    2.10
  -2  -4  -7    0.60    2.90
   2   4   7    3.70    2.50
   2   4   7    3.00    2.00
   2   4   7    4.80    2.60
   2   4   7    8.70    3.20
   2   4   7    2.80    2.50
  -2  -3  -7   47.90    4.90
  -2  -3  -7   45.10    4.50
  -2  -3  -7   38.70    4.70
  -2  -3  -7   35.20    3.70
  -2  -3  -7   36.50    4.00
  -2  -3  -7   40.80    4.50
  -2  -3  -7   51.19    5.10
   2   3   7   43.20    4.30
   2   3   7   35.00    4.20
   2   3   7   45.80    4.60
  -2  -2  -7    1.80    2.00
  -2  -2  -7    9.80    2.50
  -2  -2  -7    6.00    1.80
  -2  -2  -7    5.80    1.50
  -2  -2  -7    5.60    2.50
  -2  -2  -7    3.00    1.70
   2   2   7    3.30    1.50
   2   2   7    6.10    2.20
   2   2   7    3.90    1.50
  -2  -1  -7  927.01   35.70
  -2  -1  -7  888.91   34.20
  -2  -1  -7  924.41   35.60
  -2  -1  -7  894.21   35.80
   2   1   7  935.81   35.80
   2   1   7  866.41   35.10
   2   1   7  863.21   34.00
   2   1   7  887.31   34.00
   2   1   7  923.41   34.30
  -2   0  -7   -0.10    0.80
  -2   0  -7    1.80    1.40
  -2   0  -7    0.40    0.60
  -2   0  -7    0.30    1.50
  -2   0  -7   -0.20    1.20
   2   0   7    2.50    1.20
   2   0   7   -0.80    1.00
   2   0   7   -0.70    0.50
   2   0   7    0.70    0.80
   2   0   7    0.50    1.30
  -2   1  -7  900.41   34.60
  -2   1  -7  899.51   34.00
  -2   1  -7  853.81   34.30
  -2   1  -7  931.41   35.20
   2  -1   7  873.21   33.80
   2  -1   7  882.21   33.70
   2  -1   7  865.21   35.00
   2  -1   7  881.51   35.60
   2  -1   7  849.52   34.20
  -2   2  -7    4.30    2.00
  -2   2  -7    3.60    1.90
  -2   2  -7    4.00    1.20
  -2   2  -7    4.80    1.50
   2  -2   7    5.30    2.20
   2  -2   7    6.90    1.30
   2  -2   7    6.30    2.20
   2  -2   7    3.70    1.00
   2  -2   7    5.80    2.30
  -2   3  -7   51.59    4.90
  -2   3  -7   42.90    4.80
   2  -3   7   35.40    4.10
   2  -3   7   54.79    5.50
   2  -3   7   43.90    5.10
  -2   4  -7    4.30    3.10
  -2   4  -7   10.30    3.50
   2  -4   7    6.50    2.80
   2  -4   7    3.60    3.00
  -2   5  -7   15.70    5.20
  -2   5  -7    9.30    5.00
  -2   5  -7   16.60    4.80
   2  -5   7   18.20    4.60
   2  -5   7   22.10    5.70
   2  -5   7   16.00    6.00
  -2   6  -7   16.30    5.70
  -2   6  -7   20.70    8.00
   2  -6   7   44.00    9.20
   2  -6   7   26.90    8.80
  -2   7  -7    6.80    7.30
  -2   7  -7   11.50    6.80
   2  -7   7    8.90    6.20
   2  -7   7   18.30    9.30
  -3  -5  -7   22.70    6.20
  -3  -5  -7   31.90    6.20
  -3  -5  -7   36.40    7.40
  -3  -5  -7   13.90    5.40
   3   5   7   31.10    6.20
   3   5   7   19.00    5.20
   3   5   7   34.60    7.40
   3   5   7   39.70    8.60
  -3  -4  -7    2.00    2.80
  -3  -4  -7    3.70    3.20
  -3  -4  -7   -1.60    2.20
  -3  -4  -7    4.50    3.70
   3   4   7    2.70    2.50
   3   4   7    0.80    2.40
   3   4   7    2.60    2.40
   3   4   7   -0.60    2.10
  -3  -3  -7    2.60    1.90
  -3  -3  -7    0.40    1.80
  -3  -3  -7    1.30    2.40
  -3  -3  -7   -0.40    2.00
  -3  -3  -7    0.10    2.70
  -3  -3  -7   -0.10    1.70
   3   3   7    0.20    2.20
   3   3   7    4.10    2.00
   3   3   7    7.70    3.10
   3   3   7    1.20    2.00
  -3  -2  -7  106.39    7.60
  -3  -2  -7  106.89    7.40
  -3  -2  -7  102.79    6.00
  -3  -2  -7  124.79    7.60
   3   2   7   99.69    7.20
   3   2   7  105.59    7.40
   3   2   7  115.99    6.80
   3   2   7  106.49    5.70
   3   2   7  110.69    6.70
  -3  -1  -7   52.59    3.80
  -3  -1  -7   57.69    4.80
  -3  -1  -7   59.49    4.90
  -3  -1  -7   55.79    4.90
   3   1   7   57.09    4.80
   3   1   7   55.69    4.90
   3   1   7   56.49    4.10
  -3   0  -7    4.00    2.20
  -3   0  -7    1.10    2.10
  -3   0  -7    0.80    1.60
  -3   0  -7    1.30    1.30
   3   0   7   -0.10    1.10
   3   0   7   -0.20    1.50
   3   0   7    1.20    1.70
  -3   1  -7   50.59    4.60
  -3   1  -7   60.79    4.40
  -3   1  -7   66.89    4.60
   3  -1   7   53.69    4.00
   3  -1   7   66.79    4.90
   3  -1   7   57.09    4.10
   3  -1   7   68.49    5.00
  -3   2  -7  102.59    5.70
  -3   2  -7  117.89    7.60
  -3   2  -7  113.29    7.20
   3  -2   7  100.89    7.10
   3  -2   7  117.69    7.60
   3  -2   7   99.59    6.80
   3  -2   7  105.09    5.60
  -3   3  -7   -0.40    1.90
  -3   3  -7    1.40    2.20
   3  -3   7    1.50    2.20
   3  -3   7    2.30    2.30
   3  -3   7   -2.00    1.70
  -3   4  -7    1.80    2.80
  -3   4  -7   -1.10    2.40
  -3   4  -7    2.60    3.30
   3  -4   7    3.30    3.50
   3  -4   7    1.40    2.70
   3  -4   7    2.30    3.30
  -3   5  -7   30.70    6.30
  -3   5  -7   16.60    5.90
  -3   5  -7   43.40    7.90
   3  -5   7   31.80    6.20
   3  -5   7   29.20    6.50
   3  -5   7   18.70    5.80
  -3   6  -7    5.60    5.10
  -3   6  -7    8.30    5.00
   3  -6   7   22.00    7.20
   3  -6   7   -2.00    3.40
  -3   7  -7    1.40    5.60
  -3   7  -7    3.50    7.00
   3  -7   7    3.70    5.50
   3  -7   7    0.50    7.40
  -4  -5  -7    6.70    5.40
  -4  -5  -7    1.50    3.50
   4   5   7    2.20    3.30
   4   5   7    0.50    3.60
   4   5   7    7.60    4.60
  -4  -4  -7    8.70    3.70
  -4  -4  -7    2.10    3.50
  -4  -4  -7    4.80    4.00
   4   4   7    5.70    3.20
   4   4   7    4.60    3.20
   4   4   7    5.20    3.70
  -4  -3  -7  305.47   16.90
  -4  -3  -7  356.86   18.30
  -4  -3  -7  325.47   19.00
   4   3   7  314.87   15.90
   4   3   7  341.37   18.50
   4   3   7  329.27   17.50
  -4  -2  -7  199.18   11.90
  -4  -2  -7  193.28   11.70
  -4  -2  -7  196.88   11.60
   4   2   7  194.88   10.40
   4   2   7  202.58   11.90
   4   2   7  191.38   11.60
  -4  -1  -7   65.59    5.90
  -4  -1  -7   70.99    6.10
  -4  -1  -7   67.69    5.90
  -4  -1  -7   64.29    4.80
   4   1   7   71.89    4.90
   4   1   7   60.99    5.70
   4   1   7   72.79    6.10
  -4   0  -7    0.50    2.10
  -4   0  -7    2.00    1.70
  -4   0  -7    1.00    2.10
   4   0   7   -1.90    1.50
   4   0   7    2.50    1.70
   4   0   7   -0.50    1.60
  -4   1  -7   60.59    5.00
  -4   1  -7   72.09    4.60
  -4   1  -7   60.19    5.20
  -4   1  -7   69.89    6.00
   4  -1   7   68.49    5.40
   4  -1   7   74.49    4.60
   4  -1   7   74.49    5.40
   4  -1   7   74.69    6.10
  -4   2  -7  197.98   10.80
  -4   2  -7  201.08    9.80
  -4   2  -7  204.08   11.80
  -4   2  -7  201.08   11.30
   4  -2   7  189.18   10.60
   4  -2   7  188.28   11.40
   4  -2   7  199.38   11.60
   4  -2   7  191.78    9.90
  -4   3  -7  301.77   17.20
  -4   3  -7  295.17   17.00
  -4   3  -7  328.47   17.20
   4  -3   7  310.57   17.10
   4  -3   7  323.57   17.40
   4  -3   7  355.56   17.40
  -4   4  -7   -2.80    2.10
  -4   4  -7    6.40    4.30
  -4   4  -7    7.60    3.80
   4  -4   7    9.30    4.40
   4  -4   7    2.90    3.20
   4  -4   7   -0.50    3.10
  -4   5  -7   -0.60    3.00
  -4   5  -7   -0.40    3.00
  -4   5  -7    0.90    4.10
   4  -5   7    1.90    4.00
   4  -5   7    7.30    4.90
   4  -5   7    0.90    2.90
  -4   6  -7   18.60    8.70
  -4   6  -7    9.60    5.80
   4  -6   7   20.20    8.50
   4  -6   7    1.60    4.40
  -5  -5  -7   -0.20    4.20
   5   5   7    1.40    3.90
   5   5   7   -1.80    5.50
  -5  -4  -7   10.30    4.40
  -5  -4  -7   15.20    4.80
  -5  -4  -7   29.90    7.60
   5   4   7   14.10    5.00
   5   4   7   19.50    6.20
  -5  -3  -7   88.19    8.60
  -5  -3  -7   85.99    8.70
  -5  -3  -7   89.29    8.00
   5   3   7   81.59    8.20
   5   3   7   90.79    8.60
  -5  -2  -7   11.60    4.60
  -5  -2  -7    8.30    4.00
  -5  -2  -7    9.40    3.60
   5   2   7    5.00    3.30
   5   2   7   11.20    4.50
   5   2   7    6.60    2.40
  -5  -1  -7  178.38   11.60
  -5  -1  -7  184.68   11.70
  -5  -1  -7  182.08   10.20
   5   1   7  181.48   11.80
   5   1   7  200.58   11.90
   5   1   7  186.38   11.70
  -5   0  -7   -1.50    2.00
  -5   0  -7   -1.90    1.40
  -5   0  -7    2.90    2.80
   5   0   7    0.90    2.40
   5   0   7   -1.70    2.10
   5   0   7   -0.20    1.60
  -5   1  -7  189.68   11.10
  -5   1  -7  182.78   10.80
  -5   1  -7  184.18   12.00
   5  -1   7  209.68   12.20
   5  -1   7  188.38   10.90
   5  -1   7  190.68   11.00
  -5   2  -7   13.50    3.90
  -5   2  -7    8.80    3.40
   5  -2   7    6.20    2.70
   5  -2   7    9.90    3.50
   5  -2   7   10.10    3.30
  -5   3  -7  106.19    9.40
  -5   3  -7   93.59    8.70
  -5   3  -7   86.79    8.50
   5  -3   7  106.49    9.10
   5  -3   7   86.59    8.20
   5  -3   7   86.79    8.00
  -5   4  -7    7.70    4.20
  -5   4  -7   16.90    5.70
  -5   4  -7   15.00    4.70
   5  -4   7   15.60    5.10
   5  -4   7    5.30    3.90
   5  -4   7   22.70    5.70
  -5   5  -7    3.40    4.10
  -5   5  -7    3.60    3.60
  -5   5  -7    3.40    5.20
   5  -5   7   -1.10    3.60
   5  -5   7    2.60    4.70
   5  -5   7    7.50    4.40
  -5   6  -7   10.30    6.00
  -5   6  -7    5.20    7.10
   5  -6   7    1.70    5.80
   5  -6   7    0.00    4.30
  -6  -5  -7    4.80    5.70
   6   5   7    6.90    6.80
  -6  -4  -7    4.00    4.70
  -6  -4  -7    0.70    3.50
   6   4   7    7.10    4.60
  -6  -3  -7   19.80    5.60
  -6  -3  -7   21.50    6.30
   6   3   7   24.10    6.60
   6   3   7   18.40    5.50
  -6  -2  -7    4.40    3.70
  -6  -2  -7   16.40    5.00
   6   2   7    8.90    4.00
   6   2   7    9.10    4.40
  -6  -1  -7    2.70    3.00
  -6  -1  -7    4.90    3.50
   6   1   7    3.30    2.90
   6   1   7    2.80    3.10
  -6   0  -7    1.60    2.30
  -6   0  -7    4.40    3.40
   6   0   7    5.80    3.30
   6   0   7    5.00    3.10
  -6   1  -7    3.30    3.00
  -6   1  -7    0.40    2.30
  -6   1  -7    0.50    2.70
   6  -1   7    2.10    2.70
   6  -1   7    3.10    2.60
   6  -1   7    0.30    2.70
  -6   2  -7    7.60    3.60
  -6   2  -7    7.30    4.00
   6  -2   7    7.60    3.80
   6  -2   7    7.70    3.70
  -6   3  -7   20.10    5.80
  -6   3  -7   22.70    5.60
   6  -3   7   25.50    6.30
   6  -3   7   20.10    5.50
  -6   4  -7    1.60    3.70
   6  -4   7    0.20    5.30
   6  -4   7    5.40    4.30
  -6   5  -7    0.10    4.50
   6  -5   7    4.40    4.70
   6  -5   7    2.30    5.00
  -7  -5  -7    3.20    5.70
   7   5   7    3.80    6.10
  -7  -4  -7    4.90    5.60
  -7  -4  -7    0.20    3.90
   7   4   7   -2.60    3.70
   7   4   7   -0.80    4.50
  -7  -3  -7   67.99    9.40
  -7  -3  -7   69.69    9.70
   7   3   7   72.39    8.90
   7   3   7   68.79   10.10
  -7  -2  -7   -1.60    3.20
  -7  -2  -7    9.00    5.20
   7   2   7    1.20    3.20
   7   2   7   -0.90    3.30
  -7  -1  -7   28.10    7.00
  -7  -1  -7   37.00    7.60
   7   1   7   36.40    7.30
   7   1   7   30.40    6.90
  -7   0  -7   -2.80    2.60
  -7   0  -7   -0.40    3.50
   7   0   7    4.30    4.10
   7   0   7    0.00    2.90
  -7   1  -7   26.80    6.80
  -7   1  -7   21.50    5.10
  -7   1  -7   56.69   11.00
   7  -1   7   23.10    5.60
   7  -1   7   34.10    6.90
  -7   2  -7   -0.60    3.10
  -7   2  -7    3.60    3.90
   7  -2   7    4.50    3.80
  -7   3  -7  109.49   11.10
  -7   3  -7   84.09    9.30
   7  -3   7   93.19   10.10
   7  -3   7   74.29    9.30
  -7   4  -7    2.20    4.90
  -7   4  -7    0.10    4.20
   7  -4   7    4.70    5.30
   7  -4   7    1.30    3.70
  -7   5  -7    2.40    5.40
   7  -5   7    7.30    6.20
   7  -5   7    0.10    4.70
  -8  -4  -7    1.50    5.10
  -8  -4  -7    1.30    4.80
   8   4   7    5.80    8.00
  -8  -3  -7    1.90    4.00
  -8  -3  -7   -2.60    4.20
   8   3   7   -5.10    3.40
   8   3   7   -0.40    4.50
  -8  -2  -7   15.60    6.40
  -8  -2  -7   20.20    8.00
   8   2   7   23.80    8.40
   8   2   7   19.70    7.40
  -8  -1  -7   -1.00    3.00
  -8  -1  -7    4.60    5.90
  -8   0  -7   -2.20    3.30
  -8   0  -7    3.80    4.80
   8   0   7    5.90    4.80
  -8   1  -7   -1.10    3.60
   8  -1   7    5.80    4.60
  -8   2  -7    7.50    5.20
  -8   2  -7   11.10    6.40
   8  -2   7   22.00    7.10
  -8   3  -7    2.70    4.90
  -8   3  -7   -1.80    3.50
   8  -3   7    4.70    4.50
  -8   4  -7    0.80    5.40
  -8   4  -7    1.60    4.40
   8  -4   7   -0.90    4.00
  -9  -3  -7    2.30    8.20
  -9  -3  -7   -0.90    4.80
   9   3   7   -2.00    6.00
  -9  -2  -7   24.00    8.40
  -9  -2  -7   31.40    9.10
   9   2   7   37.80   10.50
   9   2   7   20.40    8.50
  -9  -1  -7   11.40    6.60
  -9  -1  -7   -4.70    3.90
   9   1   7    3.40    5.50
   9   1   7    0.40    5.00
  -9   0  -7   -1.00    4.60
  -9   0  -7   -3.90    3.70
   9   0   7    3.50    4.90
   9   0   7   -0.20    3.90
  -9   1  -7    8.40    5.50
   9  -1   7    6.90    5.60
  -9   2  -7   13.60    7.70
   9  -2   7   43.80    9.40
  -9   3  -7   -3.70    4.80
   9  -3   7    3.40    5.20
 -10   0  -7    4.60    6.20
  10   0   7    6.90    7.20
  10  -1  -8   -0.10    5.80
 -10   0   8   -0.80    5.80
  10   1  -8   -2.40    5.50
 -10  -1   8    0.70    5.20
 -10  -1   8    1.70    5.50
   9  -3  -8   -3.30    4.90
  -9   3   8   -4.70    4.90
   9  -2  -8    1.50    4.40
  -9   2   8    1.10    4.50
  -9   2   8    0.70    5.20
   9  -1  -8   -2.60    3.60
   9  -1  -8   10.20    5.70
  -9   1   8   10.90    6.60
  -9   1   8    1.90    3.80
   9   0  -8    7.30    5.40
   9   0  -8    1.20    4.80
  -9   0   8    6.10    5.40
  -9   0   8    4.30    4.30
   9   1  -8    5.40    6.40
   9   1  -8    6.20    7.70
  -9  -1   8    5.80    4.60
  -9  -1   8    6.00    5.50
  -9  -1   8   -3.50    4.10
   9   2  -8   -2.70    4.20
   9   2  -8    2.80    6.70
  -9  -2   8   -2.70    3.60
  -9  -2   8    1.60    5.10
   9   3  -8    3.00    7.40
  -9  -3   8    0.60    5.70
   8  -4  -8   56.59   12.30
  -8   4   8   61.59    9.60
   8  -3  -8   32.40    8.10
  -8   3   8   16.10    6.20
   8  -2  -8    4.60    4.80
   8  -2  -8   15.60    5.50
  -8   2   8    5.90    4.80
  -8   2   8    3.40    4.00
   8  -1  -8   11.80    5.50
   8  -1  -8   17.30    6.10
  -8   1   8   18.30    5.90
  -8   1   8   11.70    4.50
   8   0  -8   47.00    8.20
   8   0  -8   44.70    8.80
  -8   0   8   45.90    8.60
  -8   0   8   52.09    9.40
  -8   0   8   45.30    6.90
   8   1  -8   12.40    5.70
   8   1  -8   14.60    7.10
  -8  -1   8    5.60    4.70
  -8  -1   8   20.30    7.90
  -8  -1   8    7.10    4.30
   8   2  -8   19.50    8.30
   8   2  -8    6.80    5.40
  -8  -2   8   12.70    5.80
  -8  -2   8   13.40    5.40
  -8  -2   8   15.20    4.90
   8   3  -8   13.30    6.40
   8   3  -8   17.50    8.20
  -8  -3   8   15.40    7.10
  -8  -3   8    5.30    5.40
   8   4  -8   45.50   12.10
   8   4  -8   42.90   13.00
  -8  -4   8   44.10   10.60
  -8  -4   8   54.29   13.40
   7  -5  -8   10.30    5.70
  -7   5   8    4.60    4.70
   7  -4  -8   96.59   10.70
  -7   4   8   77.39    9.60
   7  -2  -8    4.90    3.40
   7  -2  -8    8.00    4.20
  -7   2   8    7.00    3.90
  -7   2   8   -2.70    2.80
   7  -1  -8    7.80    3.90
   7  -1  -8    7.60    4.00
  -7   1   8    6.70    3.50
  -7   1   8    5.80    4.10
   7   0  -8  382.66   21.20
   7   0  -8  365.26   20.50
   7   0  -8  380.06   20.60
  -7   0   8  345.67   19.60
  -7   0   8  350.76   20.10
  -7   0   8  375.66   20.60
   7   1  -8    9.60    4.00
   7   1  -8   19.70    5.60
   7   1  -8    9.70    4.10
  -7  -1   8   18.70    5.50
  -7  -1   8    7.30    3.90
  -7  -1   8    6.30    4.30
   7   2  -8    3.70    4.40
   7   2  -8    3.40    4.60
   7   2  -8    9.60    4.90
  -7  -2   8    9.30    4.50
  -7  -2   8   17.40    5.70
  -7  -2   8    5.00    3.60
   7   3  -8   -3.70    4.30
   7   3  -8    0.40    3.70
  -7  -3   8    1.50    3.00
  -7  -3   8    2.30    4.40
   7   4  -8   70.89   10.90
   7   4  -8   82.09   11.90
  -7  -4   8   66.39   10.20
  -7  -4   8   86.19    9.90
   7   5  -8   23.60   10.10
   7   5  -8   13.90    7.80
   7   5  -8   11.30    6.90
  -7  -5   8   23.50    9.50
  -7  -5   8    6.60    5.50
   6  -6  -8    1.00    4.40
  -6   6   8    7.60    7.20
   6  -5  -8   70.89   10.80
   6  -5  -8   44.60    9.20
  -6   5   8   67.39    9.50
  -6   5   8   60.89    9.80
   6  -4  -8    3.10    4.50
  -6   4   8    4.60    4.30
   6  -3  -8   18.90    5.30
   6  -3  -8   21.00    5.00
  -6   3   8   19.50    5.10
  -6   3   8   28.10    7.10
  -6   3   8   15.00    4.90
   6  -2  -8   -0.70    2.50
   6  -2  -8   -1.60    2.30
  -6   2   8   -2.80    1.90
  -6   2   8   -0.60    2.40
   6  -1  -8   56.99    6.70
   6  -1  -8   60.39    7.30
  -6   1   8   57.39    6.40
  -6   1   8   53.39    6.10
  -6   1   8   58.99    5.60
   6   0  -8   26.30    5.70
   6   0  -8   15.00    4.00
  -6   0   8   18.30    4.20
  -6   0   8   12.00    6.10
   6   1  -8   47.00    5.90
   6   1  -8   56.59    6.60
  -6  -1   8   64.99    8.50
  -6  -1   8   75.29    7.30
  -6  -1   8   48.30    6.00
   6   2  -8    1.50    2.70
   6   2  -8    8.50    4.00
  -6  -2   8   -1.90    2.50
  -6  -2   8    2.30    3.20
  -6  -2   8    2.10    3.50
   6   3  -8    9.20    4.80
   6   3  -8   23.40    6.40
  -6  -3   8   14.90    4.40
  -6  -3   8   35.10    7.10
  -6  -3   8    8.40    4.70
   6   4  -8    1.90    4.90
   6   4  -8    2.10    6.10
  -6  -4   8    1.80    3.70
  -6  -4   8    6.90    5.00
  -6  -4   8    7.50    4.20
   6   5  -8   55.79   11.40
   6   5  -8   75.99   12.80
   6   5  -8   53.79   10.00
  -6  -5   8   63.39   12.90
  -6  -5   8   46.30    9.90
   6   6  -8    5.30    8.20
  -6  -6   8   13.60    8.00
   5  -6  -8   50.29   11.90
   5  -6  -8   61.19   10.90
  -5   6   8   57.69   12.20
  -5   6   8   36.10   10.70
   5  -5  -8    5.60    6.20
   5  -5  -8    6.70    4.80
  -5   5   8   13.10    5.80
  -5   5   8   10.30    6.20
   5  -4  -8   47.30    7.00
   5  -4  -8   50.59    6.70
  -5   4   8   46.10    7.00
  -5   4   8   57.99    7.50
   5  -3  -8   25.60    5.10
   5  -3  -8   34.40    4.80
   5  -3  -8   26.00    5.50
  -5   3   8   29.50    6.70
  -5   3   8   35.20    4.80
  -5   3   8   39.10    5.60
   5  -2  -8  127.29    8.90
   5  -2  -8  140.19    8.70
   5  -2  -8  111.69    9.00
  -5   2   8  139.89    9.20
  -5   2   8  136.89    9.10
  -5   2   8  126.49   10.20
   5  -1  -8   38.00    4.70
   5  -1  -8   29.70    4.40
   5  -1  -8   26.80    3.30
   5  -1  -8   30.80    3.80
  -5   1   8   28.50    3.80
  -5   1   8   24.10    3.40
  -5   1   8   30.40    4.40
  -5   1   8   33.30    4.40
   5   0  -8  799.42   32.90
   5   0  -8  738.43   33.10
  -5   0   8  792.52   33.20
  -5   0   8  744.43   31.00
  -5   0   8  754.82   33.00
  -5   0   8  777.22   32.40
   5   1  -8   31.70    4.00
   5   1  -8   40.70    5.00
  -5  -1   8   28.60    4.30
  -5  -1   8   35.70    6.00
  -5  -1   8   38.30    5.00
   5   2  -8  136.59    8.90
   5   2  -8  129.69    9.80
  -5  -2   8  140.29    9.50
  -5  -2   8  127.89   10.10
  -5  -2   8  132.39    9.70
   5   3  -8   26.70    6.20
   5   3  -8   34.30    5.40
  -5  -3   8   30.00    5.30
  -5  -3   8   39.60    5.70
  -5  -3   8   23.00    5.60
   5   4  -8   52.49   10.20
   5   4  -8   46.40    8.20
  -5  -4   8   47.20    6.70
  -5  -4   8   44.80    8.20
  -5  -4   8   38.90    6.10
   5   5  -8    9.90    5.90
   5   5  -8    5.90    5.00
  -5  -5   8   14.50    6.60
  -5  -5   8    0.30    3.30
  -5  -5   8   11.60    5.30
   5   6  -8   30.10    9.00
   5   6  -8   43.60   11.50
  -5  -6   8   18.70    6.80
  -5  -6   8   59.49   14.90
   4  -6  -8    6.30    5.00
   4  -6  -8    4.40    5.60
  -4   6   8    5.10    5.90
  -4   6   8    3.50    5.10
   4  -5  -8   44.50    6.90
   4  -5  -8   30.60    7.40
  -4   5   8   36.30    8.00
  -4   5   8   51.49    9.10
   4  -4  -8    6.00    3.50
   4  -4  -8   -1.50    2.90
  -4   4   8    6.60    3.70
  -4   4   8   -1.10    2.60
   4  -3  -8  455.75   21.40
   4  -3  -8  424.46   20.10
  -4   3   8  419.16   22.70
  -4   3   8  418.46   19.90
  -4   3   8  446.86   21.80
   4  -2  -8   33.30    4.30
   4  -2  -8   36.30    4.10
   4  -2  -8   29.00    3.80
  -4   2   8   27.60    4.00
  -4   2   8   26.70    3.60
  -4   2   8   27.10    4.00
   4  -1  -8    1.90    1.80
   4  -1  -8    1.00    1.70
   4  -1  -8    0.20    2.00
   4  -1  -8    0.00    1.40
  -4   1   8   -1.00    1.40
  -4   1   8    0.60    1.60
  -4   1   8    2.20    1.90
   4   0  -8    9.40    2.50
   4   0  -8    8.90    1.30
   4   0  -8   11.90    3.20
  -4   0   8   11.90    3.00
  -4   0   8   13.20    3.20
  -4   0   8   16.80    2.70
  -4   0   8   16.30    3.60
   4   1  -8    0.40    1.70
   4   1  -8    2.50    2.00
  -4  -1   8   -0.10    1.50
  -4  -1   8   -0.30    1.90
  -4  -1   8   -1.80    1.40
  -4  -1   8    1.10    1.20
   4   2  -8   32.40    4.40
  -4  -2   8   22.30    4.60
  -4  -2   8   32.20    4.20
  -4  -2   8   32.40    4.30
  -4  -2   8   30.20    3.50
   4   3  -8  404.96   19.00
   4   3  -8  420.66   20.80
   4   3  -8  437.56   20.50
  -4  -3   8  398.86   20.70
  -4  -3   8  412.86   20.60
  -4  -3   8  404.96   19.50
  -4  -3   8  423.46   20.40
   4   4  -8    5.60    4.20
   4   4  -8    0.60    2.90
  -4  -4   8    2.10    2.80
  -4  -4   8   -3.00    2.10
  -4  -4   8    1.20    3.00
   4   5  -8   38.40    7.80
   4   5  -8   41.90    9.30
  -4  -5   8   42.90    8.60
  -4  -5   8   50.09    6.80
  -4  -5   8   34.50    7.20
   4   6  -8    2.10    6.10
   4   6  -8    5.50    5.10
   4   6  -8    3.30    4.60
  -4  -6   8    2.70    4.20
  -4  -6   8   13.80    5.80
   3  -7  -8    8.70    5.80
   3  -7  -8    3.10    6.90
  -3   7   8   14.80    9.30
  -3   7   8   13.70    8.80
   3  -6  -8   -0.80    4.10
   3  -6  -8    4.80    4.80
  -3   6   8   -0.80    4.20
  -3   6   8    8.60    6.20
   3  -5  -8   30.50    7.00
   3  -5  -8   13.60    4.60
  -3   5   8   30.20    6.80
  -3   5   8   19.90    6.50
   3  -4  -8   28.10    5.60
   3  -4  -8   17.60    4.80
  -3   4   8   32.30    5.60
  -3   4   8   31.10    6.10
   3  -3  -8   41.50    4.70
   3  -3  -8   46.10    4.40
   3  -3  -8   40.70    5.10
  -3   3   8   40.70    4.80
  -3   3   8   42.40    5.10
  -3   3   8   45.90    4.80
   3  -2  -8  292.57   14.20
   3  -2  -8  309.27   14.60
   3  -2  -8  302.07   14.00
  -3   2   8  309.57   14.50
  -3   2   8  271.67   14.40
  -3   2   8  284.07   13.30
   3  -1  -8  331.67   13.70
   3  -1  -8  311.77   14.00
  -3   1   8  315.47   13.60
  -3   1   8  336.87   14.80
  -3   1   8  342.67   14.50
  -3   1   8  301.87   14.80
   3   0  -8  201.78   11.50
   3   0  -8  206.98   10.10
   3   0  -8  214.58   10.20
  -3   0   8  210.98    8.60
  -3   0   8  211.58    9.90
  -3   0   8  228.48   11.60
  -3   0   8  206.78   10.10
  -3   0   8  208.58   10.40
   3   1  -8  332.37   15.30
   3   1  -8  317.77   15.10
   3   1  -8  313.97   14.10
  -3  -1   8  340.07   15.30
  -3  -1   8  322.67   15.20
  -3  -1   8  322.67   14.20
  -3  -1   8  353.66   15.40
   3   2  -8  304.37   14.30
   3   2  -8  281.97   12.90
   3   2  -8  273.37   14.20
   3   2  -8  283.47   12.00
   3   2  -8  290.47   12.10
  -3  -2   8  267.07   14.10
  -3  -2   8  297.07   12.10
  -3  -2   8  302.27   14.60
  -3  -2   8  297.87   13.60
   3   3  -8   37.30    4.50
   3   3  -8   42.70    4.00
   3   3  -8   41.00    5.10
  -3  -3   8   37.90    4.50
  -3  -3   8   42.80    4.40
  -3  -3   8   48.70    5.20
  -3  -3   8   45.80    5.10
  -3  -3   8   40.30    4.70
   3   4  -8   32.70    6.20
   3   4  -8   30.20    5.40
   3   4  -8   38.40    6.70
  -3  -4   8   21.00    5.40
  -3  -4   8   26.00    5.40
  -3  -4   8   22.30    4.80
  -3  -4   8   31.50    5.70
   3   5  -8   36.20    7.30
   3   5  -8   30.10    6.40
   3   5  -8   14.80    5.20
  -3  -5   8   24.80    6.40
  -3  -5   8   19.80    5.40
  -3  -5   8   18.00    5.80
  -3  -5   8   18.30    4.90
   3   6  -8    4.00    4.20
   3   6  -8    2.00    4.30
  -3  -6   8    3.00    4.30
   3   7  -8   -0.60    5.30
   2  -7  -8   27.30   10.60
   2  -7  -8   22.60    7.20
  -2   7   8   30.10   11.80
  -2   7   8   54.69   13.20
   2  -6  -8    4.90    4.50
  -2   6   8    4.00    5.00
   2  -5  -8   29.00    6.40
   2  -5  -8   28.70    6.10
  -2   5   8   37.40    7.00
  -2   5   8   24.80    6.60
   2  -4  -8   30.20    3.90
   2  -4  -8   26.40    5.90
   2  -4  -8   32.20    8.20
  -2   4   8   34.60    5.80
  -2   4   8   26.30    5.50
   2  -3  -8    8.50    2.60
   2  -3  -8    9.40    3.10
   2  -3  -8    8.40    2.80
  -2   3   8    3.60    2.20
  -2   3   8    9.70    2.20
  -2   3   8    7.70    2.70
   2  -2  -8  141.59    7.60
   2  -2  -8  142.99    8.00
   2  -2  -8  163.98    9.40
   2  -2  -8  128.89    6.80
  -2   2   8  139.89    6.80
  -2   2   8  128.49    7.70
  -2   2   8  139.29    8.10
   2  -1  -8  359.86   15.70
   2  -1  -8  343.57   15.30
   2  -1  -8  385.26   16.10
   2  -1  -8  364.16   14.60
   2  -1  -8  388.86   15.20
  -2   1   8  367.66   15.80
  -2   1   8  351.36   15.70
  -2   1   8  370.56   15.10
   2   0  -8 1294.87   49.30
   2   0  -8 1259.97   49.00
   2   0  -8 1331.27   48.20
   2   0  -8 1276.57   49.20
   2   0  -8 1239.98   49.50
   2   0  -8 1285.87   49.60
  -2   0   8 1315.47   48.10
  -2   0   8 1208.18   48.90
  -2   0   8 1263.17   49.20
  -2   0   8 1313.27   49.60
  -2   0   8 1352.76   49.40
  -2   0   8 1332.27   49.30
   2   1  -8  344.97   13.90
   2   1  -8  367.86   15.80
   2   1  -8  361.26   15.70
   2   1  -8  344.57   14.50
  -2  -1   8  380.86   14.00
  -2  -1   8  366.56   15.40
  -2  -1   8  366.36   15.80
  -2  -1   8  374.16   15.90
  -2  -1   8  369.46   15.80
   2   2  -8  139.79    7.60
   2   2  -8  137.59    8.00
   2   2  -8  132.99    6.70
   2   2  -8  137.69    6.70
  -2  -2   8  143.19    7.90
  -2  -2   8  142.79    8.10
  -2  -2   8  144.79    7.00
  -2  -2   8  143.29    8.00
  -2  -2   8  134.59    7.90
   2   3  -8    5.90    2.70
   2   3  -8    5.20    1.80
   2   3  -8    7.70    3.00
   2   3  -8   12.50    3.40
  -2  -3   8    7.60    2.00
  -2  -3   8    6.30    2.60
  -2  -3   8   10.40    3.00
  -2  -3   8    7.60    2.50
  -2  -3   8    2.90    1.80
  -2  -3   8    7.90    2.80
   2   4  -8   28.50    4.60
   2   4  -8   25.10    3.60
   2   4  -8   32.70    4.10
   2   4  -8   30.30    5.50
  -2  -4   8   28.70    4.90
  -2  -4   8   35.30    5.40
  -2  -4   8   30.90    5.70
  -2  -4   8   40.90    5.10
  -2  -4   8   30.10    4.60
   2   5  -8   24.60    5.80
   2   5  -8   34.50    6.20
   2   5  -8   26.20    6.70
  -2  -5   8   30.50    6.70
  -2  -5   8   39.70    6.10
  -2  -5   8   34.00    6.10
   2   6  -8   -2.90    3.20
   2   6  -8   -1.80    4.40
  -2  -6   8    4.80    5.30
   2   7  -8   19.50   11.20
   2   7  -8   29.60    8.30
  -2  -7   8   27.40    9.40
   1  -7  -8   39.50    9.80
  -1   7   8   34.00   10.10
  -1   7   8   52.49   11.70
  -1   7   8   52.89   14.20
   1  -6  -8   81.99   11.50
   1  -6  -8   59.59    8.40
  -1   6   8   82.39   11.70
  -1   6   8   91.59   10.40
   1  -5  -8  138.59   11.20
   1  -5  -8  143.79   11.90
   1  -5  -8  145.39   12.30
  -1   5   8  142.99   11.40
  -1   5   8  186.48   12.80
   1  -4  -8  178.38   11.30
   1  -4  -8  168.28    9.80
   1  -4  -8  178.18   11.40
   1  -4  -8  169.78   11.60
  -1   4   8  186.38   11.80
  -1   4   8  139.29   10.80
  -1   4   8  178.48   10.60
   1  -3  -8   39.80    4.40
   1  -3  -8   40.20    4.70
   1  -3  -8   48.90    4.10
   1  -3  -8   40.20    4.70
  -1   3   8   44.20    4.30
  -1   3   8   47.50    5.00
  -1   3   8   38.20    3.20
   1  -2  -8  811.62   31.90
   1  -2  -8  764.32   31.80
   1  -2  -8  799.12   31.20
  -1   2   8  779.32   30.20
  -1   2   8  812.12   31.30
  -1   2   8  776.82   32.00
  -1   2   8  745.63   29.90
   1  -1  -8 3687.83  141.19
   1  -1  -8 3831.82  139.89
   1  -1  -8 3843.72  140.99
   1  -1  -8 3827.02  141.19
   1  -1  -8 3930.41  141.19
  -1   1   8 3825.62  141.09
  -1   1   8 3749.12  141.09
  -1   1   8 3891.61  139.89
  -1   1   8 3530.85  141.29
   1   0  -8   10.60    1.30
   1   0  -8   15.70    1.70
   1   0  -8   17.50    1.90
   1   0  -8   17.90    1.90
   1   0  -8   13.50    2.00
   1   0  -8   14.90    1.80
   1   0  -8   13.90    1.40
  -1   0   8   17.30    2.10
  -1   0   8   13.30    1.40
  -1   0   8   13.60    1.70
  -1   0   8   14.40    1.50
  -1   0   8   13.90    1.60
  -1   0   8   13.90    1.40
  -1   0   8   11.50    1.80
   1   1  -8 3926.61  145.19
   1   1  -8 3810.22  144.69
   1   1  -8 3958.00  143.59
   1   1  -8 3801.32  145.19
  -1  -1   8 4020.10  145.39
  -1  -1   8 4066.09  145.39
  -1  -1   8 3923.91  145.19
  -1  -1   8 3730.83  144.59
  -1  -1   8 3895.11  144.49
  -1  -1   8 3863.01  145.29
   1   2  -8  710.03   31.90
   1   2  -8  790.92   30.90
   1   2  -8  794.02   31.10
   1   2  -8  808.92   30.50
   1   2  -8  773.12   31.70
  -1  -2   8  748.13   32.00
  -1  -2   8  812.12   32.40
  -1  -2   8  856.91   31.90
  -1  -2   8  790.52   31.30
  -1  -2   8  844.12   32.30
  -1  -2   8  835.72   31.70
   1   3  -8   37.00    3.90
   1   3  -8   41.10    4.40
   1   3  -8   38.70    3.40
  -1  -3   8   43.60    4.10
  -1  -3   8   39.90    4.20
  -1  -3   8   40.20    3.50
  -1  -3   8   48.40    4.90
  -1  -3   8   42.60    4.40
  -1  -3   8   42.70    4.30
   1   4  -8  164.18   10.80
   1   4  -8  168.38    9.90
   1   4  -8  162.38   10.60
  -1  -4   8  160.68   10.60
  -1  -4   8  171.88   11.50
  -1  -4   8  159.98    9.90
  -1  -4   8  150.08   10.30
  -1  -4   8  186.78   10.80
   1   5  -8  146.79   10.90
   1   5  -8  155.28   11.20
  -1  -5   8  139.29   11.00
  -1  -5   8  141.59   10.90
  -1  -5   8  160.48   13.20
   1   6  -8   66.69    8.30
  -1  -6   8   70.89    9.30
   1   7  -8   52.09   10.70
   1   7  -8   66.69   14.00
  -1  -7   8   25.20    8.90
   0  -7  -8   -5.20    4.00
   0   7   8   10.60    8.10
   0   7   8   -2.50    4.20
   0  -6  -8   13.00    4.80
   0   6   8   21.40    6.40
   0  -5  -8   29.30    6.40
   0  -5  -8   16.70    4.90
   0  -5  -8   21.60    4.90
   0   5   8   18.60    5.40
   0   5   8   30.80    5.70
   0  -4  -8   82.99    7.30
   0  -4  -8   85.49    6.40
   0  -4  -8   78.19    7.20
   0  -4  -8   76.89    7.40
   0   4   8   65.79    5.40
   0   4   8   92.39    7.70
   0   4   8   83.39    6.70
   0  -3  -8  169.08    8.40
   0  -3  -8  160.08    9.70
   0  -3  -8  186.18   10.30
   0  -3  -8  160.68    8.90
   0  -3  -8  158.38    9.70
   0   3   8  149.69    8.70
   0   3   8  164.68    8.20
   0   3   8  177.08   10.00
   0  -2  -8  625.84   26.10
   0  -2  -8  627.34   26.30
   0  -2  -8  651.03   24.60
   0  -2  -8  647.04   25.80
   0  -2  -8  621.84   25.10
   0   2   8  639.24   24.50
   0   2   8  644.04   24.60
   0   2   8  630.24   25.20
   0   2   8  619.24   26.20
   0  -1  -8 1680.83   62.19
   0  -1  -8 1767.92   63.09
   0  -1  -8 1596.84   62.89
   0  -1  -8 1565.44   62.99
   0  -1  -8 1710.43   62.89
   0  -1  -8 1683.43   62.49
   0   1   8 1567.54   62.89
   0   1   8 1701.93   62.19
   0   1   8 1686.73   62.89
   0   1   8 1667.13   62.99
   0   1   8 1688.23   62.99
   0   1   8 1683.13   63.19
   0   1   8 1667.13   61.59
   0   0  -8 3448.25  122.89
   0   0  -8 3242.28  123.19
   0   0  -8 3201.08  123.19
   0   0  -8 3122.69  123.09
   0   0  -8 3218.28  122.69
   0   0  -8 3316.77  122.79
   0   0  -8 3369.66  122.99
   0   0   8 3369.26  123.29
   0   0   8 3309.07  122.99
   0   0   8 3337.67  122.79
   0   0   8 3286.67  122.79
   0   0   8 3505.15  122.99
   0   0   8 3352.36  123.19
   0   0   8 3392.96  122.79
   0   1  -8 1718.23   63.19
   0   1  -8 1676.53   62.99
   0   1  -8 1659.73   62.69
   0   1  -8 1629.24   63.19
   0   1  -8 1684.13   63.09
   0   1  -8 1711.83   61.79
   0   1  -8 1612.34   62.79
   0   1  -8 1656.43   61.99
   0  -1   8 1725.63   62.19
   0  -1   8 1586.84   63.09
   0  -1   8 1773.22   62.99
   0  -1   8 1531.95   62.89
   0  -1   8 1662.03   61.79
   0  -1   8 1719.03   63.09
   0   2  -8  678.93   26.00
   0   2  -8  655.13   26.20
   0   2  -8  649.34   24.70
   0   2  -8  644.14   23.90
   0   2  -8  600.04   25.00
   0  -2   8  632.84   26.20
   0  -2   8  624.94   25.80
   0  -2   8  620.44   25.90
   0  -2   8  560.34   25.50
   0   3  -8  173.78    7.80
   0   3  -8  166.18    8.50
   0   3  -8  167.38    9.60
   0   3  -8  156.28    7.40
   0   3  -8  156.28    9.40
   0  -3   8  157.68    9.60
   0  -3   8  169.48   10.00
   0  -3   8  182.98    9.80
   0  -3   8  165.98    8.50
   0   4  -8   79.29    7.00
   0   4  -8   83.49    7.10
   0   4  -8   69.39    5.70
   0  -4   8   81.79    6.20
   0  -4   8   68.59    7.20
   0  -4   8   82.39    7.00
   0  -4   8   83.49    7.30
   0   5  -8   20.40    5.20
   0   5  -8   22.20    5.40
   0  -5   8   33.80    7.10
   0  -5   8   31.50    6.10
   0  -5   8   17.20    5.00
   0   6  -8    6.40    6.30
   0   6  -8    5.30    4.60
   0  -6   8   23.20    8.20
   0  -6   8   14.50    5.70
   0   7  -8    1.00    5.90
   0   7  -8    3.40    4.90
   0  -7   8    4.10    5.50
   0  -7   8    2.90    5.50
  -1  -7  -8   -3.50    4.40
   1   7   8    1.90    4.40
   1   7   8    0.40    5.90
  -1  -6  -8   11.50    5.40
  -1  -6  -8    6.90    5.20
   1   6   8   -0.40    3.80
   1   6   8    9.70    5.00
  -1  -5  -8    2.10    2.90
  -1  -5  -8   -0.40    3.00
  -1  -5  -8    4.90    3.80
  -1  -5  -8    2.30    3.90
   1   5   8    2.10    3.10
   1   5   8   10.10    4.20
   1   5   8    4.60    3.40
  -1  -4  -8    7.70    3.20
  -1  -4  -8   11.40    3.10
  -1  -4  -8   12.10    3.80
  -1  -4  -8   13.10    4.60
  -1  -4  -8    1.60    2.60
  -1  -4  -8   17.00    4.00
   1   4   8    6.60    3.20
   1   4   8   15.50    3.50
   1   4   8   17.00    4.20
   1   4   8    9.70    2.90
  -1  -3  -8  483.85   21.50
  -1  -3  -8  483.25   20.70
  -1  -3  -8  462.45   20.10
  -1  -3  -8  440.16   20.80
  -1  -3  -8  442.76   21.40
  -1  -3  -8  502.65   21.60
   1   3   8  521.05   21.70
   1   3   8  452.35   21.00
   1   3   8  461.35   20.20
   1   3   8  469.75   21.30
  -1  -2  -8 2145.49   80.19
  -1  -2  -8 2111.19   80.29
  -1  -2  -8 2059.79   79.39
  -1  -2  -8 2170.38   80.19
  -1  -2  -8 2067.79   79.09
  -1  -2  -8 2036.20   80.79
  -1  -2  -8 2099.39   80.49
   1   2   8 2077.19   80.09
   1   2   8 2191.48   79.99
   1   2   8 2123.49   79.09
   1   2   8 2102.09   80.29
  -1  -1  -8  257.57   11.50
  -1  -1  -8  254.27    9.90
  -1  -1  -8  240.78   10.70
  -1  -1  -8  266.87   10.90
  -1  -1  -8  264.67   11.40
  -1  -1  -8  260.17   11.30
   1   1   8  264.37   10.00
   1   1   8  254.07   11.30
   1   1   8  262.07   11.30
   1   1   8  242.18   10.70
   1   1   8  251.67   10.70
   1   1   8  248.08   10.70
   1   1   8  251.57    9.90
  -1   0  -8   38.50    2.60
  -1   0  -8   37.50    2.00
  -1   0  -8   41.70    2.50
  -1   0  -8   34.90    2.60
  -1   0  -8   33.40    2.70
  -1   0  -8   40.50    2.90
  -1   0  -8   36.50    2.00
  -1   0  -8   34.10    2.80
   1   0   8   35.00    2.80
   1   0   8   42.20    2.50
   1   0   8   42.00    2.60
   1   0   8   36.50    2.70
   1   0   8   39.40    2.00
   1   0   8   39.00    2.80
   1   0   8   36.20    2.70
  -1   1  -8  240.28   10.80
  -1   1  -8  260.07   11.30
  -1   1  -8  260.57   11.40
  -1   1  -8  251.67   10.70
  -1   1  -8  251.57   10.90
  -1   1  -8  258.77   11.00
  -1   1  -8  236.68    9.80
   1  -1   8  256.97    9.90
   1  -1   8  232.58   11.00
   1  -1   8  246.08   10.90
   1  -1   8  250.47   10.90
   1  -1   8  286.47   11.10
   1  -1   8  257.87    9.80
   1  -1   8  268.97   11.50
  -1   2  -8 1995.90   78.29
  -1   2  -8 2069.99   78.39
  -1   2  -8 2047.00   76.89
   1  -2   8 2058.29   79.69
   1  -2   8 2037.70   78.49
   1  -2   8 2014.10   78.09
   1  -2   8 2108.59   77.59
  -1   3  -8  453.35   18.70
  -1   3  -8  457.05   20.80
   1  -3   8  461.85   20.90
   1  -3   8  461.95   21.30
   1  -3   8  447.96   21.30
   1  -3   8  460.75   19.90
  -1   4  -8   14.20    4.00
  -1   4  -8    8.00    3.30
   1  -4   8    5.40    2.80
   1  -4   8    9.20    2.90
   1  -4   8   11.60    4.00
  -1   5  -8    0.10    2.80
  -1   5  -8    8.00    3.80
   1  -5   8    3.90    3.10
   1  -5   8    0.70    3.10
  -1   6  -8    2.20    4.70
  -1   6  -8   11.80    4.90
  -1   6  -8    4.40    4.20
   1  -6   8    7.30    6.10
   1  -6   8   10.80    6.80
  -1   7  -8    5.40    7.60
  -1   7  -8   -2.20    4.10
   1  -7   8   -4.50    4.30
   1  -7   8    4.00    5.50
   2   7   8    4.20    5.40
  -2  -6  -8    0.50    3.80
  -2  -6  -8    3.90    4.70
   2   6   8    1.50    3.90
   2   6   8    6.10    4.00
   2   6   8    6.20    5.00
  -2  -5  -8  171.68   11.80
  -2  -5  -8  162.18   12.40
  -2  -5  -8  166.58   12.90
  -2  -5  -8  134.49   11.30
   2   5   8  165.48   12.80
   2   5   8  159.38   12.00
   2   5   8  134.29   11.20
  -2  -4  -8   23.50    5.30
  -2  -4  -8   25.70    5.10
  -2  -4  -8   20.70    4.10
  -2  -4  -8   15.70    3.60
  -2  -4  -8   18.40    4.50
  -2  -4  -8   20.30    4.40
  -2  -4  -8   10.30    3.60
   2   4   8   26.30    4.40
   2   4   8   19.60    4.10
   2   4   8   26.70    5.10
   2   4   8   27.50    5.20
   2   4   8   30.70    4.80
  -2  -3  -8  489.95   22.40
  -2  -3  -8  481.45   22.20
  -2  -3  -8  516.75   22.00
  -2  -3  -8  478.45   22.10
  -2  -3  -8  465.85   22.60
  -2  -3  -8  493.65   21.80
   2   3   8  486.55   21.60
   2   3   8  509.05   22.20
   2   3   8  495.75   22.60
   2   3   8  500.55   21.10
  -2  -2  -8    2.70    2.00
  -2  -2  -8    1.20    1.90
  -2  -2  -8    2.50    1.60
  -2  -2  -8    0.60    1.10
  -2  -2  -8    2.40    2.00
   2   2   8   -0.60    1.20
   2   2   8    1.70    1.30
   2   2   8    1.20    1.30
  -2  -1  -8 1711.23   62.19
  -2  -1  -8 1585.24   59.89
  -2  -1  -8 1633.84   61.59
  -2  -1  -8 1503.25   59.79
  -2  -1  -8 1599.84   61.49
   2   1   8 1574.24   59.79
   2   1   8 1489.95   60.99
   2   1   8 1666.53   61.69
   2   1   8 1590.84   59.79
   2   1   8 1665.03   60.39
  -2   0  -8 2379.46   88.49
  -2   0  -8 2350.16   87.99
  -2   0  -8 2312.17   89.19
  -2   0  -8 2439.46   89.69
  -2   0  -8 2326.97   89.29
   2   0   8 2342.27   88.29
   2   0   8 2355.46   89.29
   2   0   8 2444.36   89.69
   2   0   8 2404.56   89.29
  -2   1  -8 1599.34   59.79
  -2   1  -8 1589.14   60.79
  -2   1  -8 1626.64   60.59
   2  -1   8 1547.65   59.29
   2  -1   8 1515.45   60.39
   2  -1   8 1600.04   59.99
   2  -1   8 1525.45   59.69
   2  -1   8 1620.54   60.79
  -2   2  -8   -0.20    0.90
  -2   2  -8    2.60    1.90
  -2   2  -8    1.70    1.20
  -2   2  -8    2.60    1.70
   2  -2   8   -0.10    1.50
   2  -2   8    0.50    1.60
   2  -2   8    0.70    0.70
   2  -2   8   -0.10    0.80
  -2   3  -8  504.35   22.90
  -2   3  -8  469.95   22.60
   2  -3   8  510.85   23.30
   2  -3   8  501.65   22.00
   2  -3   8  514.45   23.30
  -2   4  -8   22.60    5.10
  -2   4  -8   22.90    4.90
   2  -4   8   21.50    4.90
   2  -4   8   23.80    4.50
   2  -4   8   20.20    7.60
  -2   5  -8  159.38   14.10
  -2   5  -8  147.99   11.70
  -2   5  -8  135.69   10.70
   2  -5   8  139.89   10.20
   2  -5   8  161.68   12.40
   2  -5   8  153.18   12.50
  -2   6  -8   -2.40    3.80
  -2   6  -8    4.90    5.30
  -2   6  -8    5.10    4.40
   2  -6   8    2.60    4.20
   2  -6   8   -0.50    3.20
  -2   7  -8    3.80    6.90
  -2   7  -8    0.90    4.70
   2  -7   8   15.10    9.50
   2  -7   8    2.50    5.60
   3   6   8   -1.70    3.70
  -3  -5  -8   14.50    5.90
  -3  -5  -8   15.60    5.70
  -3  -5  -8    8.50    4.20
  -3  -5  -8   10.70    4.80
   3   5   8    9.40    4.30
   3   5   8   18.10    5.50
   3   5   8    6.00    3.70
  -3  -4  -8   50.59    6.10
  -3  -4  -8   54.29    6.50
  -3  -4  -8   50.89    6.60
  -3  -4  -8   63.09    6.10
   3   4   8   46.60    5.00
   3   4   8   65.49    6.00
   3   4   8   48.90    6.30
   3   4   8   57.49    6.00
  -3  -3  -8   41.00    5.10
  -3  -3  -8   42.20    4.10
  -3  -3  -8   41.80    4.30
  -3  -3  -8   39.60    5.20
  -3  -3  -8   49.20    5.40
  -3  -3  -8   39.60    4.40
   3   3   8   37.20    4.30
   3   3   8   42.20    5.20
   3   3   8   39.50    4.80
   3   3   8   43.60    5.30
  -3  -2  -8  150.28    9.70
  -3  -2  -8  161.48    9.80
  -3  -2  -8  168.68    9.60
  -3  -2  -8  164.18    8.20
   3   2   8  166.08    7.90
   3   2   8  176.28   10.00
   3   2   8  177.58   10.00
  -3  -1  -8  444.56   20.30
  -3  -1  -8  472.75   20.50
  -3  -1  -8  454.05   18.70
  -3  -1  -8  445.16   20.10
   3   1   8  470.05   20.40
   3   1   8  436.46   19.30
   3   1   8  490.55   20.60
  -3   0  -8 2297.07   85.89
  -3   0  -8 2234.68   84.39
  -3   0  -8 2163.38   86.39
  -3   0  -8 2207.98   85.19
   3   0   8 2261.97   85.29
   3   0   8 2201.28   85.59
   3   0   8 2298.17   84.99
  -3   1  -8  455.55   18.70
  -3   1  -8  467.95   19.10
  -3   1  -8  407.06   19.60
   3  -1   8  444.96   19.70
   3  -1   8  441.76   18.50
   3  -1   8  430.86   18.20
  -3   2  -8  189.18   10.10
  -3   2  -8  170.88    8.40
  -3   2  -8  174.48   10.20
   3  -2   8  167.98    9.90
   3  -2   8  176.58   10.20
   3  -2   8  185.48    9.90
   3  -2   8  173.08    8.30
  -3   3  -8   52.39    5.40
  -3   3  -8   53.89    5.60
   3  -3   8   47.30    5.00
   3  -3   8   46.50    5.60
   3  -3   8   32.80    5.10
  -3   4  -8   50.09    7.00
  -3   4  -8   64.69    7.10
   3  -4   8   65.89    7.30
   3  -4   8   52.79    6.70
   3  -4   8   48.50    6.30
  -3   5  -8   15.60    4.90
  -3   5  -8   15.50    5.40
  -3   5  -8   12.50    5.80
   3  -5   8   15.70    5.80
   3  -5   8   10.30    4.70
   3  -5   8   10.70    3.70
  -3   6  -8    3.20    4.10
  -3   6  -8   -2.80    3.30
   3  -6   8   -0.20    3.40
   3  -6   8    4.30    5.30
  -3   7  -8    1.40    6.30
  -3   7  -8    4.40    5.10
   3  -7   8    6.00    7.70
   3  -7   8    0.10    4.90
  -4  -5  -8   -2.50    3.50
  -4  -5  -8    0.80    3.20
   4   5   8   -2.30    2.50
   4   5   8    4.20    4.70
  -4  -4  -8   43.50    5.70
  -4  -4  -8   41.20    6.40
  -4  -4  -8   47.60    8.30
   4   4   8   31.70    6.90
   4   4   8   36.10    6.60
   4   4   8   33.00    5.10
  -4  -3  -8  277.57   14.50
  -4  -3  -8  275.37   15.50
   4   3   8  234.28   13.10
   4   3   8  236.98   14.50
  -4  -2  -8   85.19    5.80
  -4  -2  -8  102.49    7.50
  -4  -2  -8  107.19    8.10
  -4  -2  -8  102.39    7.90
   4   2   8   80.59    7.20
   4   2   8  101.69    8.00
   4   2   8   84.89    6.10
  -4  -1  -8   98.69    7.20
  -4  -1  -8   92.59    7.10
  -4  -1  -8   95.69    7.00
  -4  -1  -8   86.59    5.80
   4   1   8   85.99    5.80
   4   1   8   92.19    7.00
   4   1   8   94.49    6.90
  -4   0  -8  416.36   19.10
  -4   0  -8  438.96   19.70
  -4   0  -8  400.76   18.10
   4   0   8  422.96   19.40
   4   0   8  404.26   18.30
   4   0   8  409.06   19.00
  -4   1  -8   90.39    6.40
  -4   1  -8  121.19    6.10
  -4   1  -8   98.09    6.70
  -4   1  -8   84.39    7.00
   4  -1   8  107.59    7.50
   4  -1   8  102.69    6.90
   4  -1   8   97.79    5.70
   4  -1   8  104.89    6.70
  -4   2  -8   89.39    7.10
  -4   2  -8   98.59    7.60
  -4   2  -8   95.79    6.80
  -4   2  -8   95.19    6.10
   4  -2   8   83.29    5.80
   4  -2   8   92.49    7.40
   4  -2   8   97.69    6.80
   4  -2   8   93.89    7.40
  -4   3  -8  269.77   15.10
  -4   3  -8  260.47   15.80
  -4   3  -8  280.57   15.80
   4  -3   8  263.17   15.00
   4  -3   8  260.87   15.30
   4  -3   8  265.27   15.00
  -4   4  -8   27.10    6.00
  -4   4  -8   45.50    7.90
  -4   4  -8   40.80    7.30
   4  -4   8   45.60    8.10
   4  -4   8   46.50    5.90
   4  -4   8   45.80    7.80
  -4   5  -8    4.90    4.10
  -4   5  -8   -0.80    3.40
  -4   5  -8   -1.00    3.00
   4  -5   8    1.90    4.40
   4  -5   8   -0.20    2.60
   4  -5   8   -0.50    3.70
  -4   6  -8   32.90   10.00
  -4   6  -8   35.50    8.70
   4  -6   8   35.50   10.50
   4  -6   8   37.80   10.90
  -5  -5  -8    2.10    5.10
  -5  -5  -8   -0.40    4.40
   5   5   8    0.60    4.30
   5   5   8    1.00    3.40
  -5  -4  -8    5.30    4.60
  -5  -4  -8    7.90    4.00
  -5  -4  -8   15.90    5.50
   5   4   8    4.60    3.80
   5   4   8    3.10    4.10
  -5  -3  -8    5.30    3.80
  -5  -3  -8   13.20    5.10
  -5  -3  -8   11.50    4.30
   5   3   8   23.90    6.30
   5   3   8   10.10    4.20
  -5  -2  -8  516.75   25.20
  -5  -2  -8  527.25   25.90
  -5  -2  -8  513.35   25.50
   5   2   8  533.35   26.10
   5   2   8  533.65   22.90
   5   2   8  528.05   25.40
  -5  -1  -8  148.29    8.90
  -5  -1  -8  142.39   10.30
  -5  -1  -8  169.58   10.90
   5   1   8  148.09   10.20
   5   1   8  161.38    8.90
   5   1   8  160.98   10.70
  -5   0  -8  234.08   13.80
  -5   0  -8  239.28   13.30
  -5   0  -8  254.47   12.50
   5   0   8  231.78   12.10
   5   0   8  229.58   13.80
   5   0   8  237.88   13.20
  -5   1  -8  177.18   10.10
  -5   1  -8  164.68   11.10
  -5   1  -8  178.68   10.30
   5  -1   8  149.49    9.80
   5  -1   8  162.68   10.00
   5  -1   8  159.38   10.80
  -5   2  -8  547.45   25.20
  -5   2  -8  567.24   28.30
   5  -2   8  533.35   25.00
   5  -2   8  518.95   29.20
   5  -2   8  523.85   23.80
  -5   3  -8   14.30    4.80
  -5   3  -8   22.00    5.20
  -5   3  -8   24.30    5.20
   5  -3   8   16.80    4.40
   5  -3   8   26.50    5.70
   5  -3   8    7.80    4.00
  -5   4  -8    9.90    4.50
  -5   4  -8    8.20    4.10
  -5   4  -8    8.80    4.70
   5  -4   8    7.70    4.30
   5  -4   8    8.70    4.30
   5  -4   8   16.60    4.80
  -5   5  -8   -0.40    3.70
  -5   5  -8    1.50    4.40
  -5   5  -8    1.80    4.00
   5  -5   8   -1.50    4.00
   5  -5   8   -1.00    3.10
   5  -5   8    4.00    4.60
  -5   6  -8   10.00    6.00
  -5   6  -8    3.20    5.60
   5  -6   8    2.90    5.40
   5  -6   8    4.90    6.70
  -6  -5  -8   -0.10    4.50
   6   5   8   -2.50    4.20
  -6  -4  -8    4.30    4.10
  -6  -4  -8    4.40    5.00
   6   4   8    0.90    3.50
  -6  -3  -8   15.70    5.20
  -6  -3  -8   14.70    5.50
   6   3   8    9.20    4.30
   6   3   8   18.50    6.20
  -6  -2  -8    7.10    4.20
  -6  -2  -8    6.10    4.10
   6   2   8    3.40    3.80
   6   2   8    7.90    3.90
  -6  -1  -8    5.20    4.00
  -6  -1  -8    2.20    3.20
   6   1   8    2.80    2.90
   6   1   8    2.70    3.00
  -6   0  -8  363.46   20.00
  -6   0  -8  410.26   20.10
  -6   0  -8  367.46   18.20
   6   0   8  341.57   17.80
   6   0   8  388.26   20.20
  -6   1  -8    0.80    2.40
  -6   1  -8   -2.90    2.70
  -6   1  -8   -3.30    2.40
   6  -1   8   -2.20    2.30
   6  -1   8    0.00    2.70
   6  -1   8   -1.20    2.10
  -6   2  -8    6.90    4.30
  -6   2  -8    5.20    3.20
   6  -2   8    5.50    3.60
  -6   3  -8    2.90    3.60
  -6   3  -8   10.10    4.30
   6  -3   8   13.90    5.00
   6  -3   8   10.50    4.60
  -6   4  -8    3.30    4.20
   6  -4   8   11.70    5.50
  -6   5  -8    8.10    5.40
  -6   5  -8    2.50    5.20
   6  -5   8    1.80    6.10
   6  -5   8   -1.50    3.50
  -7  -5  -8    1.50    6.70
   7   5   8   12.00    8.10
  -7  -4  -8   12.30    7.70
  -7  -4  -8    5.30    4.80
   7   4   8    7.80    5.30
   7   4   8   26.50    9.10
  -7  -3  -8   27.20    7.70
  -7  -3  -8   29.60    8.80
   7   3   8   31.30    7.60
   7   3   8   29.20    7.80
  -7  -2  -8    6.30    4.00
  -7  -2  -8    9.90    5.00
   7   2   8   18.00    5.70
   7   2   8    7.00    4.50
  -7  -1  -8    7.40    4.60
  -7  -1  -8   22.90    6.90
   7   1   8   24.10    6.30
   7   1   8   13.30    5.20
  -7   0  -8   14.50    5.30
  -7   0  -8   12.40    5.10
   7   0   8   20.20    5.90
   7   0   8   13.40    4.80
  -7   1  -8   26.20    6.10
  -7   1  -8   14.00    4.20
  -7   1  -8   24.30    6.30
   7  -1   8   13.50    4.80
   7  -1   8   20.00    5.40
  -7   2  -8    0.50    3.50
  -7   2  -8    5.30    3.80
   7  -2   8    7.90    4.40
  -7   3  -8   31.40    8.20
  -7   3  -8   21.70    5.90
   7  -3   8   25.10    6.80
   7  -3   8   21.20    6.20
  -7   4  -8    8.50    4.90
  -7   4  -8   -0.90    4.60
   7  -4   8   18.20    7.60
   7  -4   8   18.50    6.20
  -7   5  -8    8.40    7.20
   7  -5   8    1.60    5.00
   7  -5   8    3.40    5.20
  -8  -4  -8   -1.10    6.30
  -8  -4  -8    1.00    4.80
   8   4   8    6.00    7.90
  -8  -3  -8    3.80    4.80
  -8  -3  -8    4.90    5.70
   8   3   8    6.10    6.10
   8   3   8    9.10    5.40
  -8  -2  -8   20.10    8.10
  -8  -2  -8   12.40    5.50
   8   2   8   17.20    6.60
   8   2   8   16.90    6.90
  -8  -1  -8    1.20    4.20
   8   1   8   -0.50    4.30
  -8   0  -8    5.20    4.80
  -8   0  -8    5.20    4.70
   8   0   8    1.10    3.90
  -8   1  -8   -3.60    3.10
   8  -1   8    2.10    4.00
  -8   2  -8   11.40    5.70
  -8   2  -8   18.70    5.30
   8  -2   8   18.20    6.50
  -8   3  -8    2.30    4.20
  -8   3  -8   -2.10    3.70
   8  -3   8    7.80    4.80
  -8   4  -8    6.50    5.00
  -8   4  -8    7.90    6.10
   8  -4   8    1.80    4.40
  -9  -3  -8   -1.20    5.20
  -9  -3  -8    1.90    6.00
   9   3   8    2.40    6.30
   9   3   8   -0.50    5.30
  -9  -2  -8   -1.40    5.00
  -9  -2  -8    9.00    7.10
   9   2   8    4.50    6.20
   9   2   8    2.70    4.90
  -9  -1  -8   -1.40    4.10
  -9  -1  -8    4.20    5.80
   9   1   8   -2.00    4.40
   9   1   8    2.90    4.90
  -9   0  -8   11.50    6.60
  -9   0  -8   17.20    7.20
   9   0   8    9.40    6.10
   9   0   8    4.40    4.90
  -9   1  -8   -8.50    3.10
   9  -1   8    0.30    4.30
  -9   2  -8    9.90    6.60
   9  -2   8    4.30    5.50
   9  -3   8    8.50    6.70
  10   0   8   16.40    9.10
 -10   1   9   18.90   10.80
 -10   0   9   -1.30    6.50
 -10   0   9    9.30    5.80
  10   1  -9    8.70    6.30
 -10  -1   9    1.00    4.90
 -10  -1   9    4.00    5.60
   9  -2  -9   -3.20    3.80
  -9   2   9    2.00    4.80
   9  -1  -9   14.80    6.90
   9  -1  -9    5.10    5.30
  -9   1   9    4.60    4.90
  -9   1   9   20.00    8.00
   9   0  -9    2.70    4.90
   9   0  -9   -5.80    3.10
  -9   0   9    1.30    5.00
  -9   0   9    1.40    3.70
   9   1  -9   23.50    9.10
   9   1  -9   17.70    7.60
  -9  -1   9   20.80    6.40
  -9  -1   9   18.40    7.90
  -9  -1   9   30.70    8.70
   9   2  -9    4.30    6.70
   9   2  -9    4.60    6.30
  -9  -2   9    3.00    4.80
  -9  -2   9    4.00    5.80
   9   3  -9   25.80   11.60
  -9  -3   9   28.50   10.70
   8  -4  -9   33.80    9.20
  -8   4   9   13.30    6.10
   8  -3  -9    6.00    5.00
  -8   3   9   -1.00    3.90
   8  -2  -9    9.10    4.80
   8  -2  -9   16.40    5.90
  -8   2   9    7.30    4.60
  -8   2   9   14.70    5.40
   8  -1  -9    9.10    5.00
   8  -1  -9   -2.40    3.20
  -8   1   9    5.00    4.10
  -8   1   9    7.90    5.10
   8   0  -9    5.00    3.90
   8   0  -9    6.70    4.70
  -8   0   9    3.10    4.20
  -8   0   9    5.10    4.00
  -8   0   9    7.30    4.30
   8   1  -9    6.40    5.80
   8   1  -9    7.70    4.70
  -8  -1   9    0.20    4.10
  -8  -1   9    6.90    4.70
  -8  -1   9    4.50    4.00
   8   2  -9   32.60    9.90
   8   2  -9    5.30    5.30
  -8  -2   9    6.60    4.40
  -8  -2   9   16.90    6.90
  -8  -2   9   11.90    5.70
   8   3  -9   11.50    7.10
   8   3  -9    0.40    6.30
  -8  -3   9    6.60    5.40
  -8  -3   9    8.70    6.40
   8   4  -9   21.40    8.90
   8   4  -9    4.10    7.20
  -8  -4   9   23.80    8.10
  -8  -4   9   13.20    6.40
   7  -5  -9   21.00    7.80
  -7   5   9   10.60    7.20
   7  -4  -9   11.40    5.20
  -7   4   9   10.70    5.40
   7  -2  -9   27.00    6.40
   7  -2  -9   32.60    6.90
  -7   2   9   24.10    6.00
  -7   2   9   32.80    7.20
   7  -1  -9  334.77   18.50
   7  -1  -9  312.17   18.20
  -7   1   9  317.47   18.50
  -7   1   9  303.07   18.30
   7   0  -9    4.50    3.30
   7   0  -9   17.00    5.20
   7   0  -9   11.90    4.60
  -7   0   9   16.30    4.80
  -7   0   9    5.80    3.70
  -7   0   9   12.30    4.30
   7   1  -9  303.07   19.00
   7   1  -9  328.87   18.80
   7   1  -9  321.87   17.80
  -7  -1   9  291.77   17.80
  -7  -1   9  332.47   19.50
  -7  -1   9  296.67   18.20
   7   2  -9   25.90    7.70
   7   2  -9   35.90    8.80
  -7  -2   9   37.40    7.60
  -7  -2   9   26.60    6.60
  -7  -2   9   23.40    5.60
   7   3  -9    3.10    5.10
   7   3  -9    3.70    4.40
  -7  -3   9    6.10    3.70
  -7  -3   9    3.60    4.20
  -7  -3   9    7.00    6.40
   7   4  -9   26.70    8.70
   7   4  -9   22.40    9.00
  -7  -4   9   20.60    8.40
   7   5  -9    5.10    6.30
   7   5  -9   13.20   10.40
   7   5  -9   18.80    9.50
  -7  -5   9    4.10    6.90
  -7  -5   9    8.50    5.80
   6  -6  -9    7.10    5.20
  -6   6   9   -2.10    4.30
   6  -5  -9   90.39   13.50
   6  -5  -9   85.39   10.40
  -6   5   9   85.29   11.90
  -6   5   9   81.69   11.40
   6  -4  -9   21.20    6.10
  -6   4   9   26.50    8.70
  -6   4   9   20.30    6.30
   6  -3  -9   -1.10    2.20
   6  -3  -9    0.70    2.90
   6  -3  -9    2.40    3.10
  -6   3   9    1.10    2.80
  -6   3   9   -1.60    2.50
  -6   3   9    1.60    3.70
   6  -2  -9    0.60    2.70
   6  -2  -9    0.30    2.20
  -6   2   9   -0.70    2.50
  -6   2   9    1.70    2.60
   6  -1  -9  110.29    9.00
   6  -1  -9  116.79    9.80
  -6   1   9   94.69    8.40
  -6   1   9  107.69    8.50
  -6   1   9   91.39    7.30
   6   0  -9    5.20    3.20
   6   0  -9    1.10    3.20
   6   0  -9    0.90    3.10
  -6   0   9   -2.20    3.00
  -6   0   9    0.80    2.20
  -6   0   9    4.40    3.10
   6   1  -9  129.19    9.50
   6   1  -9  110.99    8.50
   6   1  -9  102.19    9.10
  -6  -1   9  118.19    9.00
  -6  -1   9  107.79    9.00
  -6  -1   9  107.39    9.10
   6   2  -9   -1.10    3.20
   6   2  -9    3.40    3.60
   6   2  -9    0.70    2.50
  -6  -2   9   -2.60    2.10
  -6  -2   9    0.30    2.70
  -6  -2   9   -2.00    2.90
   6   3  -9   -0.70    3.60
   6   3  -9   -1.80    4.10
  -6  -3   9   -5.70    2.40
  -6  -3   9   -1.90    2.90
  -6  -3   9   -1.10    2.50
   6   4  -9   26.70    8.40
   6   4  -9   26.70    7.90
  -6  -4   9   31.60    8.40
  -6  -4   9   24.90    5.90
   6   5  -9  107.19   14.20
   6   5  -9   68.59    9.80
  -6  -5   9   62.09    9.90
  -6  -5   9   92.69   12.90
   6   6  -9    0.00    7.00
   6   6  -9   11.50    8.10
  -6  -6   9    3.60    6.10
  -6  -6   9    2.00    6.40
   5  -6  -9    5.00    5.10
   5  -6  -9    0.80    5.60
  -5   6   9    1.00    5.90
  -5   6   9   -2.90    4.10
   5  -5  -9    4.00    4.00
   5  -5  -9   -4.60    3.20
  -5   5   9   -1.80    3.30
  -5   5   9   -2.00    3.00
   5  -4  -9    2.40    3.00
   5  -4  -9    7.70    4.10
  -5   4   9    6.30    4.20
  -5   4   9    2.20    3.30
   5  -3  -9   13.70    3.90
   5  -3  -9   16.30    4.40
   5  -3  -9   16.70    4.20
  -5   3   9   22.00    5.10
  -5   3   9    9.80    3.80
   5  -2  -9    9.10    3.40
   5  -2  -9    7.50    2.90
   5  -2  -9    7.90    2.80
  -5   2   9   16.50    6.40
  -5   2   9   22.20    4.30
  -5   2   9   13.30    3.60
   5  -1  -9   10.30    3.50
   5  -1  -9    9.20    2.40
   5  -1  -9    4.50    2.60
   5  -1  -9   10.10    3.10
  -5   1   9   13.30    3.50
  -5   1   9    5.10    2.30
  -5   1   9   15.10    3.80
  -5   1   9    7.10    2.70
   5   0  -9    4.90    2.70
   5   0  -9    2.00    2.30
   5   0  -9   -0.30    2.10
  -5   0   9    2.40    2.20
  -5   0   9    1.10    2.20
  -5   0   9    5.50    2.10
  -5   0   9    2.00    2.10
   5   1  -9    6.70    2.70
   5   1  -9   10.30    3.60
  -5  -1   9   14.40    3.60
  -5  -1   9    8.60    3.40
  -5  -1   9   11.30    3.90
   5   2  -9   15.70    4.40
   5   2  -9   13.20    3.40
  -5  -2   9   18.00    4.60
  -5  -2   9    8.80    3.10
  -5  -2   9   12.30    5.90
   5   3  -9   20.10    5.30
   5   3  -9   22.20    5.90
  -5  -3   9   20.20    4.60
  -5  -3   9    8.50    4.20
  -5  -3   9   22.10    5.40
   5   4  -9    9.00    4.90
   5   4  -9    0.00    3.70
  -5  -4   9    2.00    2.90
  -5  -4   9    4.90    3.40
  -5  -4   9    1.70    3.60
   5   5  -9   -0.70    4.80
   5   5  -9    3.30    4.80
  -5  -5   9   -2.00    2.80
  -5  -5   9   -0.40    4.60
  -5  -5   9    3.00    4.70
   5   6  -9   -0.90    4.60
   5   6  -9   -1.40    3.80
   5   6  -9    5.90    6.40
  -5  -6   9    1.60    5.50
  -5  -6   9   14.40    6.40
   4  -6  -9   29.70    8.30
   4  -6  -9   18.20    6.40
  -4   6   9    4.90    5.50
  -4   6   9   10.50    5.70
   4  -5  -9   10.00    5.10
   4  -5  -9    8.40    4.20
  -4   5   9    8.50    4.70
  -4   5   9    6.70    4.50
   4  -4  -9    1.30    2.80
   4  -4  -9   -1.60    2.80
  -4   4   9   -2.20    2.40
  -4   4   9   -0.90    2.70
   4  -3  -9   21.00    4.30
   4  -3  -9   23.70    4.50
  -4   3   9   17.80    3.90
  -4   3   9   35.80    5.00
  -4   3   9   29.30    6.90
   4  -2  -9    1.00    2.00
   4  -2  -9    2.20    1.90
   4  -2  -9    0.60    1.70
  -4   2   9   -0.10    1.70
  -4   2   9    2.00    1.90
  -4   2   9    2.40    1.90
   4  -1  -9    8.50    2.10
   4  -1  -9    4.50    2.20
   4  -1  -9    8.20    2.30
   4  -1  -9    5.80    2.30
  -4   1   9    6.90    2.20
  -4   1   9    4.70    2.10
  -4   1   9    1.60    1.90
  -4   1   9    5.30    1.90
   4   0  -9   -0.40    1.50
   4   0  -9   -1.50    1.70
   4   0  -9    1.10    2.10
  -4   0   9   -0.70    1.50
  -4   0   9    0.50    1.70
  -4   0   9    0.40    1.60
  -4   0   9   -1.80    1.10
   4   1  -9    3.00    2.30
   4   1  -9    4.60    2.60
   4   1  -9    4.70    1.80
  -4  -1   9   11.00    2.90
  -4  -1   9    2.30    2.20
  -4  -1   9   12.00    2.30
  -4  -1   9    8.80    2.80
   4   2  -9   -0.20    1.40
   4   2  -9    2.20    2.60
   4   2  -9    3.70    2.40
  -4  -2   9    0.50    1.90
  -4  -2   9    1.30    2.00
  -4  -2   9   -0.50    1.80
  -4  -2   9    1.00    1.70
   4   3  -9   29.30    5.90
   4   3  -9   30.90    5.70
   4   3  -9   22.00    3.90
  -4  -3   9   32.30    5.80
  -4  -3   9   18.40    4.00
  -4  -3   9   21.80    4.10
  -4  -3   9   22.50    5.90
   4   4  -9   -0.40    3.10
   4   4  -9   -2.00    2.80
  -4  -4   9    2.30    2.60
  -4  -4   9    3.30    3.40
  -4  -4   9    1.80    2.70
   4   5  -9   10.40    4.60
   4   5  -9    9.90    5.40
  -4  -5   9    7.60    4.70
  -4  -5   9    4.80    3.80
  -4  -5   9   18.60    5.40
   4   6  -9   16.60    5.60
   4   6  -9   20.70    7.60
   4   6  -9    0.90    4.30
  -4  -6   9    4.90    4.50
  -4  -6   9   18.50    6.10
   3  -7  -9   -1.80    5.30
   3  -7  -9    3.60    6.00
  -3   7   9    0.30    6.10
  -3   7   9   -1.60    5.20
   3  -6  -9   51.49    9.90
   3  -6  -9   39.90    9.50
  -3   6   9   41.30   10.00
  -3   6   9   42.30   10.00
   3  -5  -9  141.59   11.60
   3  -5  -9  132.29   12.40
  -3   5   9  147.29   13.50
  -3   5   9  141.69   11.40
   3  -4  -9   35.00    6.20
   3  -4  -9   37.40    5.50
  -3   4   9   42.20    5.50
  -3   4   9   35.40    6.40
   3  -3  -9   30.50    3.80
   3  -3  -9   26.30    4.20
   3  -3  -9   26.20    4.10
  -3   3   9   32.20    3.50
  -3   3   9   27.70    4.40
  -3   3   9   27.70    4.10
   3  -2  -9  301.27   14.30
   3  -2  -9  298.17   14.50
   3  -2  -9  282.57   14.50
  -3   2   9  299.27   13.60
  -3   2   9  332.47   15.30
  -3   2   9  305.97   14.90
   3  -1  -9   20.60    3.20
   3  -1  -9   18.00    2.50
   3  -1  -9   19.50    2.90
   3  -1  -9   21.50    2.40
  -3   1   9   17.40    2.20
  -3   1   9   18.70    2.60
  -3   1   9   25.80    3.00
  -3   1   9   22.00    2.90
   3   0  -9    0.90    1.40
   3   0  -9   -0.50    1.60
  -3   0   9    1.70    1.60
  -3   0   9    2.20    1.50
  -3   0   9   -0.90    0.70
  -3   0   9    0.10    1.50
  -3   0   9   -0.30    0.70
   3   1  -9   19.00    3.00
   3   1  -9   16.40    2.30
   3   1  -9   24.40    4.00
  -3  -1   9   20.50    3.40
  -3  -1   9   21.60    3.20
  -3  -1   9   22.00    3.50
  -3  -1   9   20.70    2.50
   3   2  -9  279.07   14.30
   3   2  -9  293.37   13.00
   3   2  -9  312.47   12.40
   3   2  -9  290.37   14.70
  -3  -2   9  291.17   12.30
  -3  -2   9  301.87   14.70
  -3  -2   9  297.37   14.60
  -3  -2   9  292.77   14.70
  -3  -2   9  299.37   15.00
   3   3  -9   26.20    3.30
   3   3  -9   28.20    5.10
   3   3  -9   33.20    4.10
  -3  -3   9   24.30    4.30
  -3  -3   9   28.40    4.50
  -3  -3   9   26.50    5.00
  -3  -3   9   22.30    4.50
   3   4  -9   37.40    5.50
   3   4  -9   44.00    5.20
   3   4  -9   41.20    6.00
  -3  -4   9   37.80    6.30
  -3  -4   9   39.00    5.80
  -3  -4   9   42.30    6.00
  -3  -4   9   49.30    6.00
   3   5  -9  134.79   11.10
   3   5  -9  137.79   11.30
   3   5  -9  160.28   12.40
  -3  -5   9  130.49   11.70
  -3  -5   9  128.49   10.70
  -3  -5   9  110.19   10.50
  -3  -5   9  106.29   10.10
   3   6  -9   38.30    8.40
   3   6  -9   37.70    8.20
  -3  -6   9   57.09    9.70
   3   7  -9   -2.20    5.00
  -3  -7   9    4.50    5.30
   2  -7  -9    2.60    6.40
   2  -7  -9   -0.30    4.40
  -2   7   9   13.10    6.30
  -2   7   9    6.20    8.20
  -2   7   9    5.90    6.70
   2  -6  -9   30.90    7.90
   2  -6  -9   31.30    7.60
  -2   6   9   47.20   10.30
  -2   6   9   38.00   11.10
   2  -5  -9  165.88   12.40
   2  -5  -9  165.88   13.40
  -2   5   9  164.18   12.50
  -2   5   9  168.88   13.90
   2  -4  -9  110.79    7.60
   2  -4  -9  114.99    9.50
  -2   4   9  127.59    9.70
  -2   4   9  113.99    8.70
   2  -3  -9   36.50    4.30
   2  -3  -9   37.20    3.80
   2  -3  -9   30.30    4.30
  -2   3   9   34.20    3.10
  -2   3   9   28.00    3.80
  -2   3   9   33.80    4.40
   2  -2  -9    1.40    1.70
   2  -2  -9   -0.40    1.50
   2  -2  -9    2.00    1.70
   2  -2  -9    0.70    1.10
  -2   2   9    2.80    1.80
  -2   2   9    2.20    1.20
  -2   2   9    3.70    1.90
   2  -1  -9  325.07   13.00
   2  -1  -9  308.47   15.30
   2  -1  -9  327.07   13.70
   2  -1  -9  278.57   13.20
   2  -1  -9  312.17   12.60
  -2   1   9  305.87   13.70
  -2   1   9  313.77   12.90
  -2   1   9  290.97   13.70
   2   0  -9    0.20    1.40
   2   0  -9    0.00    0.90
   2   0  -9   -1.30    1.10
   2   0  -9    0.60    1.40
  -2   0   9    1.20    1.10
  -2   0   9    0.00    0.70
  -2   0   9   -0.70    0.80
  -2   0   9   -1.10    1.00
  -2   0   9    0.60    1.20
  -2   0   9    0.20    0.70
  -2   0   9    0.70    1.20
   2   1  -9  329.47   14.40
   2   1  -9  303.47   14.00
   2   1  -9  319.17   13.00
   2   1  -9  318.77   12.50
  -2  -1   9  314.77   14.30
  -2  -1   9  330.67   14.00
  -2  -1   9  309.27   13.20
  -2  -1   9  335.27   14.40
  -2  -1   9  336.67   14.40
  -2  -1   9  320.67   12.60
   2   2  -9   -0.20    0.90
   2   2  -9    1.00    1.80
   2   2  -9   -1.80    1.30
   2   2  -9    0.40    1.20
  -2  -2   9    1.20    1.40
  -2  -2   9   -1.60    1.10
  -2  -2   9    2.40    1.70
  -2  -2   9   -1.80    1.10
  -2  -2   9    4.70    1.90
   2   3  -9   28.40    4.00
   2   3  -9   29.20    3.00
   2   3  -9   33.00    4.10
  -2  -3   9   31.10    3.10
  -2  -3   9   31.30    3.90
  -2  -3   9   28.40    4.00
  -2  -3   9   27.80    4.00
  -2  -3   9   36.40    4.20
  -2  -3   9   30.70    4.00
   2   4  -9  101.99    7.40
   2   4  -9  112.29    8.70
   2   4  -9  108.49    8.40
  -2  -4   9  115.09    8.40
  -2  -4   9  122.39    8.80
  -2  -4   9  107.59    8.70
  -2  -4   9  112.59    9.00
  -2  -4   9  105.29    8.70
   2   5  -9  147.09   11.80
   2   5  -9  168.88   12.50
   2   5  -9  163.08   12.40
  -2  -5   9  189.08   13.40
  -2  -5   9  178.78   13.30
  -2  -5   9  164.18   12.30
   2   6  -9   27.50    6.90
   2   6  -9   18.70    6.10
  -2  -6   9   23.60    6.60
   2   7  -9    2.80    6.50
   2   7  -9    3.00    5.40
  -2  -7   9    7.70    6.90
   1  -7  -9    3.00    4.10
   1  -7  -9   13.30    8.10
  -1   7   9    0.20    5.40
  -1   7   9    8.70    7.60
   1  -6  -9   22.80    6.20
   1  -6  -9   23.30    7.10
  -1   6   9   12.10    6.90
  -1   6   9   23.50    6.40
   1  -5  -9    8.90    4.40
   1  -5  -9    8.70    4.00
  -1   5   9    1.60    2.90
  -1   5   9    7.60    4.10
   1  -4  -9   47.20    4.90
   1  -4  -9   49.10    6.20
   1  -4  -9   49.80    5.70
   1  -4  -9   55.99    6.20
  -1   4   9   49.10    6.10
  -1   4   9   39.60    4.90
   1  -3  -9  175.08   10.40
   1  -3  -9  197.38    9.80
   1  -3  -9  186.18   10.70
  -1   3   9  177.38    8.50
  -1   3   9  186.98    9.90
  -1   3   9  169.58   10.50
   1  -2  -9   49.00    3.80
   1  -2  -9   47.60    2.90
   1  -2  -9   42.00    2.60
   1  -2  -9   40.80    4.00
  -1   2   9   44.00    2.60
  -1   2   9   50.89    3.80
  -1   2   9   44.00    2.60
   1  -1  -9 1006.60   39.20
   1  -1  -9 1005.80   37.80
   1  -1  -9  992.10   39.00
   1  -1  -9 1054.49   39.30
   1  -1  -9  971.50   39.20
   1  -1  -9  992.00   38.40
  -1   1   9 1034.90   39.00
  -1   1   9 1042.70   39.50
  -1   1   9 1012.60   37.80
  -1   1   9 1042.70   39.30
   1   0  -9    0.40    0.90
   1   0  -9    1.00    1.30
   1   0  -9   -1.00    0.60
   1   0  -9    0.30    1.00
   1   0  -9    0.70    1.10
   1   0  -9    0.70    0.80
  -1   0   9    0.30    0.80
  -1   0   9   -1.30    0.80
  -1   0   9    0.10    0.90
  -1   0   9   -0.60    1.00
  -1   0   9   -0.30    1.20
  -1   0   9    0.50    0.80
   1   1  -9 1017.70   38.90
   1   1  -9 1036.80   39.60
   1   1  -9  998.00   39.60
   1   1  -9  968.20   39.00
  -1  -1   9 1044.90   39.80
  -1  -1   9 1071.09   39.70
  -1  -1   9 1056.59   38.90
  -1  -1   9  976.30   39.00
  -1  -1   9 1046.10   39.70
   1   2  -9   39.20    3.10
   1   2  -9   38.50    2.50
   1   2  -9   37.30    3.60
   1   2  -9   34.50    3.00
   1   2  -9   43.40    4.50
  -1  -2   9   44.40    4.00
  -1  -2   9   42.80    4.40
  -1  -2   9   44.90    3.60
  -1  -2   9   40.60    3.40
  -1  -2   9   37.80    3.50
   1   3  -9  185.98    9.10
   1   3  -9  163.68   10.30
   1   3  -9  198.08   10.10
  -1  -3   9  193.18   10.50
  -1  -3   9  190.18    9.90
  -1  -3   9  202.38   10.80
  -1  -3   9  180.38   10.80
  -1  -3   9  189.28   10.30
  -1  -3   9  186.38    9.30
   1   4  -9   55.39    6.10
   1   4  -9   41.00    4.80
   1   4  -9   44.10    5.30
  -1  -4   9   46.50    5.40
  -1  -4   9   41.10    5.30
  -1  -4   9   44.90    5.80
   1   5  -9    3.30    3.20
   1   5  -9    1.70    2.40
  -1  -5   9    2.30    3.30
  -1  -5   9    4.00    3.30
  -1  -5   9    1.70    2.80
   1   6  -9   13.10    5.50
  -1  -6   9   17.70    5.60
  -1  -6   9   10.20    7.10
  -1  -6   9   11.90    8.10
   1   7  -9    6.50    5.70
   1   7  -9    3.60    6.40
  -1  -7   9   -1.40    4.80
   0  -7  -9    7.70    6.70
   0   7   9    1.70    5.80
   0   7   9    2.10    5.10
   0  -6  -9   10.30    4.90
   0   6   9   -0.50    3.40
   0  -5  -9   93.29    9.60
   0  -5  -9  102.49    9.00
   0  -5  -9   93.39    9.40
   0   5   9   79.49    9.10
   0   5   9   99.49    8.70
   0  -4  -9    2.10    2.50
   0  -4  -9    5.70    2.70
   0  -4  -9    2.10    2.50
   0  -4  -9    6.10    3.10
   0   4   9    9.80    3.00
   0   4   9    7.60    3.40
   0  -3  -9   27.80    4.00
   0  -3  -9   19.00    3.00
   0  -3  -9   26.90    3.90
   0  -3  -9   22.10    2.80
   0  -3  -9   21.80    3.90
   0   3   9   23.60    2.50
   0   3   9   32.70    3.30
   0   3   9   25.50    3.90
   0  -2  -9   48.30    3.00
   0  -2  -9   49.10    4.20
   0  -2  -9   42.40    3.70
   0  -2  -9   40.20    3.40
   0  -2  -9   47.10    4.30
   0   2   9   61.79    4.50
   0   2   9   52.09    3.50
   0   2   9   50.49    2.90
   0   2   9   54.79    4.30
   0  -1  -9   -1.30    1.10
   0  -1  -9   -0.20    1.30
   0  -1  -9   -0.30    0.70
   0  -1  -9    2.40    1.30
   0  -1  -9    1.10    1.30
   0  -1  -9    0.70    1.30
   0  -1  -9   -0.70    0.40
   0   1   9   -1.10    1.00
   0   1   9   -0.30    0.40
   0   1   9    0.50    1.10
   0   1   9    0.70    0.80
   0   0  -9    4.10    1.50
   0   0  -9    2.90    1.10
   0   0  -9    2.00    1.00
   0   0  -9    3.80    1.20
   0   0   9    4.90    1.30
   0   0   9    2.10    1.00
   0   0   9    3.50    1.20
   0   0   9    2.00    0.90
   0   0   9    1.60    0.90
   0   0   9    1.20    1.00
   0   1  -9   -0.90    0.70
   0   1  -9    0.20    1.30
   0   1  -9    0.30    0.90
   0   1  -9   -0.30    1.20
   0   1  -9   -1.80    0.90
   0   1  -9   -1.50    0.60
   0  -1   9    0.00    0.80
   0  -1   9    1.30    1.20
   0  -1   9    2.40    1.20
   0  -1   9    0.20    0.70
   0  -1   9   -1.70    1.00
   0   2  -9   49.90    3.70
   0   2  -9   42.30    2.50
   0   2  -9   50.29    2.60
   0   2  -9   46.20    4.00
   0   2  -9   46.00    3.10
   0  -2   9   56.19    4.30
   0  -2   9   54.59    4.10
   0  -2   9   52.99    4.40
   0  -2   9   52.99    3.40
   0   3  -9   26.90    3.00
   0   3  -9   25.50    2.20
   0   3  -9   26.40    3.50
   0   3  -9   26.50    4.30
   0  -3   9   25.10    3.40
   0  -3   9   33.50    4.00
   0  -3   9   22.50    2.90
   0  -3   9   25.00    4.30
   0   4  -9    6.60    2.80
   0   4  -9   11.10    3.70
   0   4  -9    6.40    2.80
   0  -4   9   10.10    2.90
   0  -4   9    7.10    3.20
   0  -4   9    3.30    2.70
   0  -4   9    4.30    2.70
   0   5  -9   88.29    8.90
   0   5  -9  105.49    9.60
   0  -5   9  103.09    9.40
   0  -5   9   89.49    9.70
   0  -5   9  105.89    9.60
   0   6  -9   17.20    7.70
   0   6  -9   -0.20    3.90
   0  -6   9    1.10    3.80
   0  -6   9    6.40    4.80
   0   7  -9    3.70    6.60
   0   7  -9    3.10    5.30
   0  -7   9    7.70    6.50
   0  -7   9    6.40    5.80
  -1  -7  -9    5.40    5.70
   1   7   9   -1.40    4.40
  -1  -6  -9    2.10    5.40
  -1  -6  -9    5.30    4.00
   1   6   9    1.60    4.10
   1   6   9    2.60    4.50
  -1  -5  -9  209.08   14.70
  -1  -5  -9  204.58   16.00
  -1  -5  -9  206.78   14.30
  -1  -5  -9  221.48   14.70
   1   5   9  265.27   15.60
   1   5   9  224.18   14.90
  -1  -4  -9    4.20    2.80
  -1  -4  -9   -3.20    2.50
  -1  -4  -9   -2.60    2.00
  -1  -4  -9   -1.60    2.50
  -1  -4  -9   -2.30    1.60
   1   4   9    1.30    2.10
   1   4   9   -1.10    1.60
   1   4   9    1.90    2.30
   1   4   9    1.90    2.00
  -1  -3  -9    7.20    2.60
  -1  -3  -9    6.90    2.50
  -1  -3  -9    4.10    1.80
  -1  -3  -9    4.40    2.30
  -1  -3  -9    7.40    2.70
  -1  -3  -9    7.70    2.60
  -1  -3  -9    7.20    2.00
   1   3   9   13.10    2.50
   1   3   9    6.90    2.20
   1   3   9    9.90    2.80
   1   3   9    6.90    2.10
  -1  -2  -9  135.89    7.70
  -1  -2  -9  131.69    6.40
  -1  -2  -9  129.39    6.70
  -1  -2  -9  128.89    7.40
  -1  -2  -9  122.39    7.40
   1   2   9  132.19    6.50
   1   2   9  143.69    7.30
   1   2   9  128.29    7.30
   1   2   9  146.89    7.80
   1   2   9  136.39    6.50
  -1  -1  -9  971.90   35.70
  -1  -1  -9  942.11   35.90
  -1  -1  -9  927.31   34.00
  -1  -1  -9  894.91   35.00
  -1  -1  -9  819.82   35.40
  -1  -1  -9  900.21   35.10
   1   1   9  942.11   35.10
   1   1   9  889.81   34.00
   1   1   9  932.21   35.90
   1   1   9  883.51   34.90
   1   1   9  934.51   34.10
   1   1   9  925.41   35.70
  -1   0  -9    0.70    1.00
  -1   0  -9    0.30    0.90
  -1   0  -9   -0.10    0.50
  -1   0  -9   -0.20    0.90
  -1   0  -9   -0.90    1.10
  -1   0  -9    0.40    1.00
  -1   0  -9   -0.90    0.60
   1   0   9   -0.70    0.80
   1   0   9   -0.60    0.90
   1   0   9   -1.10    0.80
   1   0   9    1.30    1.10
   1   0   9   -0.30    0.80
   1   0   9   -0.40    0.90
  -1   1  -9  883.91   33.60
  -1   1  -9  848.22   35.10
  -1   1  -9  894.11   35.20
  -1   1  -9  917.91   34.80
  -1   1  -9  920.01   34.60
  -1   1  -9  888.11   34.60
   1  -1   9  827.22   34.90
   1  -1   9  902.41   35.30
   1  -1   9  952.80   34.80
   1  -1   9  929.61   33.60
   1  -1   9  909.61   34.70
  -1   2  -9  121.39    6.20
  -1   2  -9  107.39    8.30
   1  -2   9  122.59    6.60
   1  -2   9  120.69    7.90
   1  -2   9  142.29    7.90
  -1   3  -9    4.90    2.20
  -1   3  -9    8.80    2.70
  -1   3  -9    9.90    2.30
   1  -3   9    6.70    2.30
   1  -3   9    4.80    2.20
   1  -3   9    8.30    2.60
   1  -3   9   11.20    2.90
  -1   4  -9   -0.10    2.00
  -1   4  -9   -1.70    2.00
   1  -4   9    4.70    3.20
   1  -4   9    0.60    1.80
   1  -4   9   -3.00    1.90
  -1   5  -9  205.38   13.80
  -1   5  -9  203.98   13.80
   1  -5   9  207.28   15.10
   1  -5   9  234.98   14.80
  -1   6  -9   -0.10    3.50
  -1   6  -9   -2.20    4.50
  -1   6  -9   -0.70    3.40
   1  -6   9    1.30    4.10
   1  -6   9    4.80    4.70
  -1   7  -9   -4.60    3.40
  -1   7  -9    0.80    6.00
   1  -7   9   -2.60    4.40
   1  -7   9   -1.60    3.90
   2   7   9    5.50    5.60
  -2  -6  -9   -6.20    3.20
  -2  -6  -9   -1.00    3.40
   2   6   9   -0.70    3.30
   2   6   9   -0.40    2.90
   2   6   9    2.30    4.30
  -2  -5  -9   55.69    7.90
  -2  -5  -9   49.30    7.00
  -2  -5  -9   59.49    7.30
  -2  -5  -9   68.69    7.60
   2   5   9   51.89    7.00
   2   5   9   58.29    7.30
   2   5   9   47.50    6.60
  -2  -4  -9   64.99    7.00
  -2  -4  -9   67.39    6.10
  -2  -4  -9   83.69    7.10
  -2  -4  -9   65.59    6.00
  -2  -4  -9   69.69    6.90
  -2  -4  -9   82.79    7.60
  -2  -4  -9   78.69    7.00
   2   4   9   79.79    7.40
   2   4   9   71.89    6.10
   2   4   9   66.79    6.70
   2   4   9   79.49    6.90
   2   4   9   70.19    6.00
  -2  -3  -9  108.29    6.30
  -2  -3  -9   98.19    7.40
  -2  -3  -9  109.79    7.00
  -2  -3  -9   96.89    7.20
  -2  -3  -9   99.39    7.30
  -2  -3  -9   88.79    6.30
  -2  -3  -9   96.69    7.30
   2   3   9   88.19    6.80
   2   3   9   98.89    6.70
   2   3   9   90.99    5.90
   2   3   9   95.49    7.20
  -2  -2  -9   40.50    4.10
  -2  -2  -9   34.00    3.40
  -2  -2  -9   38.40    4.10
  -2  -2  -9   36.90    3.90
  -2  -2  -9   39.30    2.80
   2   2   9   35.70    3.20
   2   2   9   36.00    3.90
   2   2   9   37.40    3.50
   2   2   9   34.50    4.00
  -2  -1  -9   71.79    4.00
  -2  -1  -9   78.09    5.20
  -2  -1  -9   84.29    5.50
  -2  -1  -9   73.59    5.00
  -2  -1  -9   80.39    3.80
   2   1   9   78.49    5.00
   2   1   9   77.29    3.80
   2   1   9   80.59    5.30
   2   1   9   77.39    3.90
  -2   0  -9   -0.70    1.20
  -2   0  -9   -1.00    1.50
  -2   0  -9   -0.90    0.70
  -2   0  -9   -0.90    0.70
  -2   0  -9   -0.20    1.20
   2   0   9    0.50    1.40
   2   0   9   -0.40    0.70
   2   0   9    2.00    1.00
   2   0   9    2.90    1.30
  -2   1  -9   76.69    4.60
  -2   1  -9   75.89    5.10
  -2   1  -9   83.39    4.90
   2  -1   9   75.79    5.20
   2  -1   9   81.39    5.10
   2  -1   9   71.69    4.10
   2  -1   9   80.29    5.20
   2  -1   9   80.59    4.80
  -2   2  -9   36.40    2.90
  -2   2  -9   39.10    3.80
  -2   2  -9   37.80    3.80
   2  -2   9   38.10    2.50
   2  -2   9   36.80    4.10
   2  -2   9   35.60    4.20
   2  -2   9   34.90    3.90
   2  -2   9   32.90    2.10
  -2   3  -9   95.59    7.30
  -2   3  -9   99.19    7.40
   2  -3   9   95.39    6.70
   2  -3   9   94.49    7.60
   2  -3   9   97.79    7.50
  -2   4  -9   80.89    7.30
  -2   4  -9   67.49    6.70
   2  -4   9   68.09    7.40
   2  -4   9   78.79    7.90
   2  -4   9   70.39    6.30
  -2   5  -9   69.39    7.30
  -2   5  -9   62.29    9.30
  -2   5  -9   55.29    7.70
   2  -5   9   63.09    8.40
   2  -5   9   66.59    7.50
   2  -5   9   53.39    8.60
  -2   6  -9    3.20    4.20
  -2   6  -9   -1.90    3.30
  -2   6  -9   -1.10    4.60
   2  -6   9   -0.10    4.00
   2  -6   9    8.60    5.00
  -2   7  -9   -1.90    4.10
   2  -7   9    1.30    4.80
  -3  -5  -9   10.80    4.70
  -3  -5  -9   12.30    4.80
  -3  -5  -9   15.80    6.10
  -3  -5  -9   16.40    5.40
   3   5   9   15.10    4.80
   3   5   9    1.50    3.00
   3   5   9    7.20    4.70
  -3  -4  -9  206.38   13.90
  -3  -4  -9  231.78   14.10
  -3  -4  -9  236.78   14.20
  -3  -4  -9  230.08   12.80
   3   4   9  208.18   13.70
   3   4   9  237.28   13.30
   3   4   9  223.78   13.90
   3   4   9  194.78   12.10
   3   4   9  202.08   12.70
  -3  -3  -9  192.08   12.10
  -3  -3  -9  197.08   11.90
  -3  -3  -9  203.48   11.80
  -3  -3  -9  182.08   10.80
  -3  -3  -9  184.78    9.80
   3   3   9  169.38   10.80
   3   3   9  197.38   11.10
  -3  -2  -9  304.67   16.00
  -3  -2  -9  325.97   16.10
  -3  -2  -9  334.87   14.20
  -3  -2  -9  362.66   16.10
   3   2   9  336.87   14.00
   3   2   9  311.77   16.00
   3   2   9  286.17   15.70
   3   2   9  349.57   15.40
  -3  -1  -9   18.50    2.10
  -3  -1  -9   14.60    3.20
  -3  -1  -9   25.60    3.90
  -3  -1  -9   22.60    4.00
   3   1   9   23.60    3.90
   3   1   9   13.50    3.10
   3   1   9   12.80    1.90
   3   1   9   20.70    2.70
  -3   0  -9   -3.20    1.40
  -3   0  -9   -0.60    1.00
  -3   0  -9    0.30    1.50
  -3   0  -9    3.60    1.90
   3   0   9    0.80    1.40
   3   0   9    1.90    1.60
   3   0   9    1.00    1.60
  -3   1  -9   19.40    3.30
  -3   1  -9   13.10    2.50
  -3   1  -9   11.40    2.70
   3  -1   9   18.10    2.40
   3  -1   9   16.20    2.50
   3  -1   9   20.50    3.00
   3  -1   9   13.20    2.80
  -3   2  -9  347.07   16.90
  -3   2  -9  343.97   14.80
  -3   2  -9  352.76   16.40
   3  -2   9  326.77   16.60
   3  -2   9  372.76   16.70
   3  -2   9  340.07   16.10
   3  -2   9  337.67   14.50
  -3   3  -9  188.48   11.50
  -3   3  -9  179.68   11.70
   3  -3   9  206.48   11.50
   3  -3   9  190.18   11.90
   3  -3   9  205.68   12.30
  -3   4  -9  286.47   16.90
  -3   4  -9  240.18   14.60
  -3   4  -9  202.58   13.80
   3  -4   9  216.08   14.60
   3  -4   9  224.88   13.50
   3  -4   9  246.48   15.40
  -3   5  -9   15.50    5.00
  -3   5  -9   14.20    6.20
  -3   5  -9    7.30    4.20
   3  -5   9   21.50    5.30
   3  -5   9   17.40    5.70
   3  -5   9   16.90    5.60
  -3   6  -9    2.90    4.20
  -3   6  -9   -2.30    4.20
   3  -6   9    7.80    5.10
   3  -6   9   -2.50    4.20
  -3   7  -9   11.80    6.50
  -3   7  -9    4.80    7.60
   3  -7   9    5.80    7.30
   3  -7   9    2.90    6.20
  -4  -5  -9    5.60    5.10
  -4  -5  -9   15.50    5.80
   4   5   9    8.90    4.50
   4   5   9   12.60    5.60
  -4  -4  -9  136.49   10.00
  -4  -4  -9  150.98   11.50
  -4  -4  -9  130.89   11.00
   4   4   9  128.69    9.80
   4   4   9  142.09   11.20
   4   4   9  124.29   10.30
  -4  -3  -9   -0.50    2.90
  -4  -3  -9    3.90    2.80
  -4  -3  -9    7.10    4.10
   4   3   9    2.60    2.10
   4   3   9    2.50    3.20
   4   3   9    2.20    2.90
  -4  -2  -9   97.39    8.10
  -4  -2  -9   90.79    6.10
  -4  -2  -9  125.59    8.60
  -4  -2  -9  110.99    8.00
   4   2   9  114.29    8.40
   4   2   9  103.09    8.00
   4   2   9  112.09    7.00
  -4  -1  -9  271.97   13.80
  -4  -1  -9  249.48   11.90
  -4  -1  -9  241.78   13.50
  -4  -1  -9  276.77   13.90
   4   1   9  256.37   13.60
   4   1   9  230.68   13.40
  -4   0  -9    1.50    1.90
  -4   0  -9   -0.50    1.30
  -4   0  -9   -0.20    1.70
   4   0   9   -0.40    1.60
   4   0   9   -1.90    1.20
   4   0   9   -0.50    1.50
  -4   1  -9  276.47   12.00
  -4   1  -9  263.57   13.10
  -4   1  -9  264.67   14.00
  -4   1  -9  256.87   12.90
   4  -1   9  254.87   12.80
   4  -1   9  253.57   13.30
   4  -1   9  266.87   13.90
   4  -1   9  263.57   11.80
  -4   2  -9  106.29    6.60
  -4   2  -9  112.19    7.30
  -4   2  -9   94.69    7.80
  -4   2  -9  105.69    7.60
   4  -2   9   92.99    7.60
   4  -2   9  108.29    7.90
   4  -2   9  118.59    6.60
   4  -2   9  106.59    7.30
  -4   3  -9    1.20    2.50
  -4   3  -9    3.80    3.80
  -4   3  -9    5.50    3.20
   4  -3   9   -0.40    3.10
   4  -3   9    2.60    2.50
   4  -3   9    1.50    2.40
  -4   4  -9  136.79   11.00
  -4   4  -9  135.39   11.30
  -4   4  -9  152.48   11.90
   4  -4   9  141.39   11.80
   4  -4   9  158.28   10.90
   4  -4   9  141.49   11.30
  -4   5  -9   10.20    5.30
  -4   5  -9   13.50    5.50
  -4   5  -9    6.30    4.80
   4  -5   9    7.80    4.20
   4  -5   9   16.40    6.00
   4  -5   9   25.40    7.90
  -4   6  -9   21.10    7.50
  -4   6  -9   16.60    7.60
   4  -6   9   23.00    8.70
   4  -6   9   18.80    7.80
   5   6   9    3.10    5.60
  -5  -5  -9    3.50    5.40
  -5  -5  -9   -2.80    4.30
   5   5   9   -2.60    3.50
   5   5   9   -0.90    4.00
  -5  -4  -9   13.90    4.60
  -5  -4  -9   28.80    7.60
  -5  -4  -9   27.00    6.40
   5   4   9   48.70    8.90
   5   4   9   29.30    6.50
  -5  -3  -9    1.90    3.40
  -5  -3  -9   -2.60    2.50
  -5  -3  -9   -2.20    3.10
   5   3   9    7.50    4.20
   5   3   9    5.20    3.40
  -5  -2  -9   11.80    4.10
  -5  -2  -9    5.50    3.30
  -5  -2  -9    5.30    3.20
   5   2   9   11.40    4.00
   5   2   9   14.40    3.30
   5   2   9    4.60    3.40
  -5  -1  -9    3.00    2.80
  -5  -1  -9    2.40    3.10
  -5  -1  -9    5.80    3.30
  -5  -1  -9    2.40    1.90
   5   1   9    3.90    2.20
   5   1   9    2.00    2.60
   5   1   9    1.70    2.50
  -5   0  -9    4.20    2.90
  -5   0  -9    5.00    3.20
  -5   0  -9    1.70    2.00
   5   0   9    1.00    1.90
   5   0   9   -3.20    1.90
   5   0   9    2.10    2.40
  -5   1  -9    1.70    2.30
  -5   1  -9    2.10    2.60
  -5   1  -9   -0.10    2.40
   5  -1   9    2.40    2.20
   5  -1   9    0.60    2.40
   5  -1   9   -2.00    2.00
  -5   2  -9    3.80    2.60
   5  -2   9    5.00    3.00
   5  -2   9    7.70    2.70
   5  -2   9    5.10    3.00
  -5   3  -9   11.00    4.30
  -5   3  -9    1.40    3.40
  -5   3  -9    8.50    3.70
   5  -3   9    5.50    3.20
   5  -3   9    2.60    3.20
   5  -3   9    4.50    3.30
  -5   4  -9   21.10    5.20
  -5   4  -9   34.40    7.80
  -5   4  -9   27.90    6.40
   5  -4   9   32.30    7.40
   5  -4   9   26.90    6.00
   5  -4   9   32.60    7.70
  -5   5  -9    1.30    3.70
  -5   5  -9    1.10    3.50
   5  -5   9    1.60    4.00
   5  -5   9    3.00    3.80
  -5   6  -9    6.10    5.60
  -5   6  -9   -3.20    4.30
   5  -6   9    1.20    5.40
   5  -6   9   -0.10    6.40
  -6  -5  -9   -2.90    4.80
   6   5   9    3.90    6.00
  -6  -4  -9   63.59    8.50
  -6  -4  -9   62.29    7.90
  -6  -4  -9   61.09    9.10
   6   4   9   74.59    9.60
   6   4   9   65.29    9.20
  -6  -3  -9   91.69    9.80
  -6  -3  -9  115.49   10.00
   6   3   9   83.09   10.00
   6   3   9   81.09    9.10
  -6  -2  -9    0.70    3.50
  -6  -2  -9    1.50    3.10
   6   2   9    1.50    3.20
   6   2   9    0.30    2.90
  -6  -1  -9   14.10    4.90
  -6  -1  -9   10.50    4.10
   6   1   9   23.90    5.50
   6   1   9   16.30    5.00
  -6   0  -9    0.70    3.00
  -6   0  -9    1.60    2.80
  -6   0  -9    1.00    2.20
   6   0   9   -1.70    2.00
   6   0   9    3.00    3.20
  -6   1  -9   15.50    4.10
  -6   1  -9   13.00    4.40
  -6   1  -9   16.70    4.80
   6  -1   9   20.90    5.00
   6  -1   9   16.90    4.90
   6  -1   9   24.40    5.00
  -6   2  -9   -1.50    2.60
  -6   2  -9    0.60    3.00
   6  -2   9    3.00    3.40
   6  -2   9   -1.30    2.30
  -6   3  -9  104.69   10.10
  -6   3  -9   95.19    9.10
   6  -3   9   93.39    9.90
   6  -3   9   95.89    9.60
  -6   4  -9   77.29    9.40
   6  -4   9   77.59   10.80
  -6   5  -9    5.70    5.30
  -6   5  -9    8.80    5.70
   6  -5   9    8.50    5.40
   6  -5   9   -1.50    4.90
  -7  -5  -9    8.90    7.00
   7   5   9    7.70    7.30
  -7  -4  -9   19.70    7.80
  -7  -4  -9   16.40    6.20
   7   4   9   19.00    6.80
   7   4   9    7.70    5.60
  -7  -3  -9   15.30    7.60
  -7  -3  -9   22.00    7.50
   7   3   9   34.90    9.20
   7   3   9   19.90    6.40
  -7  -2  -9    5.40    4.20
  -7  -2  -9    8.10    4.50
   7   2   9   14.10    5.30
   7   2   9   11.60    6.10
  -7  -1  -9   14.50    5.50
  -7  -1  -9    4.10    3.90
   7   1   9   11.70    5.50
   7   1   9   14.80    5.30
  -7   0  -9    1.50    3.60
  -7   0  -9    2.70    3.80
   7   0   9    0.40    3.30
   7   0   9    1.00    3.20
  -7   1  -9    6.40    3.30
  -7   1  -9   12.90    5.40
  -7   1  -9   14.50    5.00
   7  -1   9   14.30    4.80
   7  -1   9   18.10    5.60
  -7   2  -9    6.40    4.00
  -7   2  -9    8.60    4.70
   7  -2   9    6.70    4.10
  -7   3  -9   16.50    5.50
   7  -3   9   25.90    6.50
   7  -3   9    3.50    4.30
  -7   4  -9    5.60    4.40
  -7   4  -9   20.70    8.00
   7  -4   9   16.50    6.00
   7  -4   9   27.00    8.20
  -7   5  -9    3.50    7.60
   7  -5   9   14.80    6.60
   7  -5   9    8.30    6.60
  -8  -4  -9    4.40    5.20
  -8  -4  -9    2.50    6.10
  -8  -3  -9    9.10    5.40
  -8  -3  -9   -0.90    4.50
   8   3   9    1.80    4.60
   8   3   9   -0.30    4.10
  -8  -2  -9    9.20    4.90
  -8  -2  -9   12.20    6.40
   8   2   9    9.10    6.00
   8   2   9   15.80    7.40
  -8  -1  -9    8.70    7.40
  -8  -1  -9    8.60    5.00
   8   1   9   18.90    7.00
   8   1   9   13.70    6.40
  -8   0  -9   -2.10    3.80
  -8   0  -9    0.60    3.80
   8   0   9    5.00    4.60
   8   0   9    0.60    3.90
  -8   1  -9    3.20    4.40
   8  -1   9    9.60    5.10
  -8   2  -9    9.70    5.80
   8  -2   9   12.60    5.60
  -8   3  -9   -2.30    4.00
  -8   3  -9    0.30    3.80
   8  -3   9    2.30    4.50
  -8   4  -9   -1.30    4.30
  -8   4  -9    3.70    4.90
   8  -4   9   15.40    7.00
  -9  -3  -9   -3.80    4.00
  -9  -3  -9    4.40    8.60
   9   3   9    0.90    6.20
   9   3   9   -4.10    4.80
  -9  -2  -9    4.60    6.10
  -9  -2  -9   -2.00    4.70
   9   2   9    3.50    5.50
   9   2   9    7.50    5.80
  -9  -1  -9    3.20    5.10
  -9  -1  -9   -2.60    4.60
   9   1   9    0.10    4.20
   9   1   9    0.20    4.70
  -9   0  -9    2.20    5.50
  -9   0  -9   -1.10    3.80
   9   0   9   -2.30    3.90
   9   0   9    0.00    4.20
  -9   1  -9    7.90    5.10
   9  -1   9    2.00    4.80
  -9   2  -9    4.00    5.70
   9  -2   9    3.00    4.90
   9  -3   9    5.50    5.70
 -10   1  10   -1.30    6.90
  10   0 -10   -1.70    6.70
 -10   0  10    2.70    4.80
  10   1 -10    1.20    6.90
 -10  -1  10    3.60    5.50
 -10  -1  10    2.60    5.50
   9  -3 -10   55.89   14.20
   9  -2 -10    5.90    5.20
  -9   2  10   -0.90    3.80
   9  -1 -10    7.40    4.70
   9  -1 -10   -0.60    4.70
  -9   1  10   -2.60    3.70
  -9   1  10    3.70    4.50
   9   0 -10    7.00    5.80
   9   0 -10    3.20    5.30
  -9   0  10   -3.80    3.80
  -9   0  10    2.20    3.50
   9   1 -10   -0.20    4.30
  -9  -1  10    1.00    5.10
  -9  -1  10   -0.30    4.40
  -9  -1  10    1.00    3.70
   9   2 -10    4.30    6.70
   9   2 -10   -1.40    4.80
  -9  -2  10   -0.70    4.80
  -9  -2  10    9.50    6.40
   9   3 -10   43.50   12.40
  -9  -3  10   40.90   11.50
   8  -4 -10   21.50    7.20
  -8   4  10   12.10    6.70
   8  -3 -10    2.00    3.90
  -8   3  10    4.50    4.70
   8  -2 -10    6.50    4.70
   8  -2 -10   -0.40    3.70
  -8   2  10    3.50    4.70
  -8   2  10   -0.20    3.10
   8  -1 -10   30.00    7.40
   8  -1 -10   33.20    7.00
  -8   1  10   49.60    8.30
  -8   1  10   49.40    7.20
   8   0 -10   37.80    8.30
   8   0 -10   34.30    7.60
  -8   0  10   23.20    6.10
  -8   0  10   31.00    8.00
  -8   0  10   24.30    6.10
   8   1 -10   56.79   13.00
   8   1 -10   56.59    8.80
   8   1 -10   35.00    8.00
  -8  -1  10   50.89    8.50
  -8  -1  10   42.90    9.70
  -8  -1  10   60.89   10.90
   8   2 -10   -0.50    4.50
   8   2 -10    2.00    4.80
  -8  -2  10    4.80    4.90
  -8  -2  10    0.30    3.30
  -8  -2  10    1.30    3.80
   8   3 -10   -2.00    6.70
   8   3 -10    4.30    6.40
  -8  -3  10   -1.30    3.80
  -8  -3  10    2.90    4.00
  -8  -3  10    1.40    4.80
   8   4 -10   11.90    7.90
   8   4 -10    0.50    5.80
  -8  -4  10    7.90    5.10
  -8  -4  10   12.50    8.20
   7  -5 -10   -1.70    4.80
  -7   5  10    2.80    6.30
   7  -4 -10   -1.50    3.40
  -7   4  10    6.90    5.70
   7  -2 -10   13.40    4.80
   7  -2 -10   19.60    5.20
  -7   2  10   24.00    6.40
  -7   2  10   32.70    6.80
   7  -1 -10   40.00    7.10
   7  -1 -10   42.10    6.20
  -7   1  10   45.70    6.60
  -7   1  10   30.90    6.10
   7   0 -10  268.67   16.20
   7   0 -10  287.77   16.60
   7   0 -10  272.07   17.40
  -7   0  10  282.57   16.50
  -7   0  10  263.27   16.80
  -7   0  10  268.67   16.50
   7   1 -10   27.70    6.00
   7   1 -10   49.70    7.20
   7   1 -10   40.70    6.30
  -7  -1  10   37.70    6.00
  -7  -1  10   32.00    6.10
  -7  -1  10   44.50    6.70
   7   2 -10   26.80    7.40
   7   2 -10   37.20    8.40
  -7  -2  10   22.60    6.50
  -7  -2  10   45.00    8.20
  -7  -2  10   34.00    6.40
   7   3 -10    3.80    5.70
   7   3 -10    8.40    5.60
  -7  -3  10    2.60    4.60
  -7  -3  10    1.70    3.00
  -7  -3  10   -0.30    3.90
   7   4 -10   -1.20    5.80
   7   4 -10    4.50    5.90
  -7  -4  10    6.70    4.20
  -7  -4  10    3.40    4.30
  -7  -4  10    0.80    4.40
   7   5 -10    7.40    6.10
   7   5 -10    1.90    6.50
  -7  -5  10    1.10    4.70
  -7  -5  10   -3.70    4.50
   6  -6 -10    6.00    5.80
  -6   6  10    4.50    7.10
  -6   6  10   19.00    9.40
   6  -5 -10    9.70    5.80
   6  -5 -10    5.80    4.80
  -6   5  10   15.50    6.00
  -6   5  10    4.30    4.70
   6  -4 -10   -1.70    3.20
   6  -4 -10   -2.90    3.30
  -6   4  10   -1.20    2.50
  -6   4  10    2.60    4.80
   6  -3 -10   21.10    5.50
   6  -3 -10   14.60    4.60
   6  -3 -10   19.10    4.70
  -6   3  10   19.00    5.30
  -6   3  10   11.10    4.00
   6  -2 -10    3.60    3.00
   6  -2 -10    8.70    3.60
  -6   2  10    9.80    3.60
  -6   2  10    6.60    3.40
   6  -1 -10   15.90    4.60
   6  -1 -10   16.70    5.10
  -6   1  10   16.60    4.50
  -6   1  10   23.30    4.90
  -6   1  10   10.40    3.60
   6   0 -10   12.80    4.30
   6   0 -10    8.00    3.50
   6   0 -10   13.20    4.70
  -6   0  10   17.90    5.60
  -6   0  10    8.90    3.70
  -6   0  10   12.30    3.90
   6   1 -10   19.80    5.00
   6   1 -10   31.90    6.30
   6   1 -10   19.60    4.30
  -6  -1  10   24.80    5.60
  -6  -1  10   24.10    5.40
  -6  -1  10   29.20    5.80
   6   2 -10   14.90    4.00
   6   2 -10    9.90    4.60
   6   2 -10   13.70    4.80
  -6  -2  10   16.70    4.60
  -6  -2  10   12.10    4.40
  -6  -2  10   11.60    4.60
   6   3 -10   20.60    6.10
   6   3 -10   18.70    7.00
  -6  -3  10   14.10    5.30
  -6  -3  10   15.00    5.40
  -6  -3  10   28.70    5.70
   6   4 -10    1.00    3.90
   6   4 -10    3.30    5.20
  -6  -4  10    2.10    4.20
  -6  -4  10    4.40    3.90
   6   5 -10    6.10    6.50
   6   5 -10   13.30    6.80
  -6  -5  10    6.30    5.20
  -6  -5  10    7.40    5.30
  -6  -5  10    1.90    4.20
   6   6 -10    7.70    6.70
  -6  -6  10    7.40    6.40
   5  -6 -10   12.80    6.20
  -5   6  10    6.90    5.90
  -5   6  10    7.20    6.00
   5  -5 -10    7.40    4.90
   5  -5 -10   -1.60    3.90
  -5   5  10    2.00    4.00
  -5   5  10    1.40    3.70
   5  -4 -10   65.29    7.80
   5  -4 -10   42.10    6.50
  -5   4  10   58.09    8.10
  -5   4  10   52.19    7.30
   5  -3 -10  125.99    9.50
   5  -3 -10  107.99    8.70
   5  -3 -10  110.69    8.50
  -5   3  10   88.99    7.60
  -5   3  10  104.59    9.10
  -5   3  10  123.09   11.10
   5  -2 -10  216.68   13.10
   5  -2 -10  218.68   12.70
   5  -2 -10  224.18   12.00
  -5   2  10  204.88   12.10
  -5   2  10  226.78   13.10
   5  -1 -10   -0.40    1.40
   5  -1 -10    1.10    2.10
   5  -1 -10    0.40    2.10
   5  -1 -10    3.90    2.80
  -5   1  10    3.00    2.00
  -5   1  10    2.10    2.30
  -5   1  10   -0.10    2.00
  -5   1  10    3.10    2.40
   5   0 -10  354.36   17.70
   5   0 -10  358.66   17.00
   5   0 -10  357.76   16.90
  -5   0  10  353.86   16.80
  -5   0  10  341.17   17.60
  -5   0  10  327.17   17.10
  -5   0  10  335.07   16.60
   5   1 -10    1.60    2.70
   5   1 -10    0.70    2.10
   5   1 -10   -0.80    2.20
  -5  -1  10   -1.90    2.10
  -5  -1  10    2.70    2.50
  -5  -1  10   -1.20    1.80
   5   2 -10  233.68   13.60
   5   2 -10  230.28   13.40
   5   2 -10  202.08   11.70
  -5  -2  10  214.98   12.80
  -5  -2  10  207.98   12.90
   5   3 -10  117.19    9.80
   5   3 -10  102.79    9.10
  -5  -3  10  119.89    9.50
  -5  -3  10  107.49    8.80
  -5  -3  10   90.29    8.80
   5   4 -10   59.49    8.10
   5   4 -10   54.19    7.50
  -5  -4  10   61.99    7.20
  -5  -4  10   49.20    7.70
  -5  -4  10   57.49    8.10
   5   5 -10   -2.90    4.10
   5   5 -10    3.80    4.80
  -5  -5  10   -3.70    3.20
  -5  -5  10   -1.90    3.80
  -5  -5  10    1.10    3.90
   5   6 -10    0.80    6.80
   5   6 -10   10.00    6.10
   5   6 -10    7.50    5.70
  -5  -6  10    4.10    5.50
  -5  -6  10    6.00    5.50
   4  -6 -10   12.10    7.20
   4  -6 -10   27.80    7.70
  -4   6  10   14.50    7.60
  -4   6  10   18.60    8.00
   4  -5 -10    2.80    4.80
   4  -5 -10   -2.60    2.90
  -4   5  10    9.20    4.60
  -4   5  10   -3.40    3.50
   4  -4 -10    2.40    2.90
   4  -4 -10    3.00    3.20
  -4   4  10    4.70    3.50
  -4   4  10    4.60    3.70
   4  -3 -10   27.80    5.00
   4  -3 -10   29.00    4.20
  -4   3  10   32.50    4.10
  -4   3  10   26.60    5.20
   4  -2 -10    1.40    2.20
   4  -2 -10   -2.20    1.60
   4  -2 -10   -2.10    1.20
  -4   2  10    2.90    2.10
  -4   2  10   -0.10    1.70
  -4   2  10   -0.40    1.40
   4  -1 -10   12.70    2.70
   4  -1 -10   14.50    2.60
   4  -1 -10   11.90    3.20
   4  -1 -10   13.50    3.10
  -4   1  10   16.20    3.00
  -4   1  10    9.70    2.80
  -4   1  10   12.40    2.50
  -4   1  10   20.00    3.10
   4   0 -10    1.40    2.00
   4   0 -10   -2.40    1.40
   4   0 -10   -2.60    1.40
  -4   0  10    0.80    1.50
  -4   0  10    0.50    1.40
  -4   0  10    0.30    1.60
  -4   0  10   -1.00    1.60
   4   1 -10   10.20    3.10
   4   1 -10   11.50    2.70
   4   1 -10   16.10    3.70
  -4  -1  10   14.20    3.50
  -4  -1  10   12.60    3.30
  -4  -1  10   13.30    2.50
  -4  -1  10   20.30    3.90
   4   2 -10    2.90    2.40
   4   2 -10    0.50    1.60
   4   2 -10   -0.20    2.30
  -4  -2  10   -0.70    2.00
  -4  -2  10    1.20    1.80
  -4  -2  10   -1.20    1.40
  -4  -2  10    4.40    2.50
   4   3 -10   31.00    6.10
   4   3 -10   26.60    5.70
  -4  -3  10   29.50    4.40
  -4  -3  10   33.00    4.60
  -4  -3  10   37.80    5.30
   4   4 -10    4.00    3.70
   4   4 -10    5.00    3.80
  -4  -4  10    7.80    3.50
  -4  -4  10    2.40    3.20
  -4  -4  10    9.50    4.30
  -4  -4  10    1.20    3.00
   4   5 -10   -0.70    3.70
   4   5 -10    0.50    3.50
  -4  -5  10    8.90    5.00
  -4  -5  10    5.70    3.90
  -4  -5  10    5.30    3.60
   4   6 -10   12.60    6.10
   4   6 -10   16.30    6.50
   4   6 -10   28.80    9.70
  -4  -6  10   16.20    6.30
  -4  -6  10   19.10    5.90
   3  -7 -10    8.30    6.10
   3  -7 -10    9.80    9.50
  -3   7  10    5.40    6.50
  -3   7  10   -0.60    5.10
   3  -6 -10   26.20    6.80
   3  -6 -10   21.30    9.30
  -3   6  10   36.10    9.90
  -3   6  10   27.50    8.40
   3  -5 -10    8.20    4.50
   3  -5 -10    7.50    4.50
  -3   5  10    6.00    4.60
  -3   5  10    0.80    2.90
   3  -4 -10   74.19    7.70
   3  -4 -10   74.79    6.40
   3  -4 -10   58.19    6.90
  -3   4  10   85.99    7.90
  -3   4  10   72.59    7.80
   3  -3 -10   31.50    4.00
   3  -3 -10   30.50    4.20
   3  -3 -10   40.90    4.90
  -3   3  10   42.10    3.90
  -3   3  10   32.80    4.70
  -3   3  10   31.60    4.50
   3  -2 -10    1.60    1.90
   3  -2 -10    1.10    1.80
   3  -2 -10    1.80    1.80
  -3   2  10    3.60    1.50
  -3   2  10    1.80    1.80
  -3   2  10    0.80    1.60
   3  -1 -10   42.20    3.90
   3  -1 -10   47.80    4.70
   3  -1 -10   46.80    3.40
   3  -1 -10   40.00    3.50
  -3   1  10   41.50    3.90
  -3   1  10   41.60    3.50
  -3   1  10   42.50    4.00
   3   0 -10  248.28   11.80
   3   0 -10  238.68   11.00
   3   0 -10  232.18   11.20
   3   0 -10  231.38    9.80
  -3   0  10  217.58   10.90
  -3   0  10  240.18   11.20
  -3   0  10  230.58    9.50
  -3   0  10  238.18   11.30
  -3   0  10  238.68   11.50
  -3   0  10  232.48    9.40
   3   1 -10   36.20    3.10
   3   1 -10   41.80    4.10
   3   1 -10   41.80    4.10
  -3  -1  10   41.90    4.00
  -3  -1  10   46.60    4.20
  -3  -1  10   54.69    4.50
  -3  -1  10   40.40    3.50
   3   2 -10    0.70    2.40
   3   2 -10   -0.10    1.10
   3   2 -10   -2.00    1.40
   3   2 -10    0.40    1.50
  -3  -2  10    4.00    1.80
  -3  -2  10    1.10    1.70
  -3  -2  10    1.80    2.10
  -3  -2  10    0.50    1.80
  -3  -2  10   -1.90    0.90
   3   3 -10   30.90    4.60
   3   3 -10   38.30    3.60
   3   3 -10   38.50    4.40
  -3  -3  10   33.20    4.50
  -3  -3  10   32.20    4.40
  -3  -3  10   30.20    4.40
  -3  -3  10   29.10    4.20
   3   4 -10   64.49    7.10
   3   4 -10   62.29    7.10
   3   4 -10   86.49    6.80
  -3  -4  10   76.99    7.50
  -3  -4  10   59.39    6.70
  -3  -4  10   79.49    7.40
  -3  -4  10   66.59    6.80
   3   5 -10    2.10    3.70
   3   5 -10    3.80    4.10
   3   5 -10    2.30    3.50
  -3  -5  10    2.90    3.40
  -3  -5  10    0.80    3.10
  -3  -5  10    1.10    3.70
  -3  -5  10    6.10    3.10
   3   6 -10   32.00    7.80
   3   6 -10   36.80    8.50
  -3  -6  10   29.10    7.30
  -3  -6  10   28.40    8.20
   3   7 -10    7.00    6.60
  -3  -7  10    0.00    4.50
   2  -7 -10    8.10    5.30
  -2   7  10    1.80    6.90
  -2   7  10    6.10    6.50
   2  -6 -10   33.50    7.80
   2  -6 -10   23.00    8.10
  -2   6  10   42.90   11.20
   2  -5 -10    8.30    4.10
   2  -5 -10   20.20    6.00
  -2   5  10    5.10    3.60
  -2   5  10   13.90    5.10
   2  -4 -10  566.24   25.40
   2  -4 -10  616.54   27.90
   2  -4 -10  535.75   28.10
  -2   4  10  629.14   28.30
  -2   4  10  573.84   26.80
   2  -3 -10    2.20    2.30
   2  -3 -10    7.20    2.90
   2  -3 -10    5.50    2.40
  -2   3  10    5.80    2.50
  -2   3  10    9.30    2.80
  -2   3  10    4.70    1.80
   2  -2 -10  409.26   18.20
   2  -2 -10  392.46   18.10
   2  -2 -10  390.56   16.40
  -2   2  10  405.06   17.90
  -2   2  10  441.56   18.60
  -2   2  10  399.56   16.50
   2  -1 -10  622.54   23.30
   2  -1 -10  594.34   24.00
   2  -1 -10  581.04   23.70
   2  -1 -10  548.35   24.10
   2  -1 -10  573.94   22.90
  -2   1  10  566.64   24.20
  -2   1  10  617.24   24.20
  -2   1  10  598.24   23.20
   2   0 -10  527.35   22.50
   2   0 -10  601.34   23.10
   2   0 -10  617.44   23.50
  -2   0  10  603.14   22.00
  -2   0  10  540.05   22.50
  -2   0  10  600.04   23.30
  -2   0  10  529.75   22.80
  -2   0  10  579.94   22.00
  -2   0  10  566.74   23.00
  -2   0  10  564.44   23.30
   2   1 -10  582.64   24.40
   2   1 -10  583.84   22.60
   2   1 -10  596.34   22.90
   2   1 -10  598.94   24.20
  -2  -1  10  607.84   24.30
  -2  -1  10  603.04   24.40
  -2  -1  10  613.94   23.10
  -2  -1  10  611.74   24.50
  -2  -1  10  570.64   24.30
  -2  -1  10  570.54   22.80
   2   2 -10  410.76   16.10
   2   2 -10  403.66   18.00
   2   2 -10  386.36   17.40
   2   2 -10  397.56   16.10
  -2  -2  10  372.06   17.90
  -2  -2  10  404.46   18.00
  -2  -2  10  422.96   18.20
  -2  -2  10  403.26   16.70
   2   3 -10    3.40    2.30
   2   3 -10    3.50    1.70
   2   3 -10    6.80    2.70
  -2  -3  10    4.00    2.30
  -2  -3  10    3.80    2.20
  -2  -3  10    2.60    2.20
  -2  -3  10    5.10    1.80
  -2  -3  10   10.20    3.10
  -2  -3  10    5.40    2.40
   2   4 -10  581.84   25.10
   2   4 -10  556.84   27.30
   2   4 -10  583.64   26.80
  -2  -4  10  574.04   27.60
  -2  -4  10  560.64   27.10
  -2  -4  10  610.24   27.30
  -2  -4  10  593.14   26.30
   2   5 -10   10.80    4.90
   2   5 -10    5.30    3.70
   2   5 -10   11.20    4.10
  -2  -5  10    5.10    3.80
  -2  -5  10    8.60    4.10
   2   6 -10   20.30    6.10
   2   6 -10   28.90    7.20
  -2  -6  10   26.70    6.50
  -2  -6  10   34.20    9.10
   2   7 -10    1.80    5.20
   2   7 -10    8.10    7.60
  -2  -7  10   -1.10    4.40
   1  -7 -10   17.70    6.50
   1  -7 -10   20.20    9.30
  -1   7  10   31.80   11.40
  -1   7  10   28.80   10.50
   1  -6 -10    7.50    4.70
   1  -6 -10   14.90    5.50
  -1   6  10   16.30    6.30
  -1   6  10   30.20    8.00
  -1   6  10   26.10    6.60
   1  -5 -10   68.99    8.00
   1  -5 -10   68.79    7.60
  -1   5  10   63.79    8.30
  -1   5  10   49.80    6.90
   1  -4 -10  184.38   12.40
   1  -4 -10  199.58   12.40
   1  -4 -10  198.48   11.00
  -1   4  10  180.88   11.20
  -1   4  10  201.78   12.70
   1  -3 -10   87.49    5.80
   1  -3 -10   71.19    6.10
   1  -3 -10   71.49    6.00
  -1   3  10   81.49    5.70
  -1   3  10   63.79    4.20
  -1   3  10   71.89    6.20
   1  -2 -10   19.30    1.60
   1  -2 -10   20.00    3.10
   1  -2 -10   19.40    2.00
   1  -2 -10   22.20    2.80
  -1   2  10   18.90    3.60
  -1   2  10   21.50    2.50
  -1   2  10   20.60    1.50
  -1   2  10   18.50    1.50
   1  -1 -10 1418.46   51.79
   1  -1 -10 1374.96   50.09
   1  -1 -10 1293.27   51.59
   1  -1 -10 1331.27   50.89
   1  -1 -10 1411.06   51.69
   1  -1 -10 1304.07   51.29
  -1   1  10 1391.76   51.39
  -1   1  10 1351.96   50.09
  -1   1  10 1302.67   51.49
  -1   1  10 1318.07   51.89
   1   0 -10   16.90    2.00
   1   0 -10   13.80    1.70
   1   0 -10   15.50    1.50
   1   0 -10   14.60    1.80
   1   0 -10   13.20    1.60
   1   0 -10   14.90    2.00
   1   0 -10   17.30    2.00
  -1   0  10   20.50    2.10
  -1   0  10   15.20    1.70
  -1   0  10   19.80    2.30
  -1   0  10   17.10    1.90
  -1   0  10   14.80    1.60
  -1   0  10   14.00    1.50
   1   1 -10 1445.16   53.59
   1   1 -10 1363.36   52.89
   1   1 -10 1373.56   52.69
   1   1 -10 1394.66   53.39
  -1  -1  10 1422.66   53.69
  -1  -1  10 1373.06   53.49
  -1  -1  10 1449.95   53.59
  -1  -1  10 1437.06   52.79
  -1  -1  10 1326.37   52.79
   1   2 -10   23.20    2.90
   1   2 -10   14.70    2.10
   1   2 -10   21.60    4.00
   1   2 -10   16.30    2.10
  -1  -2  10   22.60    3.40
  -1  -2  10   26.00    4.30
  -1  -2  10   25.10    2.90
  -1  -2  10   16.00    3.00
  -1  -2  10   18.40    2.60
  -1  -2  10   21.40    2.20
  -1  -2  10   19.00    1.80
   1   3 -10   73.29    5.50
   1   3 -10   71.69    4.50
   1   3 -10   52.39    5.30
  -1  -3  10   63.29    5.40
  -1  -3  10   66.39    4.50
  -1  -3  10   68.29    5.60
  -1  -3  10   73.59    5.70
  -1  -3  10   68.09    6.00
  -1  -3  10   65.79    5.10
   1   4 -10  167.78   11.10
   1   4 -10  185.58   11.00
   1   4 -10  168.48   11.50
  -1  -4  10  185.88   11.40
  -1  -4  10  190.68   12.40
  -1  -4  10  202.68   11.70
   1   5 -10   52.49    6.70
   1   5 -10   54.69    6.80
  -1  -5  10   56.29    7.10
  -1  -5  10   49.70    7.60
  -1  -5  10   60.79    7.00
   1   6 -10   16.60    6.10
   1   6 -10    7.20    4.70
  -1  -6  10   27.30    7.30
  -1  -6  10   18.20    6.90
  -1  -6  10   20.40    7.00
   1   7 -10   40.50    9.60
   1   7 -10   30.70   11.20
  -1  -7  10   25.20    9.90
   0  -7 -10    4.40    5.70
   0   7  10    9.50    6.10
   0   7  10    1.70    6.30
   0  -6 -10   -1.30    2.60
   0  -6 -10   -3.70    3.50
   0   6  10   -0.70    3.00
   0   6  10    0.80    5.30
   0  -5 -10   69.89    7.80
   0  -5 -10   70.89    8.00
   0   5  10   68.29    7.70
   0   5  10   50.29    6.40
   0   5  10   62.89    8.00
   0  -4 -10    1.30    2.60
   0  -4 -10    5.80    2.80
   0  -4 -10    3.00    3.00
   0  -4 -10    5.80    2.70
   0   4  10    7.80    3.50
   0   4  10    6.40    2.70
   0  -3 -10  165.88   10.30
   0  -3 -10  186.28    9.30
   0  -3 -10  195.58   10.00
   0  -3 -10  190.18   10.80
   0   3  10  187.08    8.80
   0   3  10  179.58   10.50
   0   3  10  196.28   10.90
   0   3  10  188.98    9.60
   0  -2 -10 1308.77   50.49
   0  -2 -10 1348.86   52.99
   0  -2 -10 1383.96   51.39
   0  -2 -10 1453.45   53.29
   0  -2 -10 1316.17   49.70
   0   2  10 1307.77   49.60
   0   2  10 1389.36   51.79
   0   2  10 1310.87   49.70
   0   2  10 1143.89   52.39
   0   2  10 1282.87   50.49
   0  -1 -10 6988.80  262.57
   0  -1 -10 7153.58  262.27
   0  -1 -10 7335.77  262.97
   0  -1 -10 7480.75  262.97
   0  -1 -10 6961.70  261.67
   0   1  10 6790.62  262.67
   0   1  10 6968.10  261.77
   0   0 -10  106.79    5.40
   0   0 -10  109.09    5.20
   0   0 -10  107.49    5.00
   0   0 -10  104.99    5.40
   0   0 -10  101.59    4.80
   0   0 -10  107.99    5.00
   0   0 -10  103.09    5.30
   0   0  10   99.69    5.00
   0   0  10  109.19    5.00
   0   0  10  107.39    5.40
   0   0  10  101.79    5.30
   0   0  10  109.39    4.90
   0   0  10  116.19    5.40
   0   0  10   96.59    4.70
   0   1 -10 6739.53  254.27
   0   1 -10 7052.69  254.07
   0   1 -10 6771.72  254.87
   0   1 -10 6592.64  252.97
   0  -1  10 6533.65  253.97
   0  -1  10 7050.69  253.07
   0  -1  10 6793.52  254.17
   0  -1  10 7399.46  254.67
   0   2 -10 1399.66   53.09
   0   2 -10 1383.46   51.59
   0   2 -10 1347.27   51.49
   0   2 -10 1355.46   54.09
   0   2 -10 1363.76   52.29
   0  -2  10 1405.16   53.89
   0  -2  10 1395.26   53.79
   0  -2  10 1431.26   55.39
   0  -2  10 1391.96   52.39
   0   3 -10  152.28    9.90
   0   3 -10  177.08    7.70
   0   3 -10  174.48   10.10
   0   3 -10  188.38    9.30
   0  -3  10  165.88    9.80
   0  -3  10  204.18   10.70
   0  -3  10  183.38    9.10
   0  -3  10  186.88   10.70
   0   4 -10    9.30    3.60
   0   4 -10    5.80    3.00
   0   4 -10    7.70    3.20
   0  -4  10    8.80    2.80
   0  -4  10    5.70    3.00
   0  -4  10    9.30    3.60
   0  -4  10   11.20    3.60
   0   5 -10   53.99    6.70
   0   5 -10   52.09    7.20
   0  -5  10   61.09    8.30
   0  -5  10   47.30    6.60
   0  -5  10   63.79    7.70
   0   6 -10   -3.60    3.90
   0   6 -10    2.80    4.30
   0   6 -10    5.20    3.60
   0  -6  10    1.20    4.20
   0  -6  10    0.70    3.90
   0   7 -10    0.10    6.10
   0   7 -10   -3.40    4.40
   0  -7  10   13.10    6.50
   0  -7  10    7.00    6.50
  -1  -7 -10    0.50    6.30
   1   7  10    3.00    5.20
   1   7  10    2.10    6.10
  -1  -6 -10    0.50    3.80
   1   6  10   -3.60    4.00
  -1  -5 -10   16.40    5.10
  -1  -5 -10    8.50    4.10
  -1  -5 -10    3.50    3.30
   1   5  10    5.30    3.40
   1   5  10    9.00    4.20
  -1  -4 -10   15.60    4.20
  -1  -4 -10   19.50    4.40
  -1  -4 -10   15.50    3.90
  -1  -4 -10   11.20    3.70
   1   4  10   22.20    3.90
   1   4  10   16.20    3.20
   1   4  10   20.60    4.50
   1   4  10   21.70    4.70
  -1  -3 -10  191.38   10.90
  -1  -3 -10  193.18   10.90
  -1  -3 -10  188.88   10.20
  -1  -3 -10  197.68   10.60
  -1  -3 -10  190.28    9.40
   1   3  10  195.58    9.60
   1   3  10  175.48   10.40
   1   3  10  193.78    9.60
   1   3  10  176.78   10.50
  -1  -2 -10 1008.50   39.10
  -1  -2 -10  950.50   37.30
  -1  -2 -10  983.80   38.30
   1   2  10  967.70   37.30
   1   2  10  916.51   36.90
   1   2  10  990.80   38.20
   1   2  10  950.10   37.10
  -1  -1 -10  514.75   20.80
  -1  -1 -10  521.55   20.20
  -1  -1 -10  521.05   20.80
  -1  -1 -10  531.25   21.00
  -1  -1 -10  493.85   20.20
   1   1  10  473.55   19.90
   1   1  10  465.75   20.10
   1   1  10  541.35   21.10
   1   1  10  510.55   20.80
  -1   0 -10 1661.43   62.39
  -1   0 -10 1654.13   61.29
  -1   0 -10 1602.54   62.09
  -1   0 -10 1593.44   62.29
  -1   0 -10 1625.14   61.99
  -1   0 -10 1682.23   61.39
  -1   0 -10 1676.93   62.39
   1   0  10 1695.03   62.39
   1   0  10 1646.24   61.99
   1   0  10 1617.54   62.39
   1   0  10 1676.13   61.99
   1   0  10 1669.83   62.19
   1   0  10 1656.43   62.59
  -1   1 -10  531.55   20.30
  -1   1 -10  515.05   20.20
  -1   1 -10  512.95   20.80
  -1   1 -10  487.25   19.20
  -1   1 -10  499.25   20.20
   1  -1  10  501.35   19.10
   1  -1  10  474.05   20.50
   1  -1  10  503.45   20.20
   1  -1  10  494.35   20.10
   1  -1  10  514.75   20.80
  -1   2 -10  982.50   38.80
  -1   2 -10  877.01   39.10
  -1   2 -10  956.30   37.20
   1  -2  10  985.50   38.70
   1  -2  10  985.40   37.60
  -1   3 -10  168.28   10.20
  -1   3 -10  184.68    8.90
   1  -3  10  193.98   10.50
   1  -3  10  188.48   11.00
   1  -3  10  181.48   10.90
  -1   4 -10   20.80    4.60
   1  -4  10   20.30    5.60
   1  -4  10    6.20    3.20
   1  -4  10   18.50    3.90
  -1   5 -10    3.70    3.20
  -1   5 -10    6.00    3.70
   1  -5  10   14.20    4.80
   1  -5  10    1.50    3.30
  -1   6 -10    1.80    5.00
  -1   6 -10    1.90    4.50
  -1   6 -10   -4.00    2.80
   1  -6  10   -1.30    3.50
   1  -6  10   -2.00    3.30
  -1   7 -10    3.50    5.60
  -1   7 -10   -0.40    5.60
   1  -7  10    0.70    6.10
   1  -7  10   -3.40    4.10
   2   7  10   12.70    6.50
  -2  -6 -10    7.30    5.10
   2   6  10   26.70    6.60
   2   6  10   33.20    8.30
   2   6  10   44.40   10.60
  -2  -5 -10  145.49   11.40
  -2  -5 -10   92.39    9.70
  -2  -5 -10  112.79    9.60
   2   5  10  104.79   10.00
   2   5  10  128.09   11.10
   2   5  10  103.39    9.60
  -2  -4 -10    2.30    2.80
  -2  -4 -10    9.70    3.60
  -2  -4 -10    5.40    3.50
  -2  -4 -10    0.50    2.50
  -2  -4 -10    4.20    3.40
   2   4  10    4.70    3.30
   2   4  10    3.40    2.20
   2   4  10    5.30    2.50
   2   4  10    4.40    2.80
   2   4  10    4.10    2.90
  -2  -3 -10  189.58   10.80
  -2  -3 -10  172.78    9.60
  -2  -3 -10  165.58   10.60
  -2  -3 -10  188.48   10.60
  -2  -3 -10  177.68   10.60
  -2  -3 -10  178.88    9.10
   2   3  10  174.38   10.40
   2   3  10  188.88    9.20
   2   3  10  154.88   10.40
   2   3  10  183.18   10.00
  -2  -2 -10   25.10    3.60
  -2  -2 -10   34.40    3.80
  -2  -2 -10   33.10    3.90
  -2  -2 -10   31.80    2.50
  -2  -2 -10   31.00    3.30
   2   2  10   33.50    2.70
   2   2  10   37.20    3.90
   2   2  10   35.70    3.60
   2   2  10   32.40    3.10
  -2  -1 -10  225.48   10.90
  -2  -1 -10  221.18   10.70
  -2  -1 -10  228.28   10.60
  -2  -1 -10  210.58    8.90
   2   1  10  205.28    9.20
   2   1  10  228.18   10.50
   2   1  10  230.58    9.40
   2   1  10  222.48    8.90
   2   1  10  210.48   10.90
  -2   0 -10 1895.31   73.79
  -2   0 -10 1984.00   71.99
  -2   0 -10 1946.61   72.89
  -2   0 -10 1882.91   73.09
  -2   0 -10 1890.41   71.79
   2   0  10 1986.80   73.19
   2   0  10 1942.81   71.89
   2   0  10 1853.31   73.29
[truncated: 901,874 more chars]
