# Supplementary material for: Crystal structure, Hirshfeld surface analysis, crystal voids, inter­action energy calculations and energy frameworks, and DFT calculations of 1-(4-methyl­benz­yl)in­do­line-2,3-dione
Source: Acta Crystallogr E Crystallogr Commun. 2024 Jan 31;80(Pt 2):232–9. doi: 10.1107/S2056989024000756 (PMC10848972; doi:10.1107/S2056989024000756)
Supplement: Supplementary file 2 [file e-80-00232-Isup2.hkl]

data_I                                                                          
_shelx_title ' jtm1788_a.res in P2(1)/c'                                        
_shelx_refln_list_code          4                                               
_shelx_F_calc_maximum      122.95                                               
_exptl_crystal_F_000       528.00                                               
_reflns_d_resolution_high  0.6466                                               
                                                                                
loop_                                                                           
 _space_group_symop_operation_xyz                                               
 'x, y, z'                                                                      
 '-x, y+1/2, -z+1/2'                                                            
 '-x, -y, -z'                                                                   
 'x, -y-1/2, z-1/2'                                                             
                                                                                
_cell_length_a     6.6126                                                       
_cell_length_b     4.8680                                                       
_cell_length_c    38.9242                                                       
_cell_angle_alpha  90.000                                                       
_cell_angle_beta   94.118                                                       
_cell_angle_gamma  90.000                                                       
                                                                                
_shelx_F_squared_multiplier     1.000                                           
                                                                                
loop_                                                                           
 _refln_index_h                                                                 
 _refln_index_k                                                                 
 _refln_index_l                                                                 
 _refln_F_squared_calc                                                          
 _refln_F_squared_meas                                                          
 _refln_F_squared_sigma                                                         
 _refln_observed_status                                                         
   1   0   0       4591.67       4223.28        84.28 o                         
   2   0   0          1.27          0.86         0.37 o                         
   3   0   0       4912.41       5133.69        60.56 o                         
   4   0   0        377.58        311.23         7.85 o                         
   5   0   0        132.48        128.98         5.44 o                         
   6   0   0          2.78          1.57         1.80 o                         
   7   0   0        141.47        130.10         5.75 o                         
   8   0   0         23.72         18.06         3.34 o                         
   9   0   0          5.45          3.83         4.09 o                         
  10   0   0         46.68         46.97         9.21 o                         
   1   1   0        112.17        105.04         1.11 o                         
   2   1   0        179.37        159.60         1.86 o                         
   3   1   0          9.55          4.07         0.50 o                         
   4   1   0          0.01          1.81         0.76 o                         
   5   1   0        373.11        374.82         6.43 o                         
   6   1   0          0.60          3.89         1.32 o                         
   7   1   0         38.79         50.84         4.18 o                         
   8   1   0          6.21          4.48         2.26 o                         
   9   1   0          1.40          3.21         2.45 o                         
  10   1   0          1.31          3.93         3.65 o                         
   0   2   0        582.42        544.40         8.39 o                         
   1   2   0          1.32          1.20         0.77 o                         
   2   2   0       1498.71       1538.43        15.14 o                         
   3   2   0         15.20         19.46         1.61 o                         
   4   2   0         28.94         32.29         1.54 o                         
   5   2   0        546.55        514.05         7.90 o                         
   6   2   0        171.66        171.46         4.66 o                         
   7   2   0         23.72         22.80         3.05 o                         
   8   2   0         13.59         13.67         3.69 o                         
   9   2   0         28.73         33.85         4.64 o                         
   1   3   0         84.13         68.50         1.66 o                         
   2   3   0        457.43        454.65         5.54 o                         
   3   3   0        136.04        132.47         2.41 o                         
   4   3   0         49.42         50.47         2.19 o                         
   5   3   0         44.47         49.80         2.83 o                         
   6   3   0         10.91         10.70         2.30 o                         
   7   3   0          5.51          4.69         2.46 o                         
   8   3   0         77.98         94.52         6.68 o                         
   9   3   0          1.46          1.87         3.69 o                         
   0   4   0        612.33        674.87        17.56 o                         
   1   4   0          4.73          5.46         0.89 o                         
   2   4   0        107.28        102.69         2.33 o                         
   3   4   0        126.16        142.63         2.91 o                         
   4   4   0        229.40        210.22         5.68 o                         
   5   4   0         30.15         28.87         2.73 o                         
   6   4   0         52.00         51.92         4.45 o                         
   7   4   0          1.17         -0.29         2.68 o                         
   8   4   0          3.19          7.80         3.50 o                         
   1   5   0        134.34        129.65         3.52 o                         
   2   5   0          2.57          3.70         1.14 o                         
   3   5   0         84.51         87.97         2.84 o                         
   4   5   0          5.00          3.86         1.75 o                         
   5   5   0          1.98          3.08         2.04 o                         
   6   5   0         58.51         68.29         6.96 o                         
   7   5   0         28.78         27.56         4.49 o                         
   0   6   0        146.38        130.03         8.15 o                         
   1   6   0         15.17         12.50         2.80 o                         
   2   6   0         28.89         30.25         2.88 o                         
   3   6   0          0.83          4.13         2.64 o                         
   4   6   0          7.76          2.33         3.42 o                         
   5   6   0         16.59         17.67         4.35 o                         
   6   6   0          3.30          3.10         4.13 o                         
   1   7   0          0.46          0.27         2.34 o                         
   2   7   0          0.70          4.68         4.09 o                         
   3   7   0         16.59         14.26        11.74 o                         
 -10   1   1         15.75         16.45         5.57 o                         
  -9   1   1          5.48          2.45         2.39 o                         
  -8   1   1          0.24         -1.82         1.82 o                         
  -7   1   1          8.93          5.68         1.76 o                         
  -6   1   1        171.39        181.49         4.50 o                         
  -5   1   1          5.81         12.14         1.45 o                         
  -4   1   1          1.83          1.70         0.55 o                         
  -3   1   1        354.76        381.66         4.73 o                         
  -2   1   1         70.98         71.94         1.08 o                         
  -1   1   1        132.30        142.11         1.43 o                         
   0   1   1        161.27        167.41         1.40 o                         
   1   1   1         85.85         87.09         0.97 o                         
   2   1   1        285.14        269.51         2.64 o                         
   3   1   1        454.68        501.84         5.44 o                         
   4   1   1        786.38        819.06         9.34 o                         
   5   1   1        483.53        448.58         6.93 o                         
   6   1   1        224.70        238.37         4.97 o                         
   7   1   1         86.32         76.49         3.40 o                         
   8   1   1         11.87         11.51         2.79 o                         
   9   1   1         16.26         15.66         4.99 o                         
  10   1   1          6.21          6.03         3.77 o                         
  -9   2   1         42.77         44.83         5.15 o                         
  -8   2   1         44.54         45.64         4.64 o                         
  -7   2   1          0.22          2.08         1.63 o                         
  -6   2   1         35.37         39.55         2.55 o                         
  -5   2   1         73.07         84.58         2.62 o                         
  -4   2   1        133.57        139.49         2.88 o                         
  -3   2   1        929.56       1021.65        10.97 o                         
  -2   2   1         81.21         89.48         1.65 o                         
  -1   2   1        187.52        208.59         3.00 o                         
   0   2   1          1.80          3.42         0.49 o                         
   1   2   1        771.10        785.16         8.59 o                         
   2   2   1          4.48         16.99         1.24 o                         
   3   2   1         87.90         98.94         1.87 o                         
   4   2   1          0.41          3.82         0.80 o                         
   5   2   1         38.45         35.46         1.98 o                         
   6   2   1          3.95         10.64         1.69 o                         
   7   2   1         12.05         11.93         2.52 o                         
   8   2   1         61.53         64.67         6.14 o                         
   9   2   1          0.08          0.76         2.70 o                         
  -9   3   1         15.02         21.97        12.11 o                         
  -8   3   1         38.63         37.34         4.74 o                         
  -7   3   1          0.99          1.66         2.71 o                         
  -6   3   1          2.80          1.12         1.49 o                         
  -5   3   1         17.56         14.66         2.28 o                         
  -4   3   1          2.10          1.76         1.05 o                         
  -3   3   1         46.22         49.33         1.52 o                         
  -2   3   1         89.06         87.44         1.89 o                         
  -1   3   1          6.65         12.99         0.95 o                         
   0   3   1         12.93         18.90         1.05 o                         
   1   3   1         48.04         43.67         1.27 o                         
   2   3   1          3.98         14.46         0.97 o                         
   3   3   1         14.77         18.93         1.15 o                         
   4   3   1          0.17          0.48         0.89 o                         
   5   3   1         21.28         25.36         2.19 o                         
   6   3   1          0.95         -1.19         1.86 o                         
   7   3   1          0.06          4.77         2.71 o                         
   8   3   1         22.85         28.52         4.23 o                         
   9   3   1          1.88         -1.95         4.44 o                         
  -8   4   1          3.35          2.19         3.38 o                         
  -7   4   1         21.01         27.60         4.64 o                         
  -6   4   1          2.08          3.07         2.25 o                         
  -5   4   1         11.20         11.22         1.91 o                         
  -4   4   1         40.50         50.16         3.03 o                         
  -3   4   1        764.09        726.02         8.49 o                         
  -2   4   1        153.44        142.92         2.79 o                         
  -1   4   1        167.50        171.76         2.95 o                         
   0   4   1         55.62         61.54         2.07 o                         
   1   4   1          3.27          2.42         0.86 o                         
   2   4   1        349.45        363.85         5.34 o                         
   3   4   1        199.80        209.00         3.66 o                         
   4   4   1          6.61          7.25         1.41 o                         
   5   4   1         90.93        107.24         4.11 o                         
   6   4   1         29.69         35.45         3.92 o                         
   7   4   1          3.37          3.87         3.07 o                         
   8   4   1         31.50         32.49         5.31 o                         
  -7   5   1          0.13          1.75         2.95 o                         
  -6   5   1         80.53         85.25         7.23 o                         
  -5   5   1         77.77         76.95         4.66 o                         
  -4   5   1         54.28         60.71         3.33 o                         
  -3   5   1        159.28        155.90         3.86 o                         
  -2   5   1         48.00         52.96         2.58 o                         
  -1   5   1         18.53         29.54         2.03 o                         
   0   5   1          7.40          6.74         1.54 o                         
   1   5   1         14.40         13.94         1.73 o                         
   2   5   1          1.23          0.20         0.97 o                         
   3   5   1         61.36         68.09         2.80 o                         
   4   5   1         18.29         20.28         2.31 o                         
   5   5   1         28.33         23.48         3.12 o                         
   6   5   1         13.44         13.95         3.34 o                         
   7   5   1          3.13          4.45         3.08 o                         
  -6   6   1          5.13          4.99         5.19 o                         
  -5   6   1         55.03         57.69         6.01 o                         
  -4   6   1         51.14         60.89         6.83 o                         
  -3   6   1          7.49          6.84         2.83 o                         
  -2   6   1          0.17          1.79         1.85 o                         
  -1   6   1         90.18         99.20         5.67 o                         
   0   6   1          0.12          8.65         2.39 o                         
   1   6   1         18.38         24.61         3.57 o                         
   2   6   1         35.62         38.57         3.39 o                         
   3   6   1          4.70          9.62         3.97 o                         
   4   6   1          4.74          1.76         3.41 o                         
   5   6   1         12.68         18.18         4.22 o                         
   6   6   1         11.42         15.04         5.07 o                         
  -3   7   1          0.27          0.59        10.10 o                         
  -2   7   1          5.62          3.48         3.80 o                         
  -1   7   1          0.53          3.25         2.50 o                         
   0   7   1          0.17          2.99         2.78 o                         
   1   7   1          0.00          0.36         2.44 o                         
   2   7   1         11.29          6.85         3.87 o                         
   3   7   1          5.48          2.38         8.77 o                         
 -10   0   2         16.08         16.07         7.53 o                         
  -9   0   2          1.23          3.84         4.10 o                         
  -8   0   2         31.70         42.83         4.73 o                         
  -7   0   2        184.97        163.05         6.39 o                         
  -6   0   2        241.67        235.22        12.78 o                         
  -5   0   2        112.10        119.67         3.77 o                         
  -4   0   2        655.94        722.64        10.83 o                         
  -3   0   2        151.82        177.72         3.10 o                         
  -2   0   2        634.71        614.10         7.84 o                         
  -1   0   2        339.85        342.19         3.96 o                         
   1   0   2         20.68         24.03         0.81 o                         
   2   0   2          2.07          4.33         0.59 o                         
   3   0   2        699.39        665.17        10.59 o                         
   4   0   2         41.50         49.61         2.24 o                         
   5   0   2        165.73        170.29         4.75 o                         
   6   0   2        521.33        473.62        12.19 o                         
   7   0   2         50.11         55.62         5.81 o                         
   8   0   2         76.52         84.71         6.29 o                         
   9   0   2         27.32         28.20         6.24 o                         
  10   0   2         13.10         13.34         7.68 o                         
 -10   1   2         29.91         28.67         7.68 o                         
  -9   1   2          0.83         -0.02         2.21 o                         
  -8   1   2          0.01          0.69         2.00 o                         
  -7   1   2          2.60          3.28         1.60 o                         
  -6   1   2        219.40        229.91         6.42 o                         
  -5   1   2        222.13        213.00         4.39 o                         
  -4   1   2          3.27          5.81         0.61 o                         
  -3   1   2         38.69         48.87         1.16 o                         
  -2   1   2         54.80         47.43         0.83 o                         
  -1   1   2       1428.35       1538.38        11.25 o                         
   0   1   2       1168.38       1151.63         7.88 o                         
   1   1   2       2029.09       1985.50        14.41 o                         
   2   1   2        787.90        732.45         6.29 o                         
   3   1   2        548.18        541.29         5.93 o                         
   4   1   2        279.46        301.69         4.39 o                         
   5   1   2         76.02         61.01         1.99 o                         
   6   1   2         38.74         44.76         2.83 o                         
   7   1   2         81.36         73.51         3.37 o                         
   8   1   2         12.29         11.97         2.89 o                         
   9   1   2         38.04         34.56         5.31 o                         
  10   1   2          3.14          5.45         3.99 o                         
  -9   2   2         12.55         11.97         3.54 o                         
  -8   2   2          4.76          3.65         2.30 o                         
  -7   2   2        117.85        106.23         4.03 o                         
  -6   2   2        225.79        195.54         4.70 o                         
  -5   2   2        160.23        145.24         3.61 o                         
  -4   2   2         95.01        114.02         2.43 o                         
  -3   2   2        211.96        217.71         3.30 o                         
  -2   2   2         18.91         12.70         0.81 o                         
  -1   2   2         56.15         57.61         1.14 o                         
   0   2   2        519.61        521.53         4.71 o                         
   1   2   2        917.70        932.06        10.00 o                         
   2   2   2        314.25        317.48         3.74 o                         
   3   2   2        109.14        108.07         2.00 o                         
   4   2   2        280.91        266.45         4.08 o                         
   5   2   2          0.98          0.75         1.01 o                         
   6   2   2        277.13        270.59         6.31 o                         
   7   2   2          2.17          0.96         1.90 o                         
   8   2   2         33.25         43.76         4.82 o                         
   9   2   2          5.85          5.11         2.80 o                         
  -9   3   2          0.03          3.95         4.79 o                         
  -8   3   2          1.01          4.67         2.93 o                         
  -7   3   2         35.66         33.15         4.54 o                         
  -6   3   2         16.31         19.77         2.28 o                         
  -5   3   2          8.62          6.25         1.46 o                         
  -4   3   2         84.86         84.24         2.61 o                         
  -3   3   2        141.03        139.40         2.69 o                         
  -2   3   2        212.33        210.49         3.20 o                         
  -1   3   2        326.14        352.45         4.15 o                         
   0   3   2        387.24        416.71         4.79 o                         
   1   3   2          5.60          4.56         0.76 o                         
   2   3   2        634.16        684.44         7.66 o                         
   3   3   2         61.08         54.80         1.64 o                         
   4   3   2         88.04         87.42         2.47 o                         
   5   3   2          2.08          1.53         1.30 o                         
   6   3   2          0.04         -1.37         1.48 o                         
   7   3   2         88.68         88.60         5.58 o                         
   8   3   2          7.09          1.49         2.81 o                         
   9   3   2          0.40         -3.79         3.79 o                         
  -8   4   2          3.65          4.60         3.42 o                         
  -7   4   2          2.29          0.72         2.62 o                         
  -6   4   2         57.61         64.61         5.53 o                         
  -5   4   2         20.26         21.94         2.42 o                         
  -4   4   2         11.50          9.59         1.58 o                         
  -3   4   2         69.95         95.98         2.81 o                         
  -2   4   2        121.64        110.22         2.43 o                         
  -1   4   2        160.61        162.02         2.85 o                         
   0   4   2         29.54         37.19         1.77 o                         
   1   4   2         34.98         38.86         1.63 o                         
   2   4   2         26.84         38.53         1.62 o                         
   3   4   2         80.89         85.76         2.48 o                         
   4   4   2          5.47          7.50         1.49 o                         
   5   4   2         19.19         20.47         2.48 o                         
   6   4   2        187.52        171.37         6.85 o                         
   7   4   2          1.89          2.24         2.60 o                         
   8   4   2          5.56          5.57         3.67 o                         
  -7   5   2          0.01         -0.52         2.74 o                         
  -6   5   2         54.80         59.67         5.16 o                         
  -5   5   2          5.99         10.71         2.54 o                         
  -4   5   2          0.78          2.91         1.57 o                         
  -3   5   2          0.72          3.97         1.37 o                         
  -2   5   2          0.15         12.62         1.49 o                         
  -1   5   2        225.75        242.31         5.76 o                         
   0   5   2         46.59         49.17         2.59 o                         
   1   5   2          0.64          0.55         1.11 o                         
   2   5   2         22.59         23.24         1.68 o                         
   3   5   2         41.51         49.68         2.48 o                         
   4   5   2          4.30          2.50         1.71 o                         
   5   5   2         28.99         32.85         3.79 o                         
   6   5   2          0.35          5.28         2.78 o                         
   7   5   2         26.87         27.55         4.71 o                         
  -6   6   2         63.49         54.61         6.64 o                         
  -5   6   2          0.21          4.24         2.98 o                         
  -4   6   2         29.73         31.78         4.72 o                         
  -3   6   2         28.73         32.21         3.70 o                         
  -2   6   2          3.57          4.13         1.97 o                         
  -1   6   2         13.41         12.97         2.65 o                         
   0   6   2        242.07        238.94         8.45 o                         
   1   6   2        219.85        226.87         8.26 o                         
   2   6   2          0.81          0.23         1.64 o                         
   3   6   2         56.62         55.67         6.95 o                         
   4   6   2         39.52         38.56         5.12 o                         
   5   6   2         52.42         55.01         9.34 o                         
   6   6   2          2.75          1.60         4.06 o                         
  -2   7   2          0.45          0.29         2.94 o                         
  -1   7   2          1.81         -0.58         2.47 o                         
   0   7   2         12.32          4.94         2.98 o                         
   1   7   2          0.62          1.90         2.51 o                         
   2   7   2          3.92          5.40         3.93 o                         
   3   7   2          4.87          8.62         9.06 o                         
 -10   1   3         20.92         22.76         7.35 o                         
  -9   1   3          0.81          1.27         2.19 o                         
  -8   1   3          3.07          2.63         1.87 o                         
  -7   1   3         13.20         12.06         2.34 o                         
  -6   1   3        430.11        409.81         7.81 o                         
  -5   1   3        192.41        197.81         3.78 o                         
  -4   1   3        100.87        147.39         2.51 o                         
  -3   1   3          2.67          2.24         0.52 o                         
  -2   1   3       1488.30       1461.51        12.89 o                         
  -1   1   3       4666.29       4665.88        32.73 o                         
   0   1   3       4456.92       4326.71        29.31 o                         
   1   1   3        800.12        808.34         5.88 o                         
   2   1   3        138.28        145.39         1.69 o                         
   3   1   3        168.93        170.77         2.62 o                         
   4   1   3        462.68        474.91         6.81 o                         
   5   1   3         50.89         58.28         2.36 o                         
   6   1   3        422.28        399.40         6.92 o                         
   7   1   3         31.09         43.13         3.40 o                         
   8   1   3          0.24         -0.93         2.08 o                         
   9   1   3          0.07         -0.68         2.51 o                         
  10   1   3         27.84         21.51         5.18 o                         
  -9   2   3          5.02          1.10         2.72 o                         
  -8   2   3          0.30          0.57         2.12 o                         
  -7   2   3         46.93         64.08         3.46 o                         
  -6   2   3          0.34          1.11         1.23 o                         
  -5   2   3         13.80         23.52         1.71 o                         
  -4   2   3        345.12        331.44         4.83 o                         
  -3   2   3        190.04        156.04         2.48 o                         
  -2   2   3         17.62         23.48         1.03 o                         
  -1   2   3         66.79         54.57         1.20 o                         
   0   2   3         32.09         30.98         0.75 o                         
   1   2   3        718.75        735.57         7.53 o                         
   2   2   3        351.44        401.67         4.69 o                         
   3   2   3        850.42        897.80         9.45 o                         
   4   2   3          0.16          2.37         0.85 o                         
   5   2   3         95.96         95.38         3.01 o                         
   6   2   3        160.32        184.00         5.19 o                         
   7   2   3         19.59         17.61         3.52 o                         
   8   2   3          5.85          8.26         2.85 o                         
   9   2   3         36.62         45.30         4.76 o                         
  -9   3   3         24.35         20.84         6.42 o                         
  -8   3   3         11.67          9.17         3.00 o                         
  -7   3   3         18.37         22.39         3.82 o                         
  -6   3   3         58.39         57.81         3.43 o                         
  -5   3   3         17.52         25.98         2.11 o                         
  -4   3   3        116.09        102.88         2.85 o                         
  -3   3   3          3.41          4.22         0.79 o                         
  -2   3   3         79.22         84.75         1.86 o                         
  -1   3   3        115.05        128.90         2.01 o                         
   0   3   3       1446.45       1486.62        14.02 o                         
   1   3   3         15.89         16.24         1.02 o                         
   2   3   3         31.34         46.36         1.44 o                         
   3   3   3        420.86        405.57         5.25 o                         
   4   3   3         12.02         13.51         1.43 o                         
   5   3   3          1.01          1.19         1.26 o                         
   6   3   3          6.03          4.49         1.77 o                         
   7   3   3          0.96          3.29         2.65 o                         
   8   3   3          0.00         -0.04         2.29 o                         
   9   3   3         22.57         26.07         6.10 o                         
  -8   4   3          1.40          3.96         3.31 o                         
  -7   4   3         37.12         44.17         5.26 o                         
  -6   4   3         10.42          9.93         3.02 o                         
  -5   4   3         25.14         25.19         2.52 o                         
  -4   4   3          2.13          1.81         1.28 o                         
  -3   4   3        536.40        533.80         8.35 o                         
  -2   4   3         32.10         36.75         1.59 o                         
  -1   4   3          3.91          5.43         0.92 o                         
   0   4   3         41.28         52.94         1.92 o                         
   1   4   3        173.81        164.83         3.03 o                         
   2   4   3        142.00        137.98         2.68 o                         
   3   4   3         12.40         17.86         1.43 o                         
   4   4   3        160.18        156.95         4.27 o                         
   5   4   3         65.29         64.96         3.35 o                         
   6   4   3          0.61          1.03         2.04 o                         
   7   4   3         21.41         22.86         4.15 o                         
   8   4   3          9.86         14.17         4.21 o                         
  -7   5   3          0.07          1.77         3.05 o                         
  -6   5   3         17.99         25.32         3.95 o                         
  -5   5   3         18.99         26.62         4.36 o                         
  -4   5   3         19.16         16.14         2.36 o                         
  -3   5   3          0.03          2.58         1.34 o                         
  -2   5   3        528.34        533.96        10.05 o                         
  -1   5   3        424.96        445.80         8.76 o                         
   0   5   3         75.77         78.77         2.90 o                         
   1   5   3          0.05          0.42         1.15 o                         
   2   5   3         61.87         65.88         2.53 o                         
   3   5   3         18.50         16.13         1.67 o                         
   4   5   3         11.64          7.92         1.71 o                         
   5   5   3         30.94         39.13         4.96 o                         
   6   5   3         12.28          7.16         2.79 o                         
   7   5   3          0.96          1.55         3.02 o                         
  -6   6   3          0.19         12.47         4.21 o                         
  -5   6   3          0.02          1.39         2.85 o                         
  -4   6   3          7.10          9.36         3.54 o                         
  -3   6   3         12.97         18.77         3.12 o                         
  -2   6   3          6.81          5.55         2.06 o                         
  -1   6   3         25.91         28.36         3.61 o                         
   0   6   3          0.28          6.51         2.11 o                         
   1   6   3         21.48         27.25         3.28 o                         
   2   6   3          0.23          0.07         1.87 o                         
   3   6   3        129.38        148.37         9.43 o                         
   4   6   3         48.28         51.17         5.79 o                         
   5   6   3         13.72         12.92         4.23 o                         
   6   6   3          2.80          0.57         4.22 o                         
  -2   7   3          2.27         -1.82         2.83 o                         
  -1   7   3          1.86          1.39         2.82 o                         
   0   7   3          8.08          8.18         2.72 o                         
   1   7   3          0.69         -1.41         2.48 o                         
   2   7   3          9.35          9.87         4.54 o                         
   3   7   3         50.23         47.90        11.42 o                         
 -10   0   4          1.64          3.47         5.92 o                         
  -9   0   4          4.54          0.19         3.07 o                         
  -8   0   4         46.06         54.22         5.17 o                         
  -7   0   4        109.41        119.52         5.43 o                         
  -6   0   4        849.45        803.20        19.69 o                         
  -5   0   4       1506.95       1485.46        24.86 o                         
  -4   0   4         17.61         18.24         1.78 o                         
  -3   0   4          3.41          3.28         0.65 o                         
  -2   0   4          8.90         19.85         0.73 o                         
   0   0   4       3626.53       3353.70        61.88 o                         
   1   0   4      10415.74      10046.75       292.23 o                         
   2   0   4       1009.19        958.50        11.43 o                         
   3   0   4       1129.77       1194.83        19.52 o                         
   4   0   4       2119.18       2395.44        38.17 o                         
   5   0   4         48.44         42.26         2.55 o                         
   6   0   4        119.01        122.65         6.26 o                         
   7   0   4          6.03          1.20         2.01 o                         
   8   0   4         51.62         67.16         7.32 o                         
   9   0   4         55.50         62.58         9.87 o                         
  10   0   4          6.79          5.10         7.28 o                         
 -10   1   4          9.74         14.29         6.14 o                         
  -9   1   4          5.40          3.83         2.41 o                         
  -8   1   4          9.28          9.05         2.31 o                         
  -7   1   4          0.85          0.83         1.47 o                         
  -6   1   4        346.76        352.77         6.65 o                         
  -5   1   4        402.67        377.15         5.76 o                         
  -4   1   4        461.34        488.65         6.04 o                         
  -3   1   4        431.81        446.62         5.78 o                         
  -2   1   4       5019.02       5216.16        41.35 o                         
  -1   1   4       2318.60       2238.10        16.21 o                         
   0   1   4          9.79         14.18         0.53 o                         
   1   1   4       5056.72       5105.33        34.05 o                         
   2   1   4        500.66        482.03         4.33 o                         
   3   1   4         48.19         53.06         1.53 o                         
   4   1   4        474.63        465.06         5.93 o                         
   5   1   4         50.08         54.30         1.93 o                         
   6   1   4         15.49         29.88         2.07 o                         
   7   1   4         79.75         81.82         3.73 o                         
   8   1   4          2.19         -1.01         2.33 o                         
   9   1   4          0.87          0.83         2.91 o                         
  10   1   4          2.00          5.57         4.05 o                         
  -9   2   4          0.12          0.65         2.61 o                         
  -8   2   4          3.50          4.06         2.42 o                         
  -7   2   4          6.52          7.56         1.97 o                         
  -6   2   4          1.60          1.09         1.47 o                         
  -5   2   4         14.92         23.36         1.90 o                         
  -4   2   4          3.02          8.76         0.92 o                         
  -3   2   4        129.28        125.92         2.15 o                         
  -2   2   4          5.47          7.66         0.72 o                         
  -1   2   4          0.41          1.17         0.44 o                         
   0   2   4        152.28        148.04         2.06 o                         
   1   2   4        416.52        396.74         4.29 o                         
   2   2   4         31.32         34.36         0.94 o                         
   3   2   4        184.77        177.82         2.85 o                         
   4   2   4         83.53         68.85         2.36 o                         
   5   2   4          2.64          2.96         1.12 o                         
   6   2   4        660.14        641.28        11.32 o                         
   7   2   4         24.34         21.96         2.99 o                         
   8   2   4          0.34          3.28         2.65 o                         
   9   2   4         91.40        107.16         6.94 o                         
  -9   3   4          9.33          8.78         4.80 o                         
  -8   3   4          0.23          5.83         2.83 o                         
  -7   3   4         60.44         78.37         5.66 o                         
  -6   3   4          9.45          6.93         1.77 o                         
  -5   3   4        125.42        113.56         3.48 o                         
  -4   3   4          0.91          3.92         1.13 o                         
  -3   3   4        100.03        101.21         2.19 o                         
  -2   3   4          1.94          4.29         0.69 o                         
  -1   3   4         34.42         42.52         1.21 o                         
   0   3   4         23.68         29.51         1.64 o                         
   1   3   4        228.04        217.64         3.16 o                         
   2   3   4         63.12         67.93         1.75 o                         
   3   3   4        121.77        115.32         2.29 o                         
   4   3   4          3.33          6.82         1.16 o                         
   5   3   4         36.02         40.49         2.65 o                         
   6   3   4          0.06          1.35         1.81 o                         
   7   3   4         97.67         97.08         5.30 o                         
   8   3   4         14.32          9.64         3.05 o                         
   9   3   4          6.88          3.66         4.73 o                         
  -8   4   4          0.00         -1.68         2.92 o                         
  -7   4   4         25.90         30.00         5.07 o                         
  -6   4   4          0.03          1.76         2.56 o                         
  -5   4   4          2.75          2.19         1.63 o                         
  -4   4   4         10.77         11.50         2.33 o                         
  -3   4   4        153.35        151.63         3.35 o                         
  -2   4   4         16.30         20.84         1.34 o                         
  -1   4   4        166.72        171.82         3.04 o                         
   0   4   4        415.17        412.24         6.10 o                         
   1   4   4          1.05          2.25         0.83 o                         
   2   4   4          1.44          6.28         1.26 o                         
   3   4   4        141.56        130.69         2.79 o                         
   4   4   4        359.35        360.86         6.91 o                         
   5   4   4          4.36          5.61         2.05 o                         
   6   4   4          7.64          9.57         2.64 o                         
   7   4   4          3.89          3.03         3.00 o                         
   8   4   4          0.22          2.14         3.13 o                         
  -7   5   4         17.92         28.03         4.70 o                         
  -6   5   4          0.82          1.87         2.29 o                         
  -5   5   4        118.34        118.14         5.70 o                         
  -4   5   4          6.39         11.74         2.13 o                         
  -3   5   4         14.46         21.61         2.28 o                         
  -2   5   4        142.83        157.19         4.11 o                         
  -1   5   4          8.60         18.95         2.10 o                         
   0   5   4        146.96        155.60         4.41 o                         
   1   5   4         33.71         32.10         2.44 o                         
   2   5   4         65.59         65.21         2.45 o                         
   3   5   4         57.18         63.38         2.74 o                         
   4   5   4          5.89          3.91         1.71 o                         
   5   5   4         32.78         32.72         6.09 o                         
   6   5   4         13.26         11.80         3.25 o                         
   7   5   4         10.15          5.48         3.18 o                         
  -6   6   4         62.82         85.40         8.90 o                         
  -5   6   4         12.59         15.08         3.40 o                         
  -4   6   4          0.05          0.65         2.45 o                         
  -3   6   4         29.42         34.86         4.38 o                         
  -2   6   4          0.06         -0.43         1.96 o                         
  -1   6   4         14.13         16.54         2.93 o                         
   0   6   4         10.03         12.70         2.83 o                         
   1   6   4         54.77         62.41         4.89 o                         
   2   6   4          0.53          2.36         1.91 o                         
   3   6   4         51.75         45.33         6.55 o                         
   4   6   4          1.59          1.65         2.76 o                         
   5   6   4          0.92          2.79         3.32 o                         
   6   6   4         17.11         21.80         6.20 o                         
  -3   7   4          3.92          2.14         5.05 o                         
  -2   7   4          8.04          9.32         3.69 o                         
  -1   7   4          3.32          3.73         3.29 o                         
   0   7   4         10.79          7.24         2.83 o                         
   1   7   4          0.06          3.21         2.70 o                         
   2   7   4          2.73          1.29         3.42 o                         
   3   7   4          2.54         -0.67         4.05 o                         
 -10   1   5          6.55          8.95         4.16 o                         
  -9   1   5         14.60          9.18         2.65 o                         
  -8   1   5          0.85         -1.68         1.68 o                         
  -7   1   5         38.58         36.06         2.87 o                         
  -6   1   5         40.67         48.98         2.65 o                         
  -5   1   5        244.97        238.74         4.53 o                         
  -4   1   5        268.74        266.97         3.99 o                         
  -3   1   5          0.00          0.45         0.52 o                         
  -2   1   5        569.49        613.17         5.32 o                         
  -1   1   5      10185.47       9961.88        84.38 o                         
   0   1   5         97.47         85.26         0.90 o                         
   1   1   5       3889.57       3860.89        26.71 o                         
   2   1   5         57.36         56.35         0.99 o                         
   3   1   5          4.49          6.12         0.69 o                         
   4   1   5         57.25         64.82         1.68 o                         
   5   1   5         48.55         51.83         1.89 o                         
   6   1   5        675.95        629.40         9.58 o                         
   7   1   5         34.56         37.45         3.15 o                         
   8   1   5         18.58         11.51         3.25 o                         
   9   1   5         16.67         14.37         3.77 o                         
  10   1   5         11.11          0.95         4.11 o                         
  -9   2   5         29.41         30.69         4.32 o                         
  -8   2   5         40.20         44.40         4.44 o                         
  -7   2   5         17.90         34.93         3.00 o                         
  -6   2   5          3.89          2.90         1.48 o                         
  -5   2   5          4.48          1.17         0.96 o                         
  -4   2   5        483.50        469.80         6.68 o                         
  -3   2   5        570.43        618.29         7.26 o                         
  -2   2   5        546.88        584.81         7.41 o                         
  -1   2   5          9.14          9.31         0.59 o                         
   0   2   5        227.61        238.45         2.52 o                         
   1   2   5        342.85        362.04         3.76 o                         
   2   2   5         21.52         18.69         0.92 o                         
   3   2   5          0.50          1.63         0.56 o                         
   4   2   5          7.15          4.38         0.84 o                         
   5   2   5        164.61        159.52         4.20 o                         
   6   2   5          2.44          9.81         1.85 o                         
   7   2   5         25.73         27.24         3.17 o                         
   8   2   5         14.39         15.75         3.44 o                         
   9   2   5         15.29         28.25         4.86 o                         
  -9   3   5         14.31          8.72         5.11 o                         
  -8   3   5         85.05         86.25         6.33 o                         
  -7   3   5         33.11         35.94         3.85 o                         
  -6   3   5          4.99          9.12         2.01 o                         
  -5   3   5        286.59        249.80         5.12 o                         
  -4   3   5         62.12         59.14         2.15 o                         
  -3   3   5         58.01         48.57         1.61 o                         
  -2   3   5        106.33         95.47         1.85 o                         
  -1   3   5         40.18         46.31         1.27 o                         
   0   3   5          1.46          4.48         0.64 o                         
   1   3   5        189.76        178.93         2.67 o                         
   2   3   5         82.57         73.65         1.81 o                         
   3   3   5        216.82        231.08         3.60 o                         
   4   3   5        305.19        297.83         5.02 o                         
   5   3   5         54.80         57.68         2.77 o                         
   6   3   5        123.29        111.49         4.40 o                         
   7   3   5          0.80          6.51         2.18 o                         
   8   3   5          0.98          2.33         2.49 o                         
   9   3   5          8.46          3.90         3.89 o                         
  -8   4   5         17.27         19.95         4.33 o                         
  -7   4   5          3.70          1.90         2.64 o                         
  -6   4   5          0.00          4.20         2.26 o                         
  -5   4   5          2.39          2.11         1.63 o                         
  -4   4   5        261.95        236.32         5.55 o                         
  -3   4   5         19.61         27.17         2.12 o                         
  -2   4   5         28.71         27.60         1.69 o                         
  -1   4   5          8.66         11.31         1.10 o                         
   0   4   5        268.39        272.33         4.58 o                         
   1   4   5          4.56          3.68         0.92 o                         
   2   4   5        276.77        269.80         4.21 o                         
   3   4   5        132.36        136.58         3.38 o                         
   4   4   5          4.96         10.85         1.68 o                         
   5   4   5          5.15          5.57         1.66 o                         
   6   4   5         29.05         35.37         3.83 o                         
   7   4   5          4.11          4.53         2.61 o                         
   8   4   5          0.54          1.21         2.94 o                         
  -7   5   5         48.35         43.50         5.69 o                         
  -6   5   5         38.61         36.07         3.85 o                         
  -5   5   5          0.09          5.16         2.68 o                         
  -4   5   5        138.25        133.52         4.78 o                         
  -3   5   5        303.28        297.92         8.87 o                         
  -2   5   5         29.75         39.03         2.55 o                         
  -1   5   5         24.54         30.54         2.49 o                         
   0   5   5        400.64        421.20         8.49 o                         
   1   5   5         73.46         69.06         3.11 o                         
   2   5   5          2.36          0.29         1.00 o                         
   3   5   5        117.72        119.70         4.08 o                         
   4   5   5          6.41          9.43         1.92 o                         
   5   5   5         55.47         67.04         4.85 o                         
   6   5   5         30.25         28.43         4.61 o                         
   7   5   5          3.67          5.78         3.79 o                         
  -6   6   5          0.23          6.58         3.96 o                         
  -5   6   5          2.02          4.26         2.59 o                         
  -4   6   5          5.33          4.58         2.44 o                         
  -3   6   5         23.99         20.32         3.49 o                         
  -2   6   5          5.37          4.21         2.05 o                         
  -1   6   5         23.92         22.74         2.80 o                         
   0   6   5        122.07        112.80         5.28 o                         
   1   6   5          0.04          1.05         1.98 o                         
   2   6   5          0.92          2.99         2.08 o                         
   3   6   5          6.67          8.84         4.51 o                         
   4   6   5          3.92          0.71         2.85 o                         
   5   6   5         10.50         12.07         4.88 o                         
   6   6   5          1.12         -0.14         5.83 o                         
  -3   7   5          5.32          6.51         4.62 o                         
  -2   7   5          9.64          7.53         3.85 o                         
  -1   7   5         26.75         23.11         4.43 o                         
   0   7   5          2.56          2.94         2.68 o                         
   1   7   5          3.67          1.30         2.80 o                         
   2   7   5          1.47          3.27         4.28 o                         
   3   7   5         16.61         13.29         8.19 o                         
 -10   0   6          1.79          8.91        10.40 o                         
  -9   0   6         80.61         86.18         7.87 o                         
  -8   0   6          9.89          8.00         2.67 o                         
  -7   0   6         82.56         83.56         4.67 o                         
  -6   0   6       1514.39       1477.70        31.47 o                         
  -5   0   6        196.74        212.57         6.13 o                         
  -4   0   6        109.66        106.79         2.80 o                         
  -3   0   6         50.83         50.23         1.39 o                         
  -2   0   6        876.58        839.40         9.96 o                         
  -1   0   6       2140.35       2133.67        21.35 o                         
   0   0   6        959.89        884.83         9.32 o                         
   1   0   6         99.81         97.16         1.48 o                         
   2   0   6        780.86        742.33         9.22 o                         
   3   0   6          1.62          2.71         1.16 o                         
   4   0   6          7.53         10.34         1.49 o                         
   5   0   6          7.22          2.96         1.38 o                         
   6   0   6        222.21        208.27         9.24 o                         
   7   0   6          3.38          2.77         2.18 o                         
   8   0   6          9.68          6.11         4.30 o                         
   9   0   6          5.54         14.31         4.72 o                         
  10   0   6         47.64         43.31         8.71 o                         
 -10   1   6          1.74          3.51         3.64 o                         
  -9   1   6          6.23          6.04         2.60 o                         
  -8   1   6          2.19          0.61         1.91 o                         
  -7   1   6         46.82         50.26         3.18 o                         
  -6   1   6        374.00        377.16         7.31 o                         
  -5   1   6          4.10          5.86         1.06 o                         
  -4   1   6          0.15          2.52         0.67 o                         
  -3   1   6        514.13        546.65         6.68 o                         
  -2   1   6        320.48        347.48         3.52 o                         
  -1   1   6       4587.62       4580.81        32.77 o                         
   0   1   6         57.56         67.24         0.93 o                         
   1   1   6        690.27        727.49         5.77 o                         
   2   1   6          1.33          1.39         0.37 o                         
   3   1   6       1347.89       1472.11        15.07 o                         
   4   1   6          1.18          0.03         0.58 o                         
   5   1   6        358.84        334.25         5.37 o                         
   6   1   6        175.11        139.46         3.66 o                         
   7   1   6         96.04         79.62         3.60 o                         
   8   1   6         49.54         62.47         6.15 o                         
   9   1   6         51.59         49.45         5.39 o                         
  -9   2   6          1.12          1.05         2.78 o                         
  -8   2   6         69.97         87.04         4.72 o                         
  -7   2   6        145.80        130.66         4.47 o                         
  -6   2   6         11.01         12.52         1.91 o                         
  -5   2   6          0.06         -0.50         0.87 o                         
  -4   2   6          4.96          7.20         1.24 o                         
  -3   2   6        142.59        140.17         2.30 o                         
  -2   2   6        149.28        143.75         2.69 o                         
  -1   2   6          1.44          3.39         0.48 o                         
   0   2   6        492.72        483.24         4.61 o                         
   1   2   6        289.49        324.70         3.72 o                         
   2   2   6        791.16        816.90         8.59 o                         
   3   2   6         33.34         26.39         1.26 o                         
   4   2   6         10.25         16.23         1.16 o                         
   5   2   6        243.84        241.93         5.58 o                         
   6   2   6         36.45         40.78         3.12 o                         
   7   2   6          3.82         -1.21         1.85 o                         
   8   2   6         11.30         11.33         3.08 o                         
   9   2   6         10.56         13.97         4.02 o                         
  -9   3   6         14.15         12.49         5.24 o                         
  -8   3   6         48.63         56.27         5.43 o                         
  -7   3   6          0.99          2.52         2.49 o                         
  -6   3   6         93.49         81.72         3.82 o                         
  -5   3   6         33.01         40.16         2.50 o                         
  -4   3   6        395.58        366.91         5.89 o                         
  -3   3   6         39.39         42.77         1.69 o                         
  -2   3   6         12.60         17.46         1.11 o                         
  -1   3   6         91.55         94.40         1.80 o                         
   0   3   6        516.75        536.41         5.69 o                         
   1   3   6        410.77        484.52         5.47 o                         
   2   3   6          0.80          0.11         0.62 o                         
   3   3   6        110.10        117.69         2.43 o                         
   4   3   6        478.17        452.16         6.76 o                         
   5   3   6         91.27         87.02         3.25 o                         
   6   3   6         19.48         27.85         2.89 o                         
   7   3   6         11.78         13.96         2.67 o                         
   8   3   6          6.78          5.29         2.77 o                         
   9   3   6          4.23          3.50         3.71 o                         
  -8   4   6          0.42          7.22         3.46 o                         
  -7   4   6          0.12          0.54         2.73 o                         
  -6   4   6         56.54         58.41         4.65 o                         
  -5   4   6         61.47         67.97         3.45 o                         
  -4   4   6         21.04         26.46         2.64 o                         
  -3   4   6        177.64        183.79         4.42 o                         
  -2   4   6         28.62         30.22         1.70 o                         
  -1   4   6          4.40          4.21         0.91 o                         
   0   4   6         39.85         50.44         1.81 o                         
   1   4   6         15.64         13.78         1.19 o                         
   2   4   6        109.83        111.35         2.51 o                         
   3   4   6          0.95          2.90         0.92 o                         
   4   4   6         92.45         83.72         2.99 o                         
   5   4   6        202.71        206.70         5.26 o                         
   6   4   6          1.61          1.26         2.37 o                         
   7   4   6         19.46         18.47         3.24 o                         
   8   4   6          7.94          7.52         3.37 o                         
  -7   5   6         39.86         41.48         5.51 o                         
  -6   5   6         34.76         50.16         4.22 o                         
  -5   5   6         12.01          9.95         2.77 o                         
  -4   5   6         32.82         37.80         3.22 o                         
  -3   5   6          0.52          8.29         1.68 o                         
  -2   5   6         21.51         27.32         3.22 o                         
  -1   5   6         17.92         18.30         2.10 o                         
   0   5   6         87.31         97.90         3.98 o                         
   1   5   6         26.98         33.05         3.11 o                         
   2   5   6          0.38          1.09         1.07 o                         
   3   5   6        257.32        255.12         5.10 o                         
   4   5   6          0.30          0.78         1.49 o                         
   5   5   6          5.45          7.18         2.62 o                         
   6   5   6          6.18          9.41         3.61 o                         
   7   5   6         35.35         41.82         6.10 o                         
  -6   6   6         18.08          9.11         4.42 o                         
  -5   6   6         73.66         78.04         5.81 o                         
  -4   6   6          1.99         -1.81         2.06 o                         
  -3   6   6          3.95          3.87         2.46 o                         
  -2   6   6          0.73         -1.78         1.78 o                         
  -1   6   6         35.58         35.48         3.29 o                         
   0   6   6         68.04         62.17         4.56 o                         
   1   6   6         11.87         11.10         2.55 o                         
   2   6   6         31.28         26.81         3.14 o                         
   3   6   6         31.54         28.02         5.36 o                         
   4   6   6          1.43          4.12         3.37 o                         
   5   6   6          1.58         -2.84         3.10 o                         
  -3   7   6          7.30          7.18         4.45 o                         
  -2   7   6         49.69         41.94         6.72 o                         
  -1   7   6          2.22          2.10         3.14 o                         
   0   7   6          0.41         -1.10         2.75 o                         
   1   7   6         42.17         46.81         5.46 o                         
   2   7   6          1.03         -2.05         3.46 o                         
   3   7   6          0.25         -2.77         3.87 o                         
 -10   1   7          4.38          3.99         4.08 o                         
  -9   1   7          4.90          9.65         2.68 o                         
  -8   1   7          4.40          3.57         1.96 o                         
  -7   1   7         31.75         25.05         2.48 o                         
  -6   1   7        208.87        226.92         5.59 o                         
  -5   1   7          6.36          3.54         0.95 o                         
  -4   1   7        226.42        249.72         3.81 o                         
  -3   1   7       1238.15       1366.31        15.06 o                         
  -2   1   7       1212.59       1216.02        11.52 o                         
  -1   1   7       6111.42       6006.74        46.43 o                         
   0   1   7      15115.68      14495.73       168.99 o                         
   1   1   7         41.92         41.63         0.66 o                         
   2   1   7       1316.32       1325.01        12.15 o                         
   3   1   7         83.90         86.93         1.79 o                         
   4   1   7        109.68        102.46         2.06 o                         
   5   1   7        301.44        279.71         4.87 o                         
   6   1   7          1.79          3.30         1.32 o                         
   7   1   7         44.83         46.98         3.85 o                         
   8   1   7          0.52          2.09         2.89 o                         
   9   1   7          0.55          5.14         3.12 o                         
  -9   2   7          0.97         -1.25         2.57 o                         
  -8   2   7         31.69         36.95         3.43 o                         
  -7   2   7          9.34          7.49         2.14 o                         
  -6   2   7          8.17          7.13         1.66 o                         
  -5   2   7          0.21          1.19         0.98 o                         
  -4   2   7         29.20         27.98         1.58 o                         
  -3   2   7         18.82         18.60         1.02 o                         
  -2   2   7        114.57        130.27         2.10 o                         
  -1   2   7        326.25        329.89         3.37 o                         
   0   2   7         61.45         60.43         1.05 o                         
   1   2   7         23.91         30.68         1.25 o                         
   2   2   7         10.41          7.41         0.58 o                         
   3   2   7        158.94        160.85         2.51 o                         
   4   2   7        323.73        291.93         4.41 o                         
   5   2   7          4.77         13.19         1.51 o                         
   6   2   7         12.20         12.52         2.08 o                         
   7   2   7          3.14          2.46         1.98 o                         
   8   2   7         20.40         24.30         3.79 o                         
   9   2   7         41.99         43.37         6.09 o                         
  -9   3   7          0.10         -3.55         3.55 o                         
  -8   3   7          5.82         11.98         3.38 o                         
  -7   3   7          5.93          1.29         2.40 o                         
  -6   3   7          0.03          3.26         1.68 o                         
  -5   3   7          0.51          1.23         1.13 o                         
  -4   3   7         15.48         21.45         1.57 o                         
  -3   3   7          0.00         -0.09         0.73 o                         
  -2   3   7          1.02          0.56         0.59 o                         
  -1   3   7         23.73         33.25         1.16 o                         
   0   3   7         54.26         65.86         1.66 o                         
   1   3   7          6.98         14.85         0.95 o                         
   2   3   7         52.97         63.87         2.01 o                         
   3   3   7          0.03          1.67         0.79 o                         
   4   3   7        480.09        481.79         7.46 o                         
   5   3   7        151.02        135.41         3.81 o                         
   6   3   7         24.02         31.99         3.08 o                         
   7   3   7        119.25        120.18         6.70 o                         
   8   3   7          0.12         -0.56         2.27 o                         
   9   3   7          4.20         -0.59         3.64 o                         
  -8   4   7         71.45         89.74         7.58 o                         
  -7   4   7          0.28          8.30         3.25 o                         
  -6   4   7          2.93          3.85         2.26 o                         
  -5   4   7          0.75          2.04         1.55 o                         
  -4   4   7         35.06         27.50         3.23 o                         
  -3   4   7         35.60         39.49         2.36 o                         
  -2   4   7         68.51         60.80         2.09 o                         
  -1   4   7          0.81          3.91         0.89 o                         
   0   4   7         12.13         11.46         1.42 o                         
   1   4   7          2.58          2.87         0.91 o                         
   2   4   7          5.40          5.93         0.98 o                         
   3   4   7          2.98          2.23         1.07 o                         
   4   4   7          3.08          5.79         1.42 o                         
   5   4   7         20.49         22.38         2.24 o                         
   6   4   7          7.28          4.56         2.56 o                         
   7   4   7          0.59          1.43         2.27 o                         
   8   4   7          3.42          1.97         3.00 o                         
  -7   5   7         44.71         49.19         5.77 o                         
  -6   5   7         28.89         27.70         4.29 o                         
  -5   5   7          0.55          1.18         1.79 o                         
  -4   5   7          0.08          2.86         1.94 o                         
  -3   5   7        117.63        114.19         5.17 o                         
  -2   5   7        125.90        126.18         3.94 o                         
  -1   5   7         11.75         16.77         2.01 o                         
   0   5   7         35.54         38.31         2.70 o                         
   1   5   7         42.47         45.54         2.79 o                         
   2   5   7         23.43         24.66         1.92 o                         
   3   5   7         36.58         43.24         2.99 o                         
   4   5   7          2.07          3.14         1.62 o                         
   5   5   7          5.72          3.11         2.09 o                         
   6   5   7          1.27          5.08         3.44 o                         
   7   5   7          0.34          4.68         3.68 o                         
  -6   6   7          1.18          5.45         4.41 o                         
  -5   6   7          0.01          5.77         2.84 o                         
  -4   6   7         24.70         20.66         3.01 o                         
  -3   6   7          7.71          8.95         2.72 o                         
  -2   6   7         17.03         16.47         5.57 o                         
  -1   6   7         44.48         51.79         4.10 o                         
   0   6   7          0.14          3.13         1.96 o                         
   1   6   7         28.38         29.81         2.98 o                         
   2   6   7         37.78         40.80         3.61 o                         
   3   6   7         14.60          9.44         5.73 o                         
   4   6   7         15.53         15.35         5.92 o                         
   5   6   7          4.64          5.72         4.10 o                         
  -3   7   7          2.38          3.80         4.00 o                         
  -2   7   7          1.78          8.84         3.79 o                         
  -1   7   7         21.49         23.18         4.24 o                         
   0   7   7          7.63          4.17         2.88 o                         
   1   7   7          2.20          1.29         2.66 o                         
   2   7   7         11.39         13.44         4.41 o                         
   3   7   7          0.20          3.47         4.62 o                         
 -10   0   8          2.16         -1.19         8.62 o                         
  -9   0   8          1.22          6.83         3.65 o                         
  -8   0   8         60.68         69.56         5.48 o                         
  -7   0   8        558.14        544.70        12.38 o                         
  -6   0   8         26.14         27.32         3.81 o                         
  -5   0   8       1142.00       1141.23        19.76 o                         
  -4   0   8         11.08         17.57         1.41 o                         
  -3   0   8        321.76        313.77         5.35 o                         
  -2   0   8       1972.50       1917.98        21.06 o                         
  -1   0   8         25.01         21.29         0.65 o                         
   0   0   8       5074.36       4936.42        48.83 o                         
   1   0   8         56.99         56.61         0.99 o                         
   2   0   8       3490.22       3526.34        44.09 o                         
   3   0   8       2858.64       3326.77        47.95 o                         
   4   0   8        570.54        616.72        11.47 o                         
   5   0   8        392.66        354.26         7.93 o                         
   6   0   8        643.75        555.29        14.82 o                         
   7   0   8         27.80         22.42         3.89 o                         
   8   0   8          2.58          5.42         3.78 o                         
   9   0   8         15.08         14.83         4.46 o                         
  10   0   8         24.59         24.37        13.52 o                         
 -10   1   8          1.62         -0.02         4.08 o                         
  -9   1   8          3.09          5.26         2.41 o                         
  -8   1   8         15.94         18.61         2.69 o                         
  -7   1   8         11.32         14.23         1.96 o                         
  -6   1   8         83.42         85.83         3.06 o                         
  -5   1   8         53.93         46.86         1.73 o                         
  -4   1   8          0.51          0.64         0.66 o                         
  -3   1   8        502.38        485.15         6.01 o                         
  -2   1   8        578.50        542.79         5.50 o                         
  -1   1   8       5637.51       5720.85        48.73 o                         
   0   1   8       2576.01       2480.29        17.93 o                         
   1   1   8        385.48        378.69         3.07 o                         
   2   1   8       2324.26       2366.24        21.18 o                         
   3   1   8        668.06        670.23         8.02 o                         
   4   1   8        149.02        145.09         2.81 o                         
   5   1   8        239.05        238.53         4.33 o                         
   6   1   8          0.00          0.08         1.24 o                         
   7   1   8         25.03         27.12         2.98 o                         
   8   1   8          0.96         -0.66         2.82 o                         
   9   1   8          0.03         -2.28         2.55 o                         
  -9   2   8          0.00          0.06         2.58 o                         
  -8   2   8         15.86         14.97         2.66 o                         
  -7   2   8          5.51          8.58         1.87 o                         
  -6   2   8          0.13          0.24         1.29 o                         
  -5   2   8        214.59        196.76         4.18 o                         
  -4   2   8         43.29         45.04         1.81 o                         
  -3   2   8        450.25        432.93         5.20 o                         
  -2   2   8        163.31        207.52         2.81 o                         
  -1   2   8       1225.40       1178.37        11.00 o                         
   0   2   8        977.77        940.29         8.89 o                         
   1   2   8       2968.61       3097.70        27.76 o                         
   2   2   8          0.01          1.46         0.45 o                         
   3   2   8        243.51        254.84         3.70 o                         
   4   2   8        143.77        138.85         2.65 o                         
   5   2   8        881.32        789.23        11.43 o                         
   6   2   8          6.03          8.84         2.14 o                         
   7   2   8         19.93         10.71         2.39 o                         
   8   2   8         22.10         24.15         3.48 o                         
   9   2   8          0.32          6.50         3.47 o                         
  -9   3   8          2.26         -2.32         4.08 o                         
  -8   3   8         21.11         24.43         4.05 o                         
  -7   3   8          1.96          0.38         2.76 o                         
  -6   3   8         35.73         28.72         3.01 o                         
  -5   3   8         48.14         48.03         2.44 o                         
  -4   3   8        678.37        627.29         8.81 o                         
  -3   3   8         71.29         63.20         1.87 o                         
  -2   3   8          9.87         11.03         0.91 o                         
  -1   3   8         54.95         62.21         1.53 o                         
   0   3   8        237.59        246.54         3.23 o                         
   1   3   8        673.58        693.43         7.72 o                         
   2   3   8        726.52        735.46         8.55 o                         
   3   3   8         61.32         64.38         1.88 o                         
   4   3   8        381.28        389.57         7.00 o                         
   5   3   8         20.44         24.08         2.88 o                         
   6   3   8         11.42         16.68         2.45 o                         
   7   3   8         37.39         39.75         3.78 o                         
   8   3   8          0.78          6.09         2.68 o                         
   9   3   8          0.49          2.85         3.86 o                         
  -8   4   8         56.95         78.16         7.03 o                         
  -7   4   8        114.22        120.34         6.34 o                         
  -6   4   8          2.50          5.96         2.54 o                         
  -5   4   8         62.81         71.21         3.61 o                         
  -4   4   8          0.80          1.87         1.48 o                         
  -3   4   8         33.13         42.42         2.48 o                         
  -2   4   8         50.61         46.02         1.95 o                         
  -1   4   8        265.40        250.40         4.12 o                         
   0   4   8        114.66        117.81         2.67 o                         
   1   4   8         18.09         15.71         1.41 o                         
   2   4   8         31.21         33.40         1.65 o                         
   3   4   8         91.27         82.73         2.67 o                         
   4   4   8         50.27         60.17         2.83 o                         
   5   4   8         14.51         12.78         1.96 o                         
   6   4   8          4.20          6.59         2.85 o                         
   7   4   8         16.47         15.40         3.85 o                         
   8   4   8          6.59          5.20         3.30 o                         
  -7   5   8         10.22         17.33         3.63 o                         
  -6   5   8         73.46         89.67         5.19 o                         
  -5   5   8         13.10         11.74         2.53 o                         
  -4   5   8         55.70         62.55         3.84 o                         
  -3   5   8         28.78         35.00         3.03 o                         
  -2   5   8         43.48         47.13         2.98 o                         
  -1   5   8        226.15        222.92         5.45 o                         
   0   5   8         36.67         36.38         2.86 o                         
   1   5   8          2.05          4.72         1.47 o                         
   2   5   8        219.30        227.05         4.91 o                         
   3   5   8         15.07         18.04         1.96 o                         
   4   5   8          1.86          0.18         1.55 o                         
   5   5   8          0.66          0.96         1.87 o                         
   6   5   8          0.02          1.42         2.78 o                         
   7   5   8          2.83          7.11         4.06 o                         
  -6   6   8          8.96          8.79         4.67 o                         
  -5   6   8         55.59         66.17         7.03 o                         
  -4   6   8          5.03          7.51         2.56 o                         
  -3   6   8          4.66          3.93         2.51 o                         
  -2   6   8          1.77          1.91         2.84 o                         
  -1   6   8        113.01        110.93         6.51 o                         
   0   6   8         19.37         19.67         3.81 o                         
   1   6   8          8.16          9.87         2.43 o                         
   2   6   8          5.81          3.71         1.93 o                         
   3   6   8          0.74          0.26         2.52 o                         
   4   6   8         36.20         52.62         7.37 o                         
   5   6   8          2.27          7.67         4.36 o                         
  -3   7   8          5.46         10.18         4.46 o                         
  -2   7   8         43.18         44.56         5.43 o                         
  -1   7   8         77.99         68.60         6.87 o                         
   0   7   8          1.89          1.71         2.85 o                         
   1   7   8          2.82         -0.46         2.73 o                         
   2   7   8          5.64          6.39         3.92 o                         
   3   7   8          1.58          4.07         4.25 o                         
 -10   1   9         10.12          9.49         4.85 o                         
  -9   1   9         22.55         23.88         3.41 o                         
  -8   1   9          6.65          6.70         2.15 o                         
  -7   1   9        480.74        467.31         8.66 o                         
  -6   1   9        170.45        161.29         3.93 o                         
  -5   1   9         12.11         14.14         1.24 o                         
  -4   1   9          7.86          9.44         1.00 o                         
  -3   1   9         22.50         30.20         1.07 o                         
  -2   1   9        481.90        469.46         4.74 o                         
  -1   1   9       1589.56       1515.66        13.32 o                         
   0   1   9          0.53         -0.27         0.29 o                         
   1   1   9       1477.53       1348.20        10.80 o                         
   2   1   9        107.46        115.74         1.67 o                         
   3   1   9         18.35         26.00         1.50 o                         
   4   1   9        385.25        385.85         5.19 o                         
   5   1   9          2.20          2.76         0.99 o                         
   6   1   9         24.95         26.14         2.21 o                         
   7   1   9         18.87         17.46         2.32 o                         
   8   1   9         10.59         14.54         3.38 o                         
   9   1   9          1.79          2.45         2.86 o                         
  -9   2   9          2.23          2.90         3.08 o                         
  -8   2   9         14.60         17.93         3.06 o                         
  -7   2   9         38.96         43.60         3.37 o                         
  -6   2   9          0.02         -0.08         1.23 o                         
  -5   2   9         18.99         19.41         1.72 o                         
  -4   2   9          2.96          1.66         0.76 o                         
  -3   2   9        428.21        443.95         5.41 o                         
  -2   2   9          0.03          1.11         0.59 o                         
  -1   2   9         74.32         63.23         1.26 o                         
   0   2   9         77.69         73.48         1.51 o                         
   1   2   9        163.99        194.13         3.14 o                         
   2   2   9         59.85         54.34         1.20 o                         
   3   2   9        522.30        500.23         6.44 o                         
   4   2   9        170.49        158.98         2.95 o                         
   5   2   9          3.97         11.11         1.53 o                         
   6   2   9          1.44          0.66         1.54 o                         
   7   2   9         17.55         12.43         2.56 o                         
   8   2   9         11.29         16.66         3.56 o                         
   9   2   9          1.97          4.78         3.26 o                         
  -9   3   9         22.73         40.42        11.69 o                         
  -8   3   9          3.91          7.05         3.25 o                         
  -7   3   9         12.50          6.89         3.01 o                         
  -6   3   9          0.20         -1.27         1.27 o                         
  -5   3   9         15.48         25.46         2.13 o                         
  -4   3   9         41.53         37.40         2.27 o                         
  -3   3   9         38.23         41.89         1.70 o                         
  -2   3   9         40.51         47.45         1.45 o                         
  -1   3   9        302.16        276.23         3.83 o                         
   0   3   9         42.93         38.16         1.20 o                         
   1   3   9         10.25         11.46         0.82 o                         
   2   3   9        140.90        144.64         2.58 o                         
   3   3   9        312.28        284.27         4.88 o                         
   4   3   9          0.75          3.71         1.21 o                         
   5   3   9          1.58          5.12         1.61 o                         
   6   3   9        153.18        142.36         5.08 o                         
   7   3   9         28.84         27.72         4.22 o                         
   8   3   9          2.85          1.68         2.44 o                         
   9   3   9          2.24         -0.30         3.54 o                         
  -8   4   9         26.21         26.30         5.36 o                         
  -7   4   9         17.62         25.11         4.56 o                         
  -6   4   9         38.88         37.24         3.99 o                         
  -5   4   9          1.04          5.50         1.76 o                         
  -4   4   9          0.02          0.15         1.37 o                         
  -3   4   9         59.94         60.36         2.61 o                         
  -2   4   9        150.17        167.12         3.67 o                         
  -1   4   9         71.43         69.52         2.35 o                         
   0   4   9          9.42          9.16         1.18 o                         
   1   4   9          0.43         -0.47         0.88 o                         
   2   4   9        107.29        108.79         2.44 o                         
   3   4   9        352.61        334.69         6.77 o                         
   4   4   9        215.71        207.91         4.69 o                         
   5   4   9         37.83         42.98         2.88 o                         
   6   4   9         92.33        101.83         5.11 o                         
   7   4   9         23.94         22.93         3.27 o                         
   8   4   9          0.04          6.21         3.50 o                         
  -7   5   9         10.96         16.17         4.09 o                         
  -6   5   9        100.50        123.57         6.01 o                         
  -5   5   9          3.02         -0.79         1.82 o                         
  -4   5   9         14.48         13.79         2.29 o                         
  -3   5   9        213.32        198.54         5.21 o                         
  -2   5   9        247.58        248.91         5.99 o                         
  -1   5   9          3.40          5.85         1.59 o                         
   0   5   9        146.06        143.60         4.36 o                         
   1   5   9        311.76        325.46         7.28 o                         
   2   5   9         73.63         87.61         3.12 o                         
   3   5   9         19.71         18.71         1.97 o                         
   4   5   9         14.06         17.09         2.47 o                         
   5   5   9          3.67          0.65         2.06 o                         
   6   5   9          2.94          5.18         3.22 o                         
   7   5   9          7.00         13.07         4.64 o                         
  -6   6   9          0.00          4.70         3.52 o                         
  -5   6   9          0.16          2.94         2.49 o                         
  -4   6   9         16.76         18.62         4.08 o                         
  -3   6   9         60.32         66.05         5.22 o                         
  -2   6   9         41.96         44.87         4.26 o                         
  -1   6   9         22.17         25.80         3.40 o                         
   0   6   9          9.54          6.31         3.71 o                         
   1   6   9          4.25          2.27         2.04 o                         
   2   6   9          0.07         -0.22         1.72 o                         
   3   6   9          1.59          1.76         3.32 o                         
   4   6   9         30.89         29.40         5.84 o                         
   5   6   9          1.64          1.76         3.54 o                         
  -3   7   9          1.37          0.55         3.30 o                         
  -2   7   9          7.72          7.05         3.19 o                         
  -1   7   9          0.50          6.03         3.13 o                         
   0   7   9         14.35          6.63         3.30 o                         
   1   7   9          1.07         -1.76         2.65 o                         
   2   7   9          0.67          1.86         4.05 o                         
   3   7   9         14.36          9.44         5.07 o                         
 -10   0  10          3.19          1.28         5.80 o                         
  -9   0  10          0.07          2.35         3.20 o                         
  -8   0  10         42.67         44.25         4.67 o                         
  -7   0  10        411.19        407.32        10.10 o                         
  -6   0  10         15.76         17.49         2.51 o                         
  -5   0  10        555.60        515.90         9.60 o                         
  -4   0  10          6.33         -0.79         0.86 o                         
  -3   0  10        331.76        348.42         5.01 o                         
  -2   0  10        866.14        853.40        13.55 o                         
  -1   0  10         20.23         23.48         0.76 o                         
   0   0  10        147.13        157.24         2.03 o                         
   1   0  10       2523.44       2453.32        25.59 o                         
   2   0  10       2983.00       2860.99        35.97 o                         
   3   0  10        205.12        246.28         4.96 o                         
   4   0  10         13.92         16.95         1.60 o                         
   5   0  10        611.99        600.48        11.93 o                         
   6   0  10         11.98         15.74         2.35 o                         
   7   0  10          3.77          0.20         2.26 o                         
   8   0  10          3.27          4.38         3.22 o                         
   9   0  10          4.42          3.45         3.78 o                         
 -10   1  10          3.66          2.53         4.52 o                         
  -9   1  10          0.01          1.55         2.27 o                         
  -8   1  10         60.03         69.17         4.46 o                         
  -7   1  10         42.34         58.87         3.00 o                         
  -6   1  10         22.15         31.56         2.37 o                         
  -5   1  10          1.14          1.25         0.83 o                         
  -4   1  10         12.11         21.04         1.14 o                         
  -3   1  10         74.14         63.95         1.51 o                         
  -2   1  10        857.12        879.32         8.30 o                         
  -1   1  10       2165.24       2040.76        17.77 o                         
   0   1  10      10589.53      10372.22        98.91 o                         
   1   1  10        798.67        751.66         6.92 o                         
   2   1  10        283.51        324.80         3.49 o                         
   3   1  10        947.31       1026.79        10.89 o                         
   4   1  10         23.26         24.20         1.24 o                         
   5   1  10        150.30        128.63         3.23 o                         
   6   1  10         17.60         17.31         1.91 o                         
   7   1  10          0.62          1.54         1.80 o                         
   8   1  10         50.99         77.19         8.44 o                         
   9   1  10          2.93          6.22         3.35 o                         
  -9   2  10          0.87          3.26         3.03 o                         
  -8   2  10          0.37          2.46         1.98 o                         
  -7   2  10         34.54         42.52         4.15 o                         
  -6   2  10         12.48         15.60         1.84 o                         
  -5   2  10        328.78        323.66         5.97 o                         
  -4   2  10          0.29          0.24         0.71 o                         
  -3   2  10          0.64          1.14         0.59 o                         
  -2   2  10        547.06        598.72         6.90 o                         
  -1   2  10         24.94         29.55         0.81 o                         
   0   2  10       1865.87       2013.11        17.73 o                         
   1   2  10       1409.10       1432.07        16.27 o                         
   2   2  10         38.04         48.61         1.32 o                         
   3   2  10        107.15         97.95         2.00 o                         
   4   2  10         21.15         22.33         1.53 o                         
   5   2  10        262.14        240.76         5.14 o                         
   6   2  10          0.38          1.18         1.50 o                         
   7   2  10          1.72          3.25         1.88 o                         
   8   2  10         27.80         20.90         3.74 o                         
   9   2  10         10.92         13.72         3.68 o                         
  -9   3  10         61.38         69.13        10.77 o                         
  -8   3  10          3.82          2.50         2.58 o                         
  -7   3  10          1.40          4.12         2.77 o                         
  -6   3  10         26.09         27.54         2.44 o                         
  -5   3  10        176.02        161.48         4.42 o                         
  -4   3  10         48.36         45.82         2.39 o                         
  -3   3  10         53.43         51.53         1.77 o                         
  -2   3  10          6.66          7.58         0.87 o                         
  -1   3  10        123.90        104.23         2.22 o                         
   0   3  10        250.33        272.01         3.83 o                         
   1   3  10        289.64        278.69         4.05 o                         
   2   3  10        249.88        266.98         3.81 o                         
   3   3  10        432.46        410.96         6.38 o                         
   4   3  10         71.69         69.45         2.75 o                         
   5   3  10        226.43        219.11         5.33 o                         
   6   3  10          2.90          5.72         1.86 o                         
   7   3  10         22.59         25.64         3.73 o                         
   8   3  10         40.74         40.24         4.44 o                         
   9   3  10         41.59         40.98         6.46 o                         
  -8   4  10         19.26         15.53         3.96 o                         
  -7   4  10          4.57          3.83         2.56 o                         
  -6   4  10          0.13          0.80         1.89 o                         
  -5   4  10         89.28         82.95         3.73 o                         
  -4   4  10          5.89          6.30         1.60 o                         
  -3   4  10        108.19        107.83         3.53 o                         
  -2   4  10        880.99        865.59        11.56 o                         
  -1   4  10        297.65        279.41         5.22 o                         
   0   4  10         11.09          9.76         1.25 o                         
   1   4  10         26.75         26.11         1.72 o                         
   2   4  10          2.12          5.42         1.07 o                         
   3   4  10          0.85          2.97         1.11 o                         
   4   4  10         29.34         31.79         2.26 o                         
   5   4  10          1.43          2.87         1.57 o                         
   6   4  10         89.72         94.83         5.24 o                         
   7   4  10         21.19         17.41         3.28 o                         
   8   4  10          0.22         -1.17         3.20 o                         
  -7   5  10          2.62          1.34         3.21 o                         
  -6   5  10         10.79         10.91         2.62 o                         
  -5   5  10          0.05          0.45         1.95 o                         
  -4   5  10          5.71          3.41         2.09 o                         
  -3   5  10          1.04          5.22         1.61 o                         
  -2   5  10         12.65         13.78         2.09 o                         
  -1   5  10         88.83         87.02         3.60 o                         
   0   5  10         94.62         89.15         3.62 o                         
   1   5  10          8.36         10.27         2.04 o                         
   2   5  10        176.87        177.20         7.11 o                         
   3   5  10         15.77         15.36         1.96 o                         
   4   5  10          4.96          4.66         2.12 o                         
   5   5  10          8.12         11.10         2.87 o                         
   6   5  10          6.66          3.56         2.91 o                         
   7   5  10         14.33          9.46         5.58 o                         
  -6   6  10         18.38         12.28         4.53 o                         
  -5   6  10         12.17         10.30         3.11 o                         
  -4   6  10         17.44         26.98         3.46 o                         
  -3   6  10         36.49         44.44         4.26 o                         
  -2   6  10         43.98         43.48         4.26 o                         
  -1   6  10         30.39         26.66         2.96 o                         
   0   6  10          0.03          0.00         1.78 o                         
   1   6  10          0.42         -1.89         2.06 o                         
   2   6  10         38.42         39.87         4.30 o                         
   3   6  10         25.40         20.09         4.14 o                         
   4   6  10          0.40          1.92         3.61 o                         
   5   6  10          0.13          0.30         3.54 o                         
  -3   7  10          4.90          6.23         3.58 o                         
  -2   7  10          0.37          5.56         3.44 o                         
  -1   7  10         41.93         41.18         5.22 o                         
   0   7  10          5.18          6.13         3.25 o                         
   1   7  10          0.16          0.97         3.04 o                         
   2   7  10          3.39          8.36         5.26 o                         
   3   7  10          5.23          7.90         4.73 o                         
 -10   1  11         10.38          6.28         4.69 o                         
  -9   1  11         32.12         41.19         3.99 o                         
  -8   1  11          0.84          2.74         2.12 o                         
  -7   1  11        175.05        189.41         5.05 o                         
  -6   1  11         11.11         10.19         1.72 o                         
  -5   1  11        556.17        530.70         6.92 o                         
  -4   1  11        243.97        272.58         4.14 o                         
  -3   1  11        446.70        460.49         5.67 o                         
  -2   1  11         54.69         48.93         0.94 o                         
  -1   1  11       7055.25       7082.95        61.91 o                         
   0   1  11       2184.42       2174.26        20.53 o                         
   1   1  11        178.36        174.35         2.05 o                         
   2   1  11        123.64        123.74         1.71 o                         
   3   1  11        273.17        257.97         3.50 o                         
   4   1  11         64.86         67.62         1.79 o                         
   5   1  11        448.75        413.08         6.72 o                         
   6   1  11          0.37          0.31         1.25 o                         
   7   1  11          9.31          5.17         1.97 o                         
   8   1  11          2.64          1.59         2.59 o                         
   9   1  11          0.03          0.86         2.95 o                         
  -9   2  11          8.53         10.06         3.09 o                         
  -8   2  11          0.01         -0.40         2.04 o                         
  -7   2  11          3.10          5.63         1.92 o                         
  -6   2  11         10.01         10.75         1.86 o                         
  -5   2  11         51.78         46.27         2.15 o                         
  -4   2  11         16.21         17.25         1.41 o                         
  -3   2  11        298.25        317.68         5.20 o                         
  -2   2  11       1359.33       1421.09        13.25 o                         
  -1   2  11         15.35         14.47         0.71 o                         
   0   2  11          8.66         13.01         0.89 o                         
   1   2  11        991.30       1040.44        10.23 o                         
   2   2  11        271.89        308.46         3.96 o                         
   3   2  11          0.53          0.87         0.60 o                         
   4   2  11        241.36        242.25         4.36 o                         
   5   2  11        335.86        315.77         6.23 o                         
   6   2  11         38.48         46.82         3.34 o                         
   7   2  11         50.74         49.34         3.82 o                         
   8   2  11         21.68         21.16         4.23 o                         
   9   2  11         19.51         22.58         4.39 o                         
  -9   3  11          5.60         13.27         6.19 o                         
  -8   3  11         10.71          7.99         2.77 o                         
  -7   3  11         22.82         30.27         4.47 o                         
  -6   3  11         76.15         87.61         3.46 o                         
  -5   3  11         88.18         89.81         3.18 o                         
  -4   3  11          9.47         16.52         1.57 o                         
  -3   3  11         17.53         16.59         1.55 o                         
  -2   3  11        100.06         99.89         2.19 o                         
  -1   3  11        396.23        430.88         5.58 o                         
   0   3  11          0.10          1.51         0.57 o                         
   1   3  11        125.05        108.75         2.17 o                         
   2   3  11         75.83         74.17         2.31 o                         
   3   3  11        805.71        747.70         9.63 o                         
   4   3  11         74.18         68.32         2.88 o                         
   5   3  11        176.29        167.63         4.61 o                         
   6   3  11         60.09         70.34         3.86 o                         
   7   3  11         27.65         26.90         4.31 o                         
   8   3  11          3.60          2.08         2.90 o                         
   9   3  11          2.04          4.96         4.24 o                         
  -8   4  11          8.13         11.49         3.93 o                         
  -7   4  11          0.76          1.34         2.23 o                         
  -6   4  11          3.03          3.37         1.93 o                         
  -5   4  11         16.30         21.91         2.43 o                         
  -4   4  11         49.07         52.73         2.80 o                         
  -3   4  11         14.54         14.21         1.63 o                         
  -2   4  11         19.47         28.73         2.29 o                         
  -1   4  11        118.66        118.51         3.88 o                         
   0   4  11         33.23         25.99         1.75 o                         
   1   4  11         25.02         25.81         1.86 o                         
   2   4  11        248.76        243.32         4.51 o                         
   3   4  11         56.30         60.12         2.65 o                         
   4   4  11         44.17         48.54         2.77 o                         
   5   4  11         35.46         35.15         2.78 o                         
   6   4  11         10.34         13.32         3.17 o                         
   7   4  11          4.91          3.09         2.29 o                         
   8   4  11          8.41          6.90         3.60 o                         
  -7   5  11         18.38         22.49         4.65 o                         
  -6   5  11         45.36         49.56         4.33 o                         
  -5   5  11          1.78         -0.49         2.02 o                         
  -4   5  11         10.25         11.16         2.26 o                         
  -3   5  11          7.25          8.33         1.78 o                         
  -2   5  11         26.89         25.95         2.84 o                         
  -1   5  11         13.02         13.36         2.06 o                         
   0   5  11          3.93          5.93         1.59 o                         
   1   5  11         20.26         13.31         1.96 o                         
   2   5  11         45.35         42.64         4.00 o                         
   3   5  11         97.76         88.78         4.48 o                         
   4   5  11          2.98          1.18         1.86 o                         
   5   5  11         11.29          9.13         2.90 o                         
   6   5  11          5.84          5.50         2.70 o                         
   7   5  11          0.04         -0.69         4.24 o                         
  -6   6  11          4.57          0.96         5.35 o                         
  -5   6  11          1.91          1.82         2.31 o                         
  -4   6  11         29.66         40.59         3.95 o                         
  -3   6  11          0.01         -0.54         2.04 o                         
  -2   6  11         52.31         49.77         4.50 o                         
  -1   6  11          0.00          0.42         1.83 o                         
   0   6  11         25.04         23.59         3.03 o                         
   1   6  11          3.67          6.15         2.41 o                         
   2   6  11         56.50         67.83         5.11 o                         
   3   6  11          1.44          0.52         2.06 o                         
   4   6  11         11.11         17.58         4.62 o                         
   5   6  11          5.42          5.29         3.77 o                         
  -3   7  11          0.16          8.77         4.63 o                         
  -2   7  11         19.98         11.95         3.82 o                         
  -1   7  11         14.54          9.88         3.51 o                         
   0   7  11          2.00         -0.81         2.47 o                         
   1   7  11          2.02          2.54         3.26 o                         
   2   7  11         16.44         15.06         7.27 o                         
   3   7  11         12.31         13.97         5.43 o                         
 -10   0  12          1.54          5.59         9.44 o                         
  -9   0  12          6.80          2.74         3.29 o                         
  -8   0  12          0.20         -1.11         2.18 o                         
  -7   0  12          0.47          0.50         1.73 o                         
  -6   0  12          2.17          3.00         2.96 o                         
  -5   0  12          1.06          1.24         1.23 o                         
  -4   0  12       1069.91       1039.71        16.57 o                         
  -3   0  12       1915.63       1848.11        23.92 o                         
  -2   0  12         14.05         16.40         1.80 o                         
  -1   0  12       6437.81       6110.00        68.37 o                         
   0   0  12        299.84        293.37         3.57 o                         
   1   0  12       3565.04       3356.00        37.92 o                         
   2   0  12        332.66        358.92         5.34 o                         
   3   0  12         31.71         24.23         1.35 o                         
   4   0  12          3.18          4.20         1.14 o                         
   5   0  12         47.79         32.01         2.55 o                         
   6   0  12        268.79        255.90         7.88 o                         
   7   0  12        125.81        114.27         6.47 o                         
   8   0  12         39.89         54.55         7.33 o                         
   9   0  12          6.82          5.68         3.94 o                         
 -10   1  12          0.60          4.53         3.20 o                         
  -9   1  12         11.56         12.12         2.92 o                         
  -8   1  12          1.59          0.21         2.04 o                         
  -7   1  12         23.45         26.04         2.41 o                         
  -6   1  12          2.26          1.02         1.18 o                         
  -5   1  12         46.61         52.61         1.71 o                         
  -4   1  12         80.02         84.50         1.90 o                         
  -3   1  12        289.63        297.46         3.87 o                         
  -2   1  12        157.75        181.75         2.19 o                         
  -1   1  12         47.83         58.40         1.57 o                         
   0   1  12       1219.27       1237.58        11.25 o                         
   1   1  12         11.25          7.42         0.69 o                         
   2   1  12        583.20        596.63         6.77 o                         
   3   1  12        103.27        106.65         2.09 o                         
   4   1  12         47.05         51.59         1.60 o                         
   5   1  12        233.78        224.66         4.52 o                         
   6   1  12          7.60          6.97         1.51 o                         
   7   1  12          0.03          0.14         1.88 o                         
   8   1  12         14.91         14.33         3.30 o                         
   9   1  12          0.07         -0.44         3.00 o                         
  -9   2  12          5.37          4.18         2.51 o                         
  -8   2  12          6.96          7.84         2.60 o                         
  -7   2  12         13.00         13.87         2.18 o                         
  -6   2  12         91.84         78.02         3.20 o                         
  -5   2  12          1.80          4.11         1.19 o                         
  -4   2  12         61.76         68.51         2.27 o                         
  -3   2  12          5.10          4.37         0.72 o                         
  -2   2  12        842.73        892.16         8.68 o                         
  -1   2  12       2226.20       2334.15        21.72 o                         
   0   2  12        616.31        618.54         6.77 o                         
   1   2  12       1524.32       1469.15        14.08 o                         
   2   2  12         18.80         13.58         1.17 o                         
   3   2  12         25.04         27.60         1.32 o                         
   4   2  12         22.14         27.53         1.89 o                         
   5   2  12         73.81         79.32         3.27 o                         
   6   2  12         45.07         40.35         3.01 o                         
   7   2  12          7.29          5.47         2.20 o                         
   8   2  12          0.08         -1.92         2.25 o                         
   9   2  12         82.11         91.63         7.56 o                         
  -9   3  12         16.55         19.37         6.79 o                         
  -8   3  12         22.12         18.42         3.50 o                         
  -7   3  12          5.75          4.51         2.92 o                         
  -6   3  12         95.57         86.77         3.53 o                         
  -5   3  12        195.30        177.81         4.67 o                         
  -4   3  12        585.16        538.84         9.01 o                         
  -3   3  12          4.27          1.45         0.87 o                         
  -2   3  12         12.12          9.72         1.04 o                         
  -1   3  12        578.16        554.81         6.87 o                         
   0   3  12         54.76         51.09         1.47 o                         
   1   3  12         94.62        105.47         2.23 o                         
   2   3  12         18.59         16.10         1.06 o                         
   3   3  12         50.06         58.73         2.00 o                         
   4   3  12          7.31          5.50         1.43 o                         
   5   3  12         64.03         62.22         3.00 o                         
   6   3  12         10.87         16.43         2.37 o                         
   7   3  12         15.47          8.93         2.72 o                         
   8   3  12          0.71          1.60         2.93 o                         
  -8   4  12         67.91         82.87         7.59 o                         
  -7   4  12         25.70         19.66         3.71 o                         
  -6   4  12          4.73          4.81         2.12 o                         
  -5   4  12         26.77         25.21         3.14 o                         
  -4   4  12         10.72         11.10         1.81 o                         
  -3   4  12         63.17         66.68         2.57 o                         
  -2   4  12          2.61         10.26         1.89 o                         
  -1   4  12        173.68        165.94         4.72 o                         
   0   4  12         17.19         21.34         1.71 o                         
   1   4  12         86.67         83.78         2.97 o                         
   2   4  12          4.29          3.70         1.18 o                         
   3   4  12          3.96          4.66         1.36 o                         
   4   4  12         32.37         41.44         2.95 o                         
   5   4  12         16.57         16.28         2.17 o                         
   6   4  12          4.36          8.75         2.69 o                         
   7   4  12          0.58          1.17         2.26 o                         
   8   4  12          0.24         -2.19         2.90 o                         
  -7   5  12          7.83          6.00         4.10 o                         
  -6   5  12          1.48          2.38         2.16 o                         
  -5   5  12          8.37          7.15         2.45 o                         
  -4   5  12         41.45         44.82         3.53 o                         
  -3   5  12          0.67          6.97         1.82 o                         
  -2   5  12          5.84          5.32         2.17 o                         
  -1   5  12          5.34          4.62         1.61 o                         
   0   5  12          4.26          6.41         1.60 o                         
   1   5  12          0.21          3.74         1.48 o                         
   2   5  12         19.90         19.44         2.56 o                         
   3   5  12         39.93         47.72         3.13 o                         
   4   5  12          3.05          0.37         1.73 o                         
   5   5  12         17.28         12.06         2.79 o                         
   6   5  12          2.31          7.88         2.74 o                         
   7   5  12          3.90          5.35         4.55 o                         
  -5   6  12          1.34         -0.25         2.20 o                         
  -4   6  12          5.75          1.92         2.22 o                         
  -3   6  12         37.35         44.84         5.24 o                         
  -2   6  12         51.09         46.52         4.50 o                         
  -1   6  12         14.87         16.39         2.67 o                         
   0   6  12          8.75          7.71         2.41 o                         
   1   6  12         58.84         61.97         4.43 o                         
   2   6  12         21.07         28.44         3.42 o                         
   3   6  12          0.00          1.98         2.11 o                         
   4   6  12          1.97         -0.93         2.58 o                         
   5   6  12         14.45         10.31         4.28 o                         
  -3   7  12         12.21         14.33         6.30 o                         
  -2   7  12         21.88         19.89         4.60 o                         
  -1   7  12         17.96         21.07         4.22 o                         
   0   7  12         55.18         60.96         5.33 o                         
   1   7  12          6.47          4.31         2.93 o                         
   2   7  12          0.08         -5.05         5.35 o                         
 -10   1  13          0.23          4.81         4.28 o                         
  -9   1  13          6.73          8.09         2.52 o                         
  -8   1  13         19.69         14.71         2.80 o                         
  -7   1  13         32.56         37.04         2.78 o                         
  -6   1  13          0.01         -1.04         1.13 o                         
  -5   1  13        157.74        164.57         3.05 o                         
  -4   1  13        410.90        401.25         5.38 o                         
  -3   1  13          0.20         -0.47         0.47 o                         
  -2   1  13        214.61        233.31         2.77 o                         
  -1   1  13       1167.67       1072.57        10.65 o                         
   0   1  13        441.59        410.72         4.23 o                         
   1   1  13       2295.97       2313.22        20.78 o                         
   2   1  13          0.88         -0.32         0.45 o                         
   3   1  13         16.92         15.83         0.82 o                         
   4   1  13        235.01        215.24         3.70 o                         
   5   1  13        136.24        115.29         3.01 o                         
   6   1  13          0.44          0.33         1.31 o                         
   7   1  13         56.94         54.44         4.56 o                         
   8   1  13         18.98         16.12         3.28 o                         
   9   1  13         66.66         90.34         6.83 o                         
  -9   2  13          4.91          1.86         2.34 o                         
  -8   2  13         24.76         31.00         3.90 o                         
  -7   2  13         19.97         25.08         2.67 o                         
  -6   2  13         21.26         18.23         1.94 o                         
  -5   2  13         23.97         25.70         1.90 o                         
  -4   2  13         27.39         22.74         1.42 o                         
  -3   2  13          5.63          5.30         0.81 o                         
  -2   2  13        627.84        607.36         6.40 o                         
  -1   2  13         67.40         79.84         2.36 o                         
   0   2  13        651.45        661.11         6.26 o                         
   1   2  13        102.04        109.47         1.96 o                         
   2   2  13        455.09        433.78         5.09 o                         
   3   2  13        268.12        242.33         4.08 o                         
   4   2  13        540.84        519.76         7.61 o                         
   5   2  13        151.06        160.01         4.24 o                         
   6   2  13          2.72          3.28         1.59 o                         
   7   2  13          5.88          4.17         2.58 o                         
   8   2  13         13.59         16.80         3.43 o                         
   9   2  13          2.22          7.93         3.62 o                         
  -9   3  13          1.81          6.15         4.55 o                         
  -8   3  13          9.45          9.94         3.07 o                         
  -7   3  13          4.72          2.96         2.06 o                         
  -6   3  13         10.66         20.24         2.51 o                         
  -5   3  13          1.94          4.30         1.37 o                         
  -4   3  13          0.08          3.79         1.27 o                         
  -3   3  13          1.97         -0.35         0.88 o                         
  -2   3  13        179.19        174.57         3.25 o                         
  -1   3  13        289.98        287.72         4.19 o                         
   0   3  13         23.65         23.07         1.22 o                         
   1   3  13        370.78        370.81         4.95 o                         
   2   3  13         38.79         31.45         1.38 o                         
   3   3  13          0.03          1.33         0.99 o                         
   4   3  13        182.04        186.39         4.41 o                         
   5   3  13         97.90         90.53         3.30 o                         
   6   3  13         92.66         94.48         4.02 o                         
   7   3  13         51.47         44.28         4.05 o                         
   8   3  13          0.51          3.90         2.96 o                         
  -8   4  13         15.32         17.55         4.14 o                         
  -7   4  13          5.53         10.14         2.94 o                         
  -6   4  13          4.23          8.35         2.19 o                         
  -5   4  13          1.65          0.99         1.45 o                         
  -4   4  13         25.32         25.74         2.22 o                         
  -3   4  13        213.25        207.46         4.59 o                         
  -2   4  13        632.06        607.58         9.89 o                         
  -1   4  13        250.12        243.64         5.67 o                         
   0   4  13          0.27          3.36         1.30 o                         
   1   4  13        350.98        360.44         6.88 o                         
   2   4  13          0.30          1.15         1.18 o                         
   3   4  13         57.26         62.51         2.98 o                         
   4   4  13          0.69         -0.49         1.28 o                         
   5   4  13         46.52         40.67         3.34 o                         
   6   4  13         17.21         18.46         3.32 o                         
   7   4  13          0.13          4.17         2.65 o                         
   8   4  13         50.51         59.29        10.17 o                         
  -7   5  13          1.07         14.50         6.54 o                         
  -6   5  13         15.35         20.62         3.28 o                         
  -5   5  13          0.05          3.86         2.10 o                         
  -4   5  13         25.90         27.75         3.15 o                         
  -3   5  13        124.81        117.11         4.43 o                         
  -2   5  13         43.04         40.36         3.13 o                         
  -1   5  13          3.33          4.81         1.53 o                         
   0   5  13         98.60         99.92         3.47 o                         
   1   5  13          0.88         -1.26         1.36 o                         
   2   5  13          6.75         11.54         1.92 o                         
   3   5  13         12.54         10.85         2.02 o                         
   4   5  13          9.95          9.11         2.24 o                         
   5   5  13         15.15         14.01         2.58 o                         
   6   5  13         17.08         21.06         3.31 o                         
   7   5  13          0.07         -1.47         4.30 o                         
  -5   6  13         37.77         35.39         3.91 o                         
  -4   6  13          0.71         -1.98         2.04 o                         
  -3   6  13          2.48          2.00         2.27 o                         
  -2   6  13         15.61         15.12         2.74 o                         
  -1   6  13         69.90         79.89         4.35 o                         
   0   6  13          2.18          1.09         2.14 o                         
   1   6  13          2.25          5.37         2.49 o                         
   2   6  13         50.06         50.49         4.04 o                         
   3   6  13         31.39         38.00         3.66 o                         
   4   6  13          0.56         -0.70         2.46 o                         
   5   6  13          1.20          2.08         4.42 o                         
  -3   7  13          0.05          1.98         3.03 o                         
  -2   7  13          8.11          5.25         3.39 o                         
  -1   7  13          0.91          1.29         2.87 o                         
   0   7  13          0.45          5.33         2.91 o                         
   1   7  13          0.47          0.15         2.52 o                         
   2   7  13          4.58          6.08         5.75 o                         
 -10   0  14          0.11         -2.78         6.18 o                         
  -9   0  14          9.68         10.31         4.30 o                         
  -8   0  14         85.35         74.64         6.30 o                         
  -7   0  14          0.03          0.82         1.91 o                         
  -6   0  14       1514.43       1519.02        29.51 o                         
  -5   0  14         94.62         72.98         3.30 o                         
  -4   0  14         81.70         64.24         2.55 o                         
  -3   0  14       3229.31       3414.67        48.96 o                         
  -2   0  14        471.32        478.95         6.93 o                         
  -1   0  14         79.96         70.91         1.44 o                         
   0   0  14         15.09         13.50         0.73 o                         
   1   0  14         48.34         41.56         1.14 o                         
   2   0  14       2346.18       2453.10        33.02 o                         
   3   0  14        115.96        120.83         2.91 o                         
   4   0  14        334.98        308.87         6.43 o                         
   5   0  14        392.76        409.05        10.10 o                         
   6   0  14         19.51         23.12         2.98 o                         
   7   0  14          0.17          3.59         2.65 o                         
   8   0  14         14.60          6.36         4.17 o                         
   9   0  14          4.75          4.83         4.58 o                         
  -9   1  14         24.80         24.32         3.42 o                         
  -8   1  14          0.31          8.22         2.59 o                         
  -7   1  14        137.98        140.04         4.39 o                         
  -6   1  14          0.54          2.50         1.29 o                         
  -5   1  14          8.78         10.26         1.22 o                         
  -4   1  14        406.66        393.39         5.07 o                         
  -3   1  14          0.60         -0.42         0.51 o                         
  -2   1  14          0.94          5.82         0.75 o                         
  -1   1  14        147.22        157.35         2.12 o                         
   0   1  14       1177.43       1135.93        10.16 o                         
   1   1  14          2.12          8.21         0.75 o                         
   2   1  14        674.50        690.03         7.29 o                         
   3   1  14        313.29        286.83         3.49 o                         
   4   1  14         68.40         69.63         1.98 o                         
   5   1  14          1.71          0.41         1.17 o                         
   6   1  14         81.69         71.81         3.08 o                         
   7   1  14          1.93         -1.62         1.73 o                         
   8   1  14         12.01         14.91         3.31 o                         
   9   1  14        168.02        186.77         8.48 o                         
  -9   2  14          1.96          1.07         2.28 o                         
  -8   2  14         72.04         78.09         4.78 o                         
  -7   2  14          7.53          6.05         1.92 o                         
  -6   2  14          0.01          1.75         1.35 o                         
  -5   2  14        403.63        356.09         6.60 o                         
  -4   2  14         83.94         90.12         2.50 o                         
  -3   2  14          0.62         -0.42         0.59 o                         
  -2   2  14       1191.81       1196.63        12.19 o                         
  -1   2  14       3848.39       3966.19        38.75 o                         
   0   2  14         27.29         34.42         0.92 o                         
   1   2  14       1779.62       1855.44        18.10 o                         
   2   2  14          6.72         10.55         0.87 o                         
   3   2  14        180.06        178.89         4.17 o                         
   4   2  14       1025.38       1007.67        13.44 o                         
   5   2  14        509.10        438.49        10.90 o                         
   6   2  14         29.48         26.68         2.59 o                         
   7   2  14         45.30         50.92         4.60 o                         
   8   2  14          1.77          0.67         2.42 o                         
   9   2  14         46.20         57.91         7.17 o                         
  -9   3  14          5.37          8.45         4.73 o                         
  -8   3  14         23.54         23.30         3.97 o                         
  -7   3  14          0.25          0.69         1.89 o                         
  -6   3  14         41.49         51.22         3.48 o                         
  -5   3  14         25.95         28.71         2.30 o                         
  -4   3  14         48.20         44.35         2.39 o                         
  -3   3  14         25.62         30.47         1.87 o                         
  -2   3  14        150.23        159.33         3.17 o                         
  -1   3  14         28.43         38.52         1.58 o                         
   0   3  14          7.57          5.24         0.81 o                         
   1   3  14         14.39         18.05         1.15 o                         
   2   3  14        113.69        116.77         2.50 o                         
   3   3  14        183.12        174.72         4.49 o                         
   4   3  14        811.69        768.91        11.43 o                         
   5   3  14          4.69          6.82         1.56 o                         
   6   3  14         33.60         35.80         3.15 o                         
   7   3  14         12.14         12.93         2.70 o                         
   8   3  14         45.74         52.29         5.54 o                         
  -8   4  14          0.01         -1.71         2.80 o                         
  -7   4  14        109.44        122.52         6.67 o                         
  -6   4  14         49.16         55.62         4.00 o                         
  -5   4  14         61.55         64.34         3.47 o                         
  -4   4  14          0.08         -0.72         1.12 o                         
  -3   4  14        155.71        163.30         3.95 o                         
  -2   4  14         28.26         42.28         3.29 o                         
  -1   4  14        131.26        138.90         3.59 o                         
   0   4  14         87.84         87.16         2.84 o                         
   1   4  14         89.10         85.44         3.70 o                         
   2   4  14         64.27         53.32         2.45 o                         
   3   4  14        220.98        203.60         5.03 o                         
   4   4  14          0.74          1.34         1.35 o                         
   5   4  14          4.76          2.01         1.74 o                         
   6   4  14         10.12          7.92         2.61 o                         
   7   4  14         10.24         10.95         2.99 o                         
   8   4  14          5.20          9.04         5.10 o                         
  -7   5  14         36.32         58.05        12.27 o                         
  -6   5  14         15.46         17.37         4.09 o                         
  -5   5  14          0.64         -1.21         1.85 o                         
  -4   5  14        100.29         96.26         6.16 o                         
  -3   5  14          1.91          1.88         1.65 o                         
  -2   5  14          6.05          4.75         1.77 o                         
  -1   5  14          7.91          6.57         1.62 o                         
   0   5  14         40.55         41.91         2.75 o                         
   1   5  14          0.00         -1.27         1.31 o                         
   2   5  14         78.42         72.87         3.59 o                         
   3   5  14          6.71          1.53         1.55 o                         
   4   5  14          0.02          2.19         1.88 o                         
   5   5  14          1.10         -1.85         1.85 o                         
   6   5  14          0.43          5.46         2.60 o                         
   7   5  14          0.09         -0.66         4.30 o                         
  -5   6  14          1.26          3.87         2.56 o                         
  -4   6  14          0.51          2.94         2.25 o                         
  -3   6  14          0.02          0.30         2.10 o                         
  -2   6  14          2.12          3.67         2.05 o                         
  -1   6  14          5.15          7.49         2.49 o                         
   0   6  14          0.76         -0.04         2.12 o                         
   1   6  14         38.15         35.19         3.99 o                         
   2   6  14         22.84         20.97         2.83 o                         
   3   6  14         28.01         28.33         3.26 o                         
   4   6  14         12.67         16.42         3.44 o                         
   5   6  14          2.30         -1.12         4.68 o                         
  -3   7  14          0.03         -0.03         2.94 o                         
  -2   7  14         44.52         31.59         4.80 o                         
  -1   7  14         13.51         13.64         3.64 o                         
   0   7  14          9.12          7.52         3.14 o                         
   1   7  14         17.63         17.84         3.89 o                         
   2   7  14         21.34         19.03         4.66 o                         
  -9   1  15         30.14         31.10         4.26 o                         
  -8   1  15         73.11         80.44         5.22 o                         
  -7   1  15         93.89         98.61         3.81 o                         
  -6   1  15        164.19        161.04         4.23 o                         
  -5   1  15         65.62         64.29         2.06 o                         
  -4   1  15          2.42          3.23         0.74 o                         
  -3   1  15          4.40          6.41         0.72 o                         
  -2   1  15        110.96        106.80         1.57 o                         
  -1   1  15         94.67         77.40         1.38 o                         
   0   1  15        183.26        179.19         2.21 o                         
   1   1  15        208.13        234.30         2.95 o                         
   2   1  15         96.17        107.23         1.80 o                         
   3   1  15        706.91        758.02         8.14 o                         
   4   1  15          4.29          2.05         0.85 o                         
   5   1  15          4.84          3.26         1.19 o                         
   6   1  15         26.44         28.67         2.68 o                         
   7   1  15         78.32         73.22         4.55 o                         
   8   1  15         27.11         30.73         4.13 o                         
   9   1  15          1.55          6.10         3.20 o                         
  -9   2  15          0.21          2.00         2.56 o                         
  -8   2  15         47.28         51.05         4.67 o                         
  -7   2  15         12.43         12.54         2.32 o                         
  -6   2  15          4.12          5.87         1.52 o                         
  -5   2  15         82.71         94.41         3.19 o                         
  -4   2  15         67.65         55.19         1.90 o                         
  -3   2  15        128.08        135.22         2.60 o                         
  -2   2  15       1413.26       1414.99        14.70 o                         
  -1   2  15        543.04        557.65         6.45 o                         
   0   2  15         61.39         60.75         1.25 o                         
   1   2  15        561.45        604.99         6.59 o                         
   2   2  15        863.32        913.67        10.39 o                         
   3   2  15         71.77         71.15         2.05 o                         
   4   2  15        111.57        110.04         2.89 o                         
   5   2  15         21.92         23.61         2.24 o                         
   6   2  15         33.18         41.64         3.74 o                         
   7   2  15         65.62         76.69         4.96 o                         
   8   2  15          8.39          8.85         3.03 o                         
   9   2  15          4.98          4.18         4.54 o                         
  -9   3  15          2.42          6.75         4.13 o                         
  -8   3  15          0.79          0.83         2.34 o                         
  -7   3  15         13.42         13.15         2.68 o                         
  -6   3  15          7.49          6.46         1.82 o                         
  -5   3  15         10.36         10.65         1.67 o                         
  -4   3  15          0.86          0.76         1.14 o                         
  -3   3  15         25.78         27.92         1.81 o                         
  -2   3  15        288.96        265.28         4.59 o                         
  -1   3  15        551.42        525.49         7.38 o                         
   0   3  15         82.63         67.93         1.73 o                         
   1   3  15         35.59         38.72         1.54 o                         
   2   3  15          1.04          4.61         1.02 o                         
   3   3  15         32.69         34.82         1.95 o                         
   4   3  15          0.88          9.18         1.63 o                         
   5   3  15         20.73         24.88         3.61 o                         
   6   3  15          1.90          2.51         1.80 o                         
   7   3  15         46.40         42.99         4.26 o                         
   8   3  15          9.37         15.98         4.73 o                         
  -8   4  15          0.01         -0.95         3.37 o                         
  -7   4  15          0.02          4.38         2.63 o                         
  -6   4  15          1.54          2.09         1.93 o                         
  -5   4  15         17.53         15.98         2.25 o                         
  -4   4  15          2.27          1.47         1.27 o                         
  -3   4  15         35.75         41.29         2.48 o                         
  -2   4  15        214.69        207.73         4.78 o                         
  -1   4  15        227.26        222.01         4.47 o                         
   0   4  15        219.60        215.96         4.55 o                         
   1   4  15        138.00        136.69         3.97 o                         
   2   4  15         46.03         49.11         2.35 o                         
   3   4  15         15.33         20.99         2.53 o                         
   4   4  15         11.50         13.37         1.97 o                         
   5   4  15          8.62          5.79         2.14 o                         
   6   4  15          0.13          2.30         2.10 o                         
   7   4  15          0.00         -0.60         2.30 o                         
   8   4  15          2.24         -0.35         4.42 o                         
  -7   5  15          1.79          3.25         4.39 o                         
  -6   5  15          2.38          1.11         2.58 o                         
  -5   5  15          9.66         13.27         2.69 o                         
  -4   5  15         24.52         35.69         3.56 o                         
  -3   5  15         11.31          7.26         1.97 o                         
  -2   5  15         28.39         28.83         3.35 o                         
  -1   5  15          3.41          1.79         1.41 o                         
   0   5  15        154.42        148.85         4.54 o                         
   1   5  15         14.63          9.74         1.98 o                         
   2   5  15          3.66          5.33         1.98 o                         
   3   5  15          1.06          0.28         1.74 o                         
   4   5  15         45.54         61.10         5.35 o                         
   5   5  15          7.53          6.98         3.12 o                         
   6   5  15         26.31         18.04         3.35 o                         
  -5   6  15          0.44          0.43         2.34 o                         
  -4   6  15         11.03          5.22         2.26 o                         
  -3   6  15         38.48         38.01         3.73 o                         
  -2   6  15          3.56          4.14         2.15 o                         
  -1   6  15          0.70          1.90         2.14 o                         
   0   6  15          0.72          0.92         2.22 o                         
   1   6  15         45.47         38.77         4.45 o                         
   2   6  15         17.17         16.40         2.80 o                         
   3   6  15          2.55          4.20         2.21 o                         
   4   6  15          6.84          8.18         2.94 o                         
   5   6  15         13.05         12.56         4.44 o                         
  -2   7  15          7.79         12.27         4.26 o                         
  -1   7  15         24.86         23.16         5.60 o                         
   0   7  15          0.12         -0.53         2.78 o                         
   1   7  15          0.41          5.89         3.57 o                         
   2   7  15          2.83          2.79         2.96 o                         
 -10   0  16          4.81          3.89         5.55 o                         
  -9   0  16         14.80         13.18         5.27 o                         
  -8   0  16          3.56          3.86         2.65 o                         
  -7   0  16          1.66          1.02         1.89 o                         
  -6   0  16         78.28         80.48         4.62 o                         
  -5   0  16       1078.05       1102.57        18.04 o                         
  -4   0  16        322.47        327.82         6.62 o                         
  -3   0  16        214.21        228.95         4.31 o                         
  -2   0  16       2262.80       2370.64        28.58 o                         
  -1   0  16        273.00        244.89         3.72 o                         
   0   0  16        617.36        566.34         7.17 o                         
   1   0  16       1309.23       1294.26        16.82 o                         
   2   0  16        260.25        269.56         6.79 o                         
   3   0  16        403.17        442.71         6.85 o                         
   4   0  16        456.01        414.66         8.05 o                         
   5   0  16         47.82         60.47         3.76 o                         
   6   0  16        325.93        262.12         8.30 o                         
   7   0  16        100.02         86.71         5.76 o                         
   8   0  16         16.42         12.62         4.19 o                         
   9   0  16        116.58        116.16        10.12 o                         
  -9   1  16          0.06          6.17         2.71 o                         
  -8   1  16         40.85         45.33         4.20 o                         
  -7   1  16         11.87         11.41         2.01 o                         
  -6   1  16        176.85        179.90         4.44 o                         
  -5   1  16         43.97         42.79         1.97 o                         
  -4   1  16        127.93        124.92         2.37 o                         
  -3   1  16         76.09         57.87         1.45 o                         
  -2   1  16         72.89         97.74         1.52 o                         
  -1   1  16         45.95         57.70         1.22 o                         
   0   1  16        336.34        306.57         3.30 o                         
   1   1  16        353.48        385.53         4.71 o                         
   2   1  16         52.25         44.87         1.30 o                         
   3   1  16         38.65         30.38         1.34 o                         
   4   1  16         36.01         35.34         1.76 o                         
   5   1  16        157.38        153.97         3.61 o                         
   6   1  16         37.08         39.88         2.70 o                         
   7   1  16          6.28          4.58         2.24 o                         
   8   1  16         16.56         17.37         3.54 o                         
   9   1  16         19.19         18.73         4.37 o                         
  -9   2  16          8.58          7.16         2.99 o                         
  -8   2  16         37.01         39.49         3.81 o                         
  -7   2  16         39.64         34.34         3.22 o                         
  -6   2  16        216.93        213.44         5.43 o                         
  -5   2  16        248.14        267.07         5.69 o                         
  -4   2  16          0.37         -0.41         0.80 o                         
  -3   2  16          2.21          0.72         0.62 o                         
  -2   2  16       2318.65       2478.34        25.75 o                         
  -1   2  16          1.00          4.11         0.76 o                         
   0   2  16        193.25        154.64         2.25 o                         
   1   2  16         19.81         21.23         1.14 o                         
   2   2  16         24.54         26.65         1.38 o                         
   3   2  16         25.69         32.28         1.70 o                         
   4   2  16        377.61        357.50         5.91 o                         
   5   2  16         11.41         11.63         1.70 o                         
   6   2  16         32.94         36.18         3.21 o                         
   7   2  16          5.04          7.09         4.00 o                         
   8   2  16         18.54         20.45         4.02 o                         
   9   2  16          1.71         14.65         6.89 o                         
  -9   3  16         30.89         39.54         7.01 o                         
  -8   3  16          3.53          6.23         3.00 o                         
  -7   3  16         25.97         27.02         3.83 o                         
  -6   3  16         49.93         39.35         3.18 o                         
  -5   3  16         23.02         24.80         2.18 o                         
  -4   3  16         12.30         13.66         1.59 o                         
  -3   3  16        450.06        427.98         7.05 o                         
  -2   3  16          6.69          9.12         1.16 o                         
  -1   3  16          1.31          1.13         0.80 o                         
   0   3  16          1.88          1.61         0.80 o                         
   1   3  16          0.33          1.22         0.76 o                         
   2   3  16        451.72        453.27         6.76 o                         
   3   3  16        313.53        279.53         5.50 o                         
   4   3  16        800.14        770.04        12.04 o                         
   5   3  16         37.87         37.59         2.73 o                         
   6   3  16          1.75          0.99         1.70 o                         
   7   3  16         65.02         65.34         5.80 o                         
   8   3  16         17.96         17.57         3.79 o                         
  -8   4  16          3.49         10.93         4.29 o                         
  -7   4  16         66.93         82.31         5.96 o                         
  -6   4  16          7.40          7.62         2.62 o                         
  -5   4  16          1.94          4.85         1.71 o                         
  -4   4  16          4.63          5.18         1.43 o                         
  -3   4  16        131.85        122.66         3.94 o                         
  -2   4  16          0.19          3.47         1.17 o                         
  -1   4  16         47.44         50.91         2.30 o                         
   0   4  16        630.37        614.54         8.98 o                         
   1   4  16          3.77          3.41         1.41 o                         
   2   4  16         34.69         27.01         2.29 o                         
   3   4  16        145.06        142.69         4.33 o                         
   4   4  16         19.19         15.02         2.03 o                         
   5   4  16          4.16          4.24         1.93 o                         
   6   4  16          0.01         -1.09         1.97 o                         
   7   4  16         19.87         21.48         3.82 o                         
   8   4  16         18.90         14.86         9.21 o                         
  -7   5  16          8.98         16.00         4.04 o                         
  -6   5  16          2.47          2.59         2.29 o                         
  -5   5  16         29.49         32.16         3.54 o                         
  -4   5  16         38.28         36.63         4.84 o                         
  -3   5  16          2.67          2.32         1.67 o                         
  -2   5  16          0.16          3.33         1.59 o                         
  -1   5  16          0.73          0.29         1.25 o                         
   0   5  16          5.13          8.49         1.76 o                         
   1   5  16          5.96          4.59         1.73 o                         
   2   5  16         53.78         54.92         3.46 o                         
   3   5  16          0.12         -1.58         1.58 o                         
   4   5  16          0.26         -2.00         2.00 o                         
   5   5  16          7.49          5.35         2.53 o                         
   6   5  16          0.77          0.02         2.54 o                         
  -5   6  16          0.00         -0.38         2.13 o                         
  -4   6  16          1.42          3.37         2.37 o                         
  -3   6  16         46.05         46.37         4.17 o                         
  -2   6  16         50.14         48.34         4.15 o                         
  -1   6  16         10.82          8.87         2.47 o                         
   0   6  16          7.62          8.46         2.53 o                         
   1   6  16         11.05         12.79         2.92 o                         
   2   6  16         36.46         29.58         3.41 o                         
   3   6  16         17.72         14.77         2.92 o                         
   4   6  16          1.45          1.75         2.50 o                         
   5   6  16         19.12         26.78         4.50 o                         
  -2   7  16         43.36         35.10         6.14 o                         
  -1   7  16         17.02          5.39         4.69 o                         
   0   7  16          0.33         -1.58         3.27 o                         
   1   7  16         25.56         21.92         3.90 o                         
   2   7  16         11.28         15.99         4.74 o                         
  -9   1  17          7.39          7.61         2.72 o                         
  -8   1  17         29.07         33.94         3.63 o                         
  -7   1  17         16.19         14.11         2.19 o                         
  -6   1  17         62.27         63.76         3.00 o                         
  -5   1  17          6.23          7.42         1.20 o                         
  -4   1  17         32.44         31.52         1.33 o                         
  -3   1  17          9.39         13.40         0.80 o                         
  -2   1  17        206.48        215.39         2.56 o                         
  -1   1  17        507.02        514.61         6.39 o                         
   0   1  17        484.03        487.84         5.23 o                         
   1   1  17         87.83         90.61         1.74 o                         
   2   1  17        306.18        307.24         4.19 o                         
   3   1  17         38.18         40.89         1.36 o                         
   4   1  17          0.35          2.24         0.87 o                         
   5   1  17        700.78        630.25        10.80 o                         
   6   1  17          0.14          0.90         1.36 o                         
   7   1  17          0.09         -0.49         1.66 o                         
   8   1  17          0.02          2.26         2.63 o                         
   9   1  17          0.08         -2.83         2.83 o                         
  -9   2  17          0.65         -0.12         2.33 o                         
  -8   2  17        112.65        119.98         8.45 o                         
  -7   2  17         25.39         25.83         2.88 o                         
  -6   2  17          4.45         13.20         1.95 o                         
  -5   2  17        283.81        269.45         5.05 o                         
  -4   2  17         23.80         22.37         1.55 o                         
  -3   2  17         22.37         27.77         1.44 o                         
  -2   2  17        142.01        137.17         2.56 o                         
  -1   2  17        717.22        677.04         7.94 o                         
   0   2  17        336.94        329.21         4.30 o                         
   1   2  17         76.25         80.58         1.74 o                         
   2   2  17          2.74          0.73         0.68 o                         
   3   2  17        389.63        363.27         5.95 o                         
   4   2  17         16.93         20.81         1.71 o                         
   5   2  17         11.02          5.08         1.38 o                         
   6   2  17         94.11         97.49         4.23 o                         
   7   2  17          6.51          3.45         3.12 o                         
   8   2  17         16.29         22.31         3.92 o                         
   9   2  17          4.52          1.89         4.96 o                         
  -9   3  17          3.09          4.49         3.66 o                         
  -8   3  17         17.55         16.29         3.25 o                         
  -7   3  17         21.77         22.28         3.78 o                         
  -6   3  17         34.19         34.83         3.00 o                         
  -5   3  17          1.27          1.89         1.28 o                         
  -4   3  17         10.71         10.03         1.69 o                         
  -3   3  17        275.82        299.07         5.12 o                         
  -2   3  17        157.19        128.67         3.04 o                         
  -1   3  17          0.27          1.10         0.85 o                         
   0   3  17          0.42          1.83         0.85 o                         
   1   3  17        162.04        150.43         2.89 o                         
   2   3  17         87.79         98.67         2.63 o                         
   3   3  17          4.86          5.08         1.23 o                         
   4   3  17         49.53         62.56         2.82 o                         
   5   3  17         14.84         14.26         2.42 o                         
   6   3  17         67.29         70.03         4.14 o                         
   7   3  17          1.05          2.52         2.50 o                         
   8   3  17          0.09          3.49         2.97 o                         
  -8   4  17         14.48         15.29         5.32 o                         
  -7   4  17         20.08         26.82         4.05 o                         
  -6   4  17          3.51          5.25         2.16 o                         
  -5   4  17        114.37        114.44         4.35 o                         
  -4   4  17          8.82          6.34         1.52 o                         
  -3   4  17          6.45          4.83         1.50 o                         
  -2   4  17        117.02        111.09         3.22 o                         
  -1   4  17          3.48          3.29         1.14 o                         
   0   4  17          0.07          4.80         1.46 o                         
   1   4  17        112.50         98.83         3.35 o                         
   2   4  17         52.76         49.81         2.86 o                         
   3   4  17          4.67          6.24         1.58 o                         
   4   4  17          9.22          7.72         1.77 o                         
   5   4  17          4.59          4.88         1.95 o                         
   6   4  17         45.57         37.56         3.76 o                         
   7   4  17         81.87         83.41         5.54 o                         
  -7   5  17         43.50         56.85         5.63 o                         
  -6   5  17         15.92         15.66         2.94 o                         
  -5   5  17         10.29          8.75         2.50 o                         
  -4   5  17         65.31         84.12         7.13 o                         
  -3   5  17         14.14         13.52         2.20 o                         
  -2   5  17          5.85          6.30         1.79 o                         
  -1   5  17         42.50         42.95         2.99 o                         
   0   5  17         28.36         26.24         3.04 o                         
   1   5  17          5.09          5.71         1.85 o                         
   2   5  17         47.46         46.51         3.35 o                         
   3   5  17          1.19          1.89         1.83 o                         
   4   5  17         53.22         53.79         3.96 o                         
   5   5  17          3.82          4.75         2.57 o                         
   6   5  17          2.99          5.94         3.09 o                         
  -5   6  17          6.41          4.33         2.68 o                         
  -4   6  17          6.80          3.34         2.48 o                         
  -3   6  17         15.04         17.29         2.83 o                         
  -2   6  17         18.10         19.42         2.97 o                         
  -1   6  17          2.88         -1.88         1.88 o                         
   0   6  17          1.14         -0.23         2.02 o                         
   1   6  17         22.14         19.03         3.05 o                         
   2   6  17         29.74         24.01         3.49 o                         
   3   6  17         17.05         18.74         2.96 o                         
   4   6  17          1.76          2.01         2.61 o                         
   5   6  17          6.73          9.60         3.71 o                         
  -2   7  17         10.10         13.47         4.01 o                         
  -1   7  17          3.20         12.02         6.10 o                         
   0   7  17         10.88         17.77         4.81 o                         
   1   7  17          3.72          9.78         3.17 o                         
   2   7  17          2.26          5.53         4.30 o                         
  -9   0  18         17.82         16.99         6.54 o                         
  -8   0  18          0.55         -1.06         2.41 o                         
  -7   0  18          4.28          2.13         2.04 o                         
  -6   0  18          4.41          4.04         2.67 o                         
  -5   0  18          9.14         12.39         1.92 o                         
  -4   0  18        102.97        123.88         3.85 o                         
  -3   0  18        384.59        385.24         6.97 o                         
  -2   0  18        303.81        333.23         6.03 o                         
  -1   0  18       1163.99       1201.79        16.89 o                         
   0   0  18        208.99        203.35         3.52 o                         
   1   0  18         72.34         67.44         1.81 o                         
   2   0  18         14.81         13.84         1.23 o                         
   3   0  18         72.57         57.15         2.88 o                         
   4   0  18         50.34         48.76         2.72 o                         
   5   0  18        213.15        195.70         5.90 o                         
   6   0  18         58.17         43.85         4.40 o                         
   7   0  18        194.17        192.30         8.66 o                         
   8   0  18          0.29          2.11         3.72 o                         
   9   0  18          0.05          0.88         4.33 o                         
  -9   1  18          1.26          1.06         2.55 o                         
  -8   1  18        106.05        104.16         5.18 o                         
  -7   1  18          7.65          5.30         1.77 o                         
  -6   1  18         27.97         27.62         2.27 o                         
  -5   1  18        351.51        348.16         5.92 o                         
  -4   1  18        127.98        114.17         2.29 o                         
  -3   1  18         23.30         20.42         1.00 o                         
  -2   1  18        714.32        684.78         7.30 o                         
  -1   1  18        371.52        381.48         4.74 o                         
   0   1  18        123.64        103.98         2.15 o                         
   1   1  18        692.34        677.73         7.57 o                         
   2   1  18        349.41        339.62         4.74 o                         
   3   1  18         18.82         19.33         1.49 o                         
   4   1  18        482.61        486.39         9.58 o                         
   5   1  18         28.88         43.96         2.63 o                         
   6   1  18         21.69         24.35         2.39 o                         
   7   1  18          1.66          1.73         1.89 o                         
   8   1  18         33.02         37.92         4.61 o                         
   9   1  18          5.71          3.71         3.40 o                         
  -9   2  18          3.28          5.93         2.92 o                         
  -8   2  18          1.93          9.60         2.59 o                         
  -7   2  18         13.28          6.97         2.19 o                         
  -6   2  18        183.24        158.50         4.72 o                         
  -5   2  18         41.04         37.90         2.47 o                         
  -4   2  18         65.67         67.01         2.10 o                         
  -3   2  18         10.35          6.30         1.00 o                         
  -2   2  18        287.95        300.43         4.30 o                         
  -1   2  18        860.84        904.07        10.63 o                         
   0   2  18        326.38        352.03         4.52 o                         
   1   2  18        896.71        895.65         9.38 o                         
   2   2  18         39.92         41.10         1.52 o                         
   3   2  18       1785.53       1685.42        19.91 o                         
   4   2  18       1135.07       1076.71        15.40 o                         
   5   2  18         63.14         63.57         2.72 o                         
   6   2  18         82.19         90.43         5.29 o                         
   7   2  18          0.10          0.10         2.02 o                         
   8   2  18         75.88         82.36         6.10 o                         
   9   2  18          6.54          8.71         3.67 o                         
  -9   3  18          0.22          2.38         3.69 o                         
  -8   3  18         23.56         24.06         3.71 o                         
  -7   3  18          8.02          7.67         2.36 o                         
  -6   3  18         18.08         15.65         3.10 o                         
  -5   3  18         14.02         13.79         1.97 o                         
  -4   3  18          0.70          0.08         1.03 o                         
  -3   3  18       1032.41       1038.63        14.28 o                         
  -2   3  18         45.10         60.64         2.21 o                         
  -1   3  18         54.02         46.48         1.79 o                         
   0   3  18        217.14        220.67         3.99 o                         
   1   3  18          6.42          8.88         1.09 o                         
   2   3  18        396.59        383.13         7.58 o                         
   3   3  18          5.69          7.34         1.43 o                         
   4   3  18        341.93        324.40         6.57 o                         
   5   3  18         44.01         49.96         3.06 o                         
   6   3  18          0.06          1.42         1.79 o                         
   7   3  18         28.20         32.29         4.09 o                         
   8   3  18          2.75          6.42         3.15 o                         
  -8   4  18          7.08          9.82         3.97 o                         
  -7   4  18          1.35         -0.93         2.40 o                         
  -6   4  18         67.20         71.31         4.39 o                         
  -5   4  18          0.45          5.95         1.66 o                         
  -4   4  18         30.76         28.92         2.59 o                         
  -3   4  18          0.21          0.37         1.15 o                         
  -2   4  18         36.58         38.55         2.47 o                         
  -1   4  18         44.04         44.15         2.53 o                         
   0   4  18         50.44         60.54         2.45 o                         
   1   4  18         25.06         16.45         2.19 o                         
   2   4  18        130.95        113.98         4.48 o                         
   3   4  18          2.17          5.53         1.63 o                         
   4   4  18         19.76         22.62         2.45 o                         
   5   4  18          1.28          2.70         2.35 o                         
   6   4  18          5.04          4.53         2.29 o                         
   7   4  18          5.82          7.75         3.10 o                         
  -7   5  18          5.92          6.25         3.09 o                         
  -6   5  18          8.29          5.69         2.44 o                         
  -5   5  18          8.00          9.03         2.49 o                         
  -4   5  18          3.77          7.18         2.34 o                         
  -3   5  18          0.68          0.37         1.58 o                         
  -2   5  18          0.90         -0.12         1.44 o                         
  -1   5  18          0.88          2.16         1.39 o                         
   0   5  18          0.17          0.53         1.44 o                         
   1   5  18          1.23          0.13         1.52 o                         
   2   5  18          0.92         -0.06         1.47 o                         
   3   5  18          0.41          2.34         2.04 o                         
   4   5  18         15.23         17.31         3.04 o                         
   5   5  18          1.24          0.62         2.25 o                         
   6   5  18          0.00         -0.60         2.66 o                         
  -5   6  18          5.82          3.45         2.89 o                         
  -4   6  18         26.80         20.23         3.92 o                         
  -3   6  18          7.91          7.02         2.47 o                         
  -2   6  18          1.28          0.50         2.01 o                         
  -1   6  18         11.22          8.41         2.53 o                         
   0   6  18          3.31          5.38         2.35 o                         
   1   6  18          6.82          5.30         2.36 o                         
   2   6  18          8.49          8.71         2.72 o                         
   3   6  18          6.24          2.96         2.11 o                         
   4   6  18          0.60          2.17         2.66 o                         
   5   6  18          1.61          5.47         3.94 o                         
  -2   7  18          1.72          3.72         3.52 o                         
  -1   7  18         26.22         25.68         5.79 o                         
   0   7  18         76.86        101.52        12.24 o                         
   1   7  18         49.80         50.36         5.12 o                         
  -9   1  19          0.01         -0.37         2.59 o                         
  -8   1  19          3.86          8.25         2.51 o                         
  -7   1  19        102.31        108.16         4.86 o                         
  -6   1  19        186.75        173.64         4.44 o                         
  -5   1  19        265.00        276.79         4.85 o                         
  -4   1  19        460.62        490.30         6.34 o                         
  -3   1  19         11.58         15.16         0.97 o                         
  -2   1  19       1162.44       1159.89        13.70 o                         
  -1   1  19        269.82        291.84         3.98 o                         
   0   1  19        699.16        700.71         7.86 o                         
   1   1  19       1013.70       1039.09        10.94 o                         
   2   1  19        104.64        138.09         2.56 o                         
   3   1  19        374.07        343.31         4.77 o                         
   4   1  19        137.56        136.71         3.26 o                         
   5   1  19         97.21         87.90         3.16 o                         
   6   1  19          2.50          1.48         1.56 o                         
   7   1  19          0.93          1.36         1.83 o                         
   8   1  19          2.35          3.96         2.84 o                         
   9   1  19         22.80          9.97         5.64 o                         
  -9   2  19         24.30         24.89         3.90 o                         
  -8   2  19          0.13          3.04         2.10 o                         
  -7   2  19         44.92         49.43         4.74 o                         
  -6   2  19          8.89          8.43         1.79 o                         
  -5   2  19         26.36         17.91         1.76 o                         
  -4   2  19          3.69          1.63         0.96 o                         
  -3   2  19          0.05          0.24         0.80 o                         
  -2   2  19         84.02        101.51         2.19 o                         
  -1   2  19         71.58         85.10         2.02 o                         
   0   2  19        174.06        177.95         2.89 o                         
   1   2  19       1704.20       1705.88        17.54 o                         
   2   2  19          8.53          9.11         1.01 o                         
   3   2  19         28.82         41.96         1.86 o                         
   4   2  19          7.29         10.43         1.52 o                         
   5   2  19          3.42          5.53         1.49 o                         
   6   2  19          4.69          3.98         1.93 o                         
   7   2  19          5.89          5.94         3.24 o                         
   8   2  19         30.43         37.74         4.77 o                         
   9   2  19          4.35          6.79         3.77 o                         
  -9   3  19          0.02         -1.68         3.21 o                         
  -8   3  19         33.58         34.66         4.05 o                         
  -7   3  19          0.76          1.13         2.08 o                         
  -6   3  19         19.81         16.32         2.34 o                         
  -5   3  19         34.24         31.73         2.75 o                         
  -4   3  19          0.03         -0.57         0.99 o                         
  -3   3  19        177.08        162.15         4.51 o                         
  -2   3  19       1121.79       1189.74        14.87 o                         
  -1   3  19         49.81         39.16         1.88 o                         
   0   3  19        318.85        302.14         4.81 o                         
   1   3  19        169.16        161.76         3.65 o                         
   2   3  19        119.45        127.28         3.12 o                         
   3   3  19         18.64         21.76         1.97 o                         
   4   3  19         40.99         44.09         2.94 o                         
   5   3  19         10.93         10.14         1.86 o                         
   6   3  19          1.01          0.76         1.95 o                         
   7   3  19         27.83         26.44         3.42 o                         
   8   3  19          8.28         11.42         5.87 o                         
  -8   4  19         46.37         60.05         8.67 o                         
  -7   4  19         63.89         76.94         5.06 o                         
  -6   4  19         38.39         42.44         3.81 o                         
  -5   4  19        180.34        183.80         4.78 o                         
  -4   4  19          0.09          0.63         1.33 o                         
  -3   4  19          7.68          4.01         1.37 o                         
  -2   4  19          3.16          1.17         1.19 o                         
  -1   4  19          1.68          0.60         1.26 o                         
   0   4  19          3.33          2.68         1.21 o                         
   1   4  19         54.34         60.01         2.78 o                         
   2   4  19          1.31          4.12         1.47 o                         
   3   4  19        130.68        133.80         4.47 o                         
   4   4  19         12.06         10.77         1.98 o                         
   5   4  19         11.84          8.26         2.80 o                         
   6   4  19         47.83         45.30         4.06 o                         
   7   4  19          6.18          6.52         3.14 o                         
  -7   5  19          8.42         10.39         4.69 o                         
  -6   5  19          5.95          3.55         2.82 o                         
  -5   5  19         14.59         11.39         2.60 o                         
  -4   5  19         22.63         20.08         3.00 o                         
  -3   5  19          2.77          0.73         2.33 o                         
  -2   5  19          0.29         -1.26         1.26 o                         
  -1   5  19         80.23         74.15         3.33 o                         
   0   5  19          0.08          3.57         1.54 o                         
   1   5  19         40.72         36.27         3.75 o                         
   2   5  19          0.61         -0.52         1.54 o                         
   3   5  19          2.46          0.93         1.96 o                         
   4   5  19         52.73         52.58         4.28 o                         
   5   5  19         55.81         61.14         5.17 o                         
   6   5  19         22.31         15.12         3.58 o                         
  -5   6  19         13.26          6.98         4.11 o                         
  -4   6  19          1.63          0.76         2.48 o                         
  -3   6  19         21.11         17.37         3.00 o                         
  -2   6  19         22.73         20.17         3.21 o                         
  -1   6  19         11.51         16.72         4.37 o                         
   0   6  19         25.25         23.85         3.08 o                         
   1   6  19         90.87         93.43         5.38 o                         
   2   6  19         14.02         15.83         3.04 o                         
   3   6  19          1.36          1.52         2.07 o                         
   4   6  19          2.80          2.59         2.49 o                         
   5   6  19         18.03         10.14         8.08 o                         
  -2   7  19         59.07         51.94         5.46 o                         
  -1   7  19          0.10          5.63         3.81 o                         
   0   7  19         13.85         17.36         4.24 o                         
   1   7  19         61.01         70.39        10.30 o                         
  -9   0  20          0.93         -1.87         3.80 o                         
  -8   0  20         25.51         30.62         5.50 o                         
  -7   0  20         67.17         68.74         5.65 o                         
  -6   0  20          3.71          1.42         2.12 o                         
  -5   0  20         19.14         24.62         4.36 o                         
  -4   0  20         56.18         57.36         3.42 o                         
  -3   0  20         45.81         54.68         2.12 o                         
  -2   0  20        194.20        191.48         3.79 o                         
  -1   0  20         12.62          8.37         0.97 o                         
   0   0  20        465.56        471.14         7.05 o                         
   1   0  20        476.23        444.86         6.60 o                         
   2   0  20        166.74        194.18         5.90 o                         
   3   0  20        249.84        245.81         5.80 o                         
   4   0  20        421.18        360.55         8.24 o                         
   5   0  20         75.55         73.28         3.66 o                         
   6   0  20         18.02         10.13         2.88 o                         
   7   0  20         64.93         79.47         5.77 o                         
   8   0  20         79.02         86.99         8.54 o                         
   9   0  20         33.22         31.99         9.39 o                         
  -9   1  20          0.21          2.82         2.74 o                         
  -8   1  20          0.02          1.73         2.03 o                         
  -7   1  20         77.02         75.78         3.77 o                         
  -6   1  20         60.53         57.33         2.78 o                         
  -5   1  20         70.28         68.10         2.46 o                         
  -4   1  20          0.54          2.07         0.80 o                         
  -3   1  20          1.93          2.96         0.68 o                         
  -2   1  20         67.58         79.41         1.89 o                         
  -1   1  20         19.45         17.14         0.97 o                         
   0   1  20        169.62        192.42         2.52 o                         
   1   1  20        249.01        260.67         3.55 o                         
   2   1  20         66.79         75.96         1.86 o                         
   3   1  20        265.39        267.18         4.20 o                         
   4   1  20        226.69        212.11         3.77 o                         
   5   1  20         41.61         34.39         2.50 o                         
   6   1  20         59.52         56.20         3.27 o                         
   7   1  20          4.93          5.24         4.51 o                         
   8   1  20          0.46          1.45         2.68 o                         
   9   1  20          3.08         -3.20         5.62 o                         
  -9   2  20         19.22         20.15         3.71 o                         
  -8   2  20         97.98         92.18         5.35 o                         
  -7   2  20          4.33          8.14         2.18 o                         
  -6   2  20         12.86         16.03         2.16 o                         
  -5   2  20          8.15          7.39         1.43 o                         
  -4   2  20         35.72         28.04         1.98 o                         
  -3   2  20          4.01          2.84         0.92 o                         
  -2   2  20         70.14         67.73         2.55 o                         
  -1   2  20        586.60        568.75         7.31 o                         
   0   2  20         25.98         25.92         1.42 o                         
   1   2  20        130.70        137.93         2.41 o                         
   2   2  20        328.29        353.39         5.46 o                         
   3   2  20        125.00        121.31         2.90 o                         
   4   2  20         53.88         54.12         2.36 o                         
   5   2  20         31.38         27.76         2.27 o                         
   6   2  20          8.04          6.35         2.03 o                         
   7   2  20          0.82          0.80         2.21 o                         
   8   2  20          3.16          2.57         2.77 o                         
  -8   3  20          0.10         -0.99         2.10 o                         
  -7   3  20         56.81         70.23         4.99 o                         
  -6   3  20         23.11         22.52         2.72 o                         
  -5   3  20         23.43         21.49         2.18 o                         
  -4   3  20         41.50         43.95         2.57 o                         
  -3   3  20        230.85        241.69         4.78 o                         
  -2   3  20       2279.93       2205.72        24.71 o                         
  -1   3  20        154.49        143.71         3.42 o                         
   0   3  20         24.39         27.37         1.63 o                         
   1   3  20         47.69         44.24         2.10 o                         
   2   3  20        190.31        204.46         4.37 o                         
   3   3  20         68.34         66.31         2.77 o                         
   4   3  20         24.64         23.56         2.44 o                         
   5   3  20          3.00          2.53         1.63 o                         
   6   3  20         10.76         11.65         2.96 o                         
   7   3  20          0.02          0.49         2.21 o                         
   8   3  20         22.98         22.85         4.71 o                         
  -8   4  20          0.61          2.57         3.09 o                         
  -7   4  20          1.53          6.49         2.70 o                         
  -6   4  20         10.27         13.91         2.61 o                         
  -5   4  20          0.62          3.80         1.59 o                         
  -4   4  20          5.78          5.52         1.58 o                         
  -3   4  20          4.28          2.99         1.44 o                         
  -2   4  20         15.20         14.62         1.97 o                         
  -1   4  20         13.89         11.94         1.53 o                         
   0   4  20         64.61         66.01         2.81 o                         
   1   4  20         66.74         59.74         2.90 o                         
   2   4  20         36.33         39.91         2.90 o                         
   3   4  20         27.28         31.89         3.60 o                         
   4   4  20         46.06         39.66         3.22 o                         
   5   4  20          2.28          2.74         2.15 o                         
   6   4  20         21.31         20.46         3.56 o                         
   7   4  20         11.64         12.15         3.39 o                         
  -7   5  20          0.08          0.46         3.47 o                         
  -6   5  20          0.83          2.24         2.67 o                         
  -5   5  20          7.72          9.22         2.50 o                         
  -4   5  20          8.03          7.12         2.12 o                         
  -3   5  20         10.26          4.79         2.06 o                         
  -2   5  20          0.21          0.85         1.45 o                         
  -1   5  20         20.96         20.96         2.33 o                         
   0   5  20          2.82          1.22         1.55 o                         
   1   5  20          3.85          4.97         1.74 o                         
   2   5  20          0.27          3.34         1.74 o                         
   3   5  20         21.85         24.82         4.66 o                         
   4   5  20          0.00          3.90         1.99 o                         
   5   5  20          4.89          5.39         2.75 o                         
   6   5  20          0.01          2.52         2.69 o                         
  -5   6  20          2.85          5.13         3.38 o                         
  -4   6  20         26.01         25.49         3.90 o                         
  -3   6  20          8.80          9.50         2.65 o                         
  -2   6  20         14.25         14.62         3.03 o                         
  -1   6  20         20.35         20.48         3.65 o                         
   0   6  20          2.66          2.34         2.07 o                         
   1   6  20         20.21         27.09         3.47 o                         
   2   6  20         18.92         14.23         2.91 o                         
   3   6  20          0.06         -1.22         1.97 o                         
   4   6  20         17.37         12.13         3.47 o                         
  -1   7  20         10.86          5.97         3.38 o                         
   0   7  20          6.13          7.74         3.90 o                         
   1   7  20         12.53         14.00         4.12 o                         
  -9   1  21          7.23          7.56         3.63 o                         
  -8   1  21         12.10         15.51         2.89 o                         
  -7   1  21        101.05        105.09         4.15 o                         
  -6   1  21         12.56         15.43         2.17 o                         
  -5   1  21         64.38         56.45         2.30 o                         
  -4   1  21         48.30         44.77         1.86 o                         
  -3   1  21         14.68         12.91         1.04 o                         
  -2   1  21         19.30         29.98         1.09 o                         
  -1   1  21          0.69          1.93         0.55 o                         
   0   1  21        331.14        305.81         3.47 o                         
   1   1  21       1177.26       1198.07        12.63 o                         
   2   1  21          0.02          0.20         0.64 o                         
   3   1  21          8.09          7.90         0.96 o                         
   4   1  21        549.56        525.76         7.79 o                         
   5   1  21         46.20         52.34         2.77 o                         
   6   1  21          3.33          3.49         1.56 o                         
   7   1  21         10.61          8.76         2.74 o                         
   8   1  21         34.52         32.65         4.32 o                         
   9   1  21          4.67          4.49         3.76 o                         
  -9   2  21          6.81          6.22         3.13 o                         
  -8   2  21          0.97          7.35         2.57 o                         
  -7   2  21         67.38         71.19         5.23 o                         
  -6   2  21          1.44          1.27         1.51 o                         
  -5   2  21          6.94          4.31         1.36 o                         
  -4   2  21          1.38          5.14         1.25 o                         
  -3   2  21          1.00          2.47         0.97 o                         
  -2   2  21        521.46        516.09         7.00 o                         
  -1   2  21        176.52        164.17         3.10 o                         
   0   2  21         11.03         11.26         0.99 o                         
   1   2  21         57.80         59.42         1.49 o                         
   2   2  21        129.92        126.54         2.71 o                         
   3   2  21        488.05        458.32         7.14 o                         
   4   2  21         30.54         30.64         2.04 o                         
   5   2  21         17.48         26.27         2.38 o                         
   6   2  21          6.56          7.40         2.38 o                         
   7   2  21         12.83         14.57         3.00 o                         
   8   2  21          1.81          4.70         3.01 o                         
  -8   3  21          8.74         10.21         2.92 o                         
  -7   3  21         11.67         16.05         2.87 o                         
  -6   3  21          4.69          5.43         1.96 o                         
  -5   3  21          0.07         -1.08         1.19 o                         
  -4   3  21         18.82         18.74         1.87 o                         
  -3   3  21          0.00          2.43         1.09 o                         
  -2   3  21         61.28        109.42         3.92 o                         
  -1   3  21        297.30        271.96         5.03 o                         
   0   3  21          8.38          4.24         1.45 o                         
   1   3  21        581.76        610.53         9.02 o                         
   2   3  21        336.32        292.18         6.86 o                         
   3   3  21          1.87          1.59         1.16 o                         
   4   3  21        169.37        165.48         4.85 o                         
   5   3  21          0.26         -0.70         1.73 o                         
   6   3  21          1.32          2.45         2.29 o                         
   7   3  21          0.57          2.19         2.44 o                         
   8   3  21          4.90          7.25         4.42 o                         
  -8   4  21          0.11          2.96         3.49 o                         
  -7   4  21          0.08         -2.24         2.24 o                         
  -6   4  21         19.22         21.36         3.12 o                         
  -5   4  21          0.52         -0.53         1.54 o                         
  -4   4  21          5.20          4.06         1.53 o                         
  -3   4  21          4.36          3.53         1.50 o                         
  -2   4  21          6.12          8.27         1.62 o                         
  -1   4  21          0.10          1.29         1.09 o                         
   0   4  21         63.32         60.22         2.64 o                         
   1   4  21         58.12         50.24         3.06 o                         
   2   4  21         48.05         43.59         2.84 o                         
   3   4  21        310.07        314.17         7.30 o                         
   4   4  21          2.39          5.21         1.97 o                         
   5   4  21         73.14         83.70         4.71 o                         
   6   4  21         16.95         19.27         3.30 o                         
   7   4  21         49.75         55.61         5.36 o                         
  -7   5  21          2.22          3.08         5.98 o                         
  -6   5  21          7.20          2.67         2.80 o                         
  -5   5  21         44.94         55.12         4.43 o                         
  -4   5  21          1.39          1.62         1.91 o                         
  -3   5  21         18.47         16.02         3.40 o                         
  -2   5  21          0.11          0.98         1.45 o                         
  -1   5  21         21.26         17.69         2.28 o                         
   0   5  21          1.98          0.93         1.51 o                         
   1   5  21         18.22         14.35         2.48 o                         
   2   5  21          3.60          2.02         1.78 o                         
   3   5  21        143.79        146.63         7.45 o                         
   4   5  21         61.01         67.10         4.67 o                         
   5   5  21          3.46          0.80         2.52 o                         
   6   5  21         49.86         47.56         6.11 o                         
  -5   6  21          7.04          1.76         2.95 o                         
  -4   6  21          0.26          1.54         2.44 o                         
  -3   6  21          3.32          5.27         2.72 o                         
  -2   6  21          5.51          5.40         2.47 o                         
  -1   6  21          2.87          3.53         2.47 o                         
   0   6  21          1.74          4.55         2.27 o                         
   1   6  21         42.48         46.36         3.92 o                         
   2   6  21          8.67          7.63         2.57 o                         
   3   6  21          7.60          6.97         2.43 o                         
   4   6  21          0.19         -2.50         2.50 o                         
  -1   7  21         27.26         24.59         6.30 o                         
   0   7  21         14.28         14.10         6.48 o                         
  -9   0  22          0.01         -3.63         3.63 o                         
  -8   0  22         30.92         32.01         5.47 o                         
  -7   0  22          0.14         -1.29         2.24 o                         
  -6   0  22         77.34         67.20         3.97 o                         
  -5   0  22         35.86         34.50         2.69 o                         
  -4   0  22         94.51         91.26         3.40 o                         
  -3   0  22        406.61        453.22        10.19 o                         
  -2   0  22        106.60         87.45         2.39 o                         
  -1   0  22        183.55        153.54         3.56 o                         
   0   0  22       2393.74       2340.48        36.04 o                         
   1   0  22         44.22         40.67         1.85 o                         
   2   0  22        691.42        685.17        11.36 o                         
   3   0  22         26.25         29.74         2.35 o                         
   4   0  22        315.14        271.81         7.05 o                         
   5   0  22         95.71         80.29         4.06 o                         
   6   0  22          0.31         -1.73         1.73 o                         
   7   0  22          8.40          5.66         4.16 o                         
   8   0  22         94.21         98.44         9.08 o                         
   9   0  22         12.68         19.95         6.45 o                         
  -9   1  22          5.95          5.83         3.07 o                         
  -8   1  22          5.33         12.04         3.20 o                         
  -7   1  22         57.46         55.95         4.15 o                         
  -6   1  22          9.89          7.80         1.74 o                         
  -5   1  22         75.42         73.93         2.60 o                         
  -4   1  22        110.78        117.54         2.94 o                         
  -3   1  22         39.24         37.71         1.52 o                         
  -2   1  22         37.14         47.29         1.65 o                         
  -1   1  22         67.62         60.19         1.71 o                         
   0   1  22          3.37          9.16         0.94 o                         
   1   1  22        522.03        484.89         5.83 o                         
   2   1  22         64.79         60.84         1.77 o                         
   3   1  22          1.35          1.93         0.80 o                         
   4   1  22        350.62        383.84         6.71 o                         
   5   1  22          2.22          3.50         1.59 o                         
   6   1  22         13.97         12.77         2.02 o                         
   7   1  22         43.55         49.72         4.09 o                         
   8   1  22         11.88          5.70         2.97 o                         
   9   1  22          7.31         10.51         4.03 o                         
  -9   2  22          1.91          3.16         3.56 o                         
  -8   2  22        116.87        117.45         5.59 o                         
  -7   2  22         12.89          9.65         2.63 o                         
  -6   2  22         67.56         73.60         3.45 o                         
  -5   2  22         55.59         47.40         2.85 o                         
  -4   2  22        601.80        586.97         9.29 o                         
  -3   2  22        117.64        104.58         2.72 o                         
  -2   2  22        960.92        992.50        11.43 o                         
  -1   2  22        314.35        266.54         4.69 o                         
   0   2  22        103.80         85.44         2.11 o                         
   1   2  22         64.46         62.35         1.76 o                         
   2   2  22        182.73        165.77         3.23 o                         
   3   2  22        200.08        195.85         3.91 o                         
   4   2  22          4.58          2.19         1.20 o                         
   5   2  22        179.78        171.28         4.75 o                         
   6   2  22          5.33          5.64         2.05 o                         
   7   2  22         74.25         80.32         5.35 o                         
   8   2  22         12.27         21.41         4.00 o                         
  -8   3  22         61.24         67.92         5.25 o                         
  -7   3  22          0.95          1.52         1.96 o                         
  -6   3  22          2.22         -0.67         1.74 o                         
  -5   3  22         34.00         32.10         2.82 o                         
  -4   3  22          0.30          0.91         1.27 o                         
  -3   3  22         33.19         38.66         2.23 o                         
  -2   3  22       1199.81       1228.25        15.53 o                         
  -1   3  22         97.90         93.29         2.76 o                         
   0   3  22         85.28         89.30         2.52 o                         
   1   3  22       1043.57       1038.72        13.94 o                         
   2   3  22          4.87          5.96         1.43 o                         
   3   3  22        192.46        180.60         4.36 o                         
   4   3  22         14.92         15.97         2.24 o                         
   5   3  22          2.07          2.04         1.66 o                         
   6   3  22         64.98         72.84         5.41 o                         
   7   3  22         62.99         77.53         5.78 o                         
   8   3  22          7.54          7.16         6.14 o                         
  -8   4  22          0.62          0.59         3.83 o                         
  -7   4  22         21.38         23.03         4.05 o                         
  -6   4  22         10.09          8.85         2.77 o                         
  -5   4  22          2.08          3.40         2.06 o                         
  -4   4  22          2.81          4.56         1.55 o                         
  -3   4  22          1.11          3.29         1.37 o                         
  -2   4  22        105.32        115.36         4.10 o                         
  -1   4  22          5.76          3.01         1.18 o                         
   0   4  22          0.15          0.41         1.17 o                         
   1   4  22         17.14         23.67         2.27 o                         
   2   4  22         52.53         44.96         2.96 o                         
   3   4  22         80.55         97.31         3.90 o                         
   4   4  22          2.36          0.10         1.75 o                         
   5   4  22          1.03          3.26         2.27 o                         
   6   4  22          0.15         -1.10         2.38 o                         
   7   4  22          9.81          4.66         3.18 o                         
  -6   5  22         12.77         12.28         3.36 o                         
  -5   5  22         13.15          8.62         2.61 o                         
  -4   5  22         22.45         22.17         2.86 o                         
  -3   5  22          0.64          1.09         1.97 o                         
  -2   5  22          2.11          2.86         1.53 o                         
  -1   5  22          1.37          1.93         1.57 o                         
   0   5  22          4.43          3.64         1.66 o                         
   1   5  22         34.27         32.32         3.16 o                         
   2   5  22         33.26         28.37         3.16 o                         
   3   5  22          7.67          4.58         2.39 o                         
   4   5  22          5.06          9.25         2.47 o                         
   5   5  22         13.55          9.52         3.07 o                         
   6   5  22         16.80         20.52         5.48 o                         
  -5   6  22          2.90          2.48         3.44 o                         
  -4   6  22          2.95          3.78         2.71 o                         
  -3   6  22         24.44         23.06         3.69 o                         
  -2   6  22         28.33         27.21         3.71 o                         
  -1   6  22          5.57          5.06         2.42 o                         
   0   6  22         38.55         32.85         4.21 o                         
   1   6  22          4.83          9.79         2.81 o                         
   2   6  22          6.24         11.56         2.85 o                         
   3   6  22          2.92          1.65         2.36 o                         
   4   6  22          4.02          4.67         2.96 o                         
   0   7  22         10.26          2.38         8.17 o                         
  -9   1  23          5.14          4.05         3.40 o                         
  -8   1  23          1.75         -1.36         2.30 o                         
  -7   1  23          6.48          3.30         1.98 o                         
  -6   1  23          0.07          0.17         1.39 o                         
  -5   1  23        442.36        479.14         7.66 o                         
  -4   1  23         81.17         82.67         2.52 o                         
  -3   1  23         11.40         10.14         1.03 o                         
  -2   1  23        535.75        564.89         6.34 o                         
  -1   1  23        147.69        146.42         2.45 o                         
   0   1  23        749.18        812.99         8.86 o                         
   1   1  23        147.97        165.33         2.70 o                         
   2   1  23         13.74         10.12         1.02 o                         
   3   1  23        199.95        183.66         4.07 o                         
   4   1  23        642.62        635.70        10.62 o                         
   5   1  23         36.72         36.76         2.63 o                         
   6   1  23          9.75          3.52         1.72 o                         
   7   1  23         11.29          7.78         2.54 o                         
   8   1  23         11.67         11.03         3.34 o                         
   9   1  23          1.78          2.74         3.61 o                         
  -9   2  23          0.76          2.77         3.96 o                         
  -8   2  23          0.49          2.86         2.43 o                         
  -7   2  23         24.88         22.98         3.30 o                         
  -6   2  23          1.77          0.24         1.44 o                         
  -5   2  23          0.72          3.27         1.48 o                         
  -4   2  23        238.96        261.46         5.56 o                         
  -3   2  23        444.68        440.45         6.81 o                         
  -2   2  23          0.66          3.99         0.94 o                         
  -1   2  23         95.67         79.62         2.12 o                         
   0   2  23          8.83          5.47         0.89 o                         
   1   2  23          8.23          6.54         1.24 o                         
   2   2  23         27.73         27.57         1.85 o                         
   3   2  23        155.29        136.65         3.43 o                         
   4   2  23         16.28         13.63         1.71 o                         
   5   2  23          5.19          8.40         2.16 o                         
   6   2  23          0.87          1.09         1.74 o                         
   7   2  23          3.10          3.60         2.48 o                         
   8   2  23         35.26         27.96         4.26 o                         
  -8   3  23         13.17         19.87         3.66 o                         
  -7   3  23          8.09          9.23         2.84 o                         
  -6   3  23          0.23         -1.25         1.67 o                         
  -5   3  23          0.13          2.69         1.42 o                         
  -4   3  23          3.96          3.02         1.28 o                         
  -3   3  23        270.17        278.88         5.72 o                         
  -2   3  23         30.96         48.87         2.62 o                         
  -1   3  23         47.27         44.75         2.11 o                         
   0   3  23        150.37        144.00         3.51 o                         
   1   3  23        201.20        180.37         5.99 o                         
   2   3  23        668.34        605.69         9.39 o                         
   3   3  23          0.07         -0.79         1.12 o                         
   4   3  23          7.63          4.57         1.71 o                         
   5   3  23          9.92          9.24         2.42 o                         
   6   3  23          9.57         12.21         2.88 o                         
   7   3  23          1.26          5.29         2.76 o                         
   8   3  23          0.16         -3.58         3.74 o                         
  -7   4  23          5.22         10.72         4.22 o                         
  -6   4  23         10.67          8.74         2.62 o                         
  -5   4  23         65.08         73.98         4.54 o                         
  -4   4  23         14.15         15.13         2.22 o                         
  -3   4  23         61.35         61.45         3.10 o                         
  -2   4  23         95.62         99.74         4.40 o                         
  -1   4  23          3.96          3.89         1.27 o                         
   0   4  23         21.89         15.09         1.81 o                         
   1   4  23         58.93         49.28         2.95 o                         
   2   4  23         53.45         45.90         2.97 o                         
   3   4  23         51.55         41.62         3.12 o                         
   4   4  23         11.96          6.84         2.14 o                         
   5   4  23          7.94         12.34         2.90 o                         
   6   4  23          1.50         -0.73         2.68 o                         
   7   4  23          5.48          3.68         4.18 o                         
  -6   5  23          0.37         -0.85         2.51 o                         
  -5   5  23          8.99          6.27         2.38 o                         
  -4   5  23          3.07          3.40         2.26 o                         
  -3   5  23          1.03          1.91         2.09 o                         
  -2   5  23          1.72          0.39         1.58 o                         
  -1   5  23          6.45          7.52         1.99 o                         
   0   5  23         39.70         43.69         3.15 o                         
   1   5  23          1.45          1.34         1.79 o                         
   2   5  23          0.93         -0.77         2.07 o                         
   3   5  23          3.48          5.45         2.43 o                         
   4   5  23          6.39          7.07         2.32 o                         
   5   5  23          0.33          2.45         2.69 o                         
   6   5  23         20.88         23.03         5.09 o                         
  -5   6  23          0.45         -2.14         3.46 o                         
  -4   6  23          0.12          2.23         2.61 o                         
  -3   6  23          0.04          1.79         2.38 o                         
  -2   6  23         41.59         39.76         3.97 o                         
  -1   6  23         21.94         24.41         3.39 o                         
   0   6  23         26.03         25.37         3.21 o                         
   1   6  23         37.84         31.90         3.66 o                         
   2   6  23          8.80         15.15         3.04 o                         
   3   6  23          2.91          4.43         2.59 o                         
   4   6  23          0.35          0.96         2.82 o                         
  -9   0  24          3.54         -0.74         4.95 o                         
  -8   0  24         32.48         24.41         5.19 o                         
  -7   0  24        280.99        293.38        10.54 o                         
  -6   0  24         68.14         61.72         4.57 o                         
  -5   0  24         43.20         48.29         4.53 o                         
  -4   0  24          1.42         -0.31         1.25 o                         
  -3   0  24        339.24        357.72         6.48 o                         
  -2   0  24         86.78         80.08         2.38 o                         
  -1   0  24        282.83        309.47         5.98 o                         
   0   0  24        542.47        547.06         8.70 o                         
   1   0  24       1010.06        986.44        15.40 o                         
   2   0  24       1390.44       1366.47        23.04 o                         
   3   0  24         22.03         20.79         2.14 o                         
   4   0  24        532.98        496.30        10.75 o                         
   5   0  24        419.03        376.89         9.38 o                         
   6   0  24         18.79         11.26         2.83 o                         
   7   0  24         18.83          9.65         4.43 o                         
   8   0  24         64.91         71.21         9.20 o                         
   9   0  24         68.74         63.55         8.92 o                         
  -9   1  24          0.37         -1.84         2.66 o                         
  -8   1  24          4.61          3.86         2.76 o                         
  -7   1  24          0.19          1.09         2.00 o                         
  -6   1  24         46.39         42.44         3.46 o                         
  -5   1  24        160.67        151.98         3.77 o                         
  -4   1  24         33.20         29.26         1.89 o                         
  -3   1  24        147.67        141.02         2.84 o                         
  -2   1  24        334.69        357.40         5.32 o                         
  -1   1  24        128.03        135.26         2.55 o                         
   0   1  24         14.30         27.22         1.10 o                         
   1   1  24          0.69          2.41         0.67 o                         
   2   1  24        649.01        624.21         8.00 o                         
   3   1  24          1.20          1.69         0.86 o                         
   4   1  24        327.96        295.26         6.24 o                         
   5   1  24         67.05         57.57         3.15 o                         
   6   1  24          2.65          3.72         1.70 o                         
   7   1  24          4.56          7.71         2.45 o                         
   8   1  24          1.99          6.34         3.15 o                         
  -9   2  24         27.37         13.15         6.47 o                         
  -8   2  24          8.74         14.62         3.26 o                         
  -7   2  24          0.03         -0.32         2.51 o                         
  -6   2  24         17.59         10.35         2.10 o                         
  -5   2  24         16.10         11.93         2.01 o                         
  -4   2  24        239.98        218.12         4.45 o                         
  -3   2  24          1.44          2.62         1.02 o                         
  -2   2  24        222.89        219.11         3.83 o                         
  -1   2  24        454.65        415.64         6.11 o                         
   0   2  24        313.68        342.05         5.21 o                         
   1   2  24          0.48          0.37         0.77 o                         
   2   2  24        109.18         98.48         2.64 o                         
   3   2  24          0.93          0.68         1.13 o                         
   4   2  24        255.64        238.84         5.21 o                         
   5   2  24          0.59         -1.27         1.27 o                         
   6   2  24         20.62         23.82         2.90 o                         
   7   2  24          0.01          0.83         2.13 o                         
   8   2  24         28.36         28.48         4.97 o                         
  -8   3  24         87.78         98.00         8.87 o                         
  -7   3  24         29.45         22.56         3.39 o                         
  -6   3  24          0.19         -0.55         1.70 o                         
  -5   3  24          3.72          4.37         1.52 o                         
  -4   3  24          0.04          0.15         1.16 o                         
  -3   3  24       1047.87       1060.68        15.34 o                         
  -2   3  24         23.42         22.21         2.21 o                         
  -1   3  24        236.13        234.09         4.97 o                         
   0   3  24        155.49        136.85         3.49 o                         
   1   3  24         54.11         44.09         2.35 o                         
   2   3  24          0.29          8.00         1.35 o                         
   3   3  24          6.38          7.56         1.61 o                         
   4   3  24        139.83        138.20         4.90 o                         
   5   3  24         15.29         15.85         2.58 o                         
   6   3  24         57.52         56.91         4.92 o                         
   7   3  24         92.04        102.46         8.63 o                         
   8   3  24          0.34          0.32         4.21 o                         
  -7   4  24         39.45         36.01         4.83 o                         
  -6   4  24         10.62          7.08         2.58 o                         
  -5   4  24         32.64         38.83         4.08 o                         
  -4   4  24         29.61         29.48         2.50 o                         
  -3   4  24         16.93         20.17         2.52 o                         
  -2   4  24          3.60          3.48         1.42 o                         
  -1   4  24         57.96         56.23         2.93 o                         
   0   4  24          1.04          3.35         1.32 o                         
   1   4  24          5.04          2.82         1.32 o                         
   2   4  24          0.76          1.84         1.76 o                         
   3   4  24         76.41         68.48         3.58 o                         
   4   4  24          1.93          3.34         1.94 o                         
   5   4  24         22.77         23.99         3.30 o                         
   6   4  24          3.78          2.16         2.76 o                         
   7   4  24         10.04         12.07         7.14 o                         
  -6   5  24         21.84         17.14         3.62 o                         
  -5   5  24          6.53          4.92         2.36 o                         
  -4   5  24         17.98         17.96         2.75 o                         
  -3   5  24          0.71         -0.98         1.63 o                         
  -2   5  24          0.00          1.90         2.20 o                         
  -1   5  24         45.23         40.39         3.10 o                         
   0   5  24         21.82         25.60         2.85 o                         
   1   5  24          1.31          1.10         1.82 o                         
   2   5  24         88.08         83.33        15.89 o                         
   3   5  24          3.24          4.46         2.21 o                         
   4   5  24          1.38          0.25         2.10 o                         
   5   5  24          6.56         -0.06         2.52 o                         
   6   5  24          0.33         -0.61         3.13 o                         
  -4   6  24          0.05          3.55         2.97 o                         
  -3   6  24          4.21          3.84         2.86 o                         
  -2   6  24         12.59         12.45         2.81 o                         
  -1   6  24          0.35          1.96         2.32 o                         
   0   6  24          0.72         -0.47         2.04 o                         
   1   6  24          0.03          2.61         2.17 o                         
   2   6  24          0.51          0.78         2.33 o                         
   3   6  24          2.02          2.08         2.45 o                         
   4   6  24          3.79          3.57         4.31 o                         
  -9   1  25          5.24          6.85         3.24 o                         
  -8   1  25          1.40          2.65         2.69 o                         
  -7   1  25          3.41          4.93         2.30 o                         
  -6   1  25        204.52        211.95         6.51 o                         
  -5   1  25          0.29          0.54         1.27 o                         
  -4   1  25        107.98         96.99         2.83 o                         
  -3   1  25        146.73        157.78         3.08 o                         
  -2   1  25          0.15          2.17         0.76 o                         
  -1   1  25         77.14         94.71         2.50 o                         
   0   1  25         23.92         23.05         1.10 o                         
   1   1  25         34.91         37.35         1.42 o                         
   2   1  25          9.46         11.88         1.13 o                         
   3   1  25         82.14         80.03         2.28 o                         
   4   1  25        131.02        117.22         4.27 o                         
   5   1  25        172.67        178.10         4.75 o                         
   6   1  25          0.10          3.34         1.66 o                         
   7   1  25        202.62        215.49         7.39 o                         
   8   1  25        135.02        119.23         9.95 o                         
  -9   2  25          3.23          4.57         3.87 o                         
  -8   2  25         24.61         16.47         5.06 o                         
  -7   2  25         21.01         18.64         4.05 o                         
  -6   2  25         15.40         10.56         2.13 o                         
  -5   2  25        137.67        143.27         5.60 o                         
  -4   2  25         48.23         58.80         2.52 o                         
  -3   2  25        209.79        194.05         4.15 o                         
  -2   2  25         23.95         27.10         1.72 o                         
  -1   2  25         19.97         26.36         1.58 o                         
   0   2  25        112.20        101.25         2.43 o                         
   1   2  25         45.53         46.66         1.88 o                         
   2   2  25          1.31          0.85         0.90 o                         
   3   2  25         53.20         52.17         3.00 o                         
   4   2  25        126.93        130.69         4.40 o                         
   5   2  25         13.09          8.49         2.38 o                         
   6   2  25         54.68         54.82         4.86 o                         
   7   2  25          4.29          2.58         2.29 o                         
   8   2  25          0.45          1.93         2.91 o                         
  -8   3  25         21.25         28.68         4.41 o                         
  -7   3  25          5.18          5.63         2.69 o                         
  -6   3  25          0.00          2.35         2.31 o                         
  -5   3  25          0.10          0.60         1.41 o                         
  -4   3  25          0.64          0.56         1.18 o                         
  -3   3  25          1.72         13.34         1.59 o                         
  -2   3  25         21.90         32.57         2.46 o                         
  -1   3  25         79.83         75.26         3.79 o                         
   0   3  25         53.12         46.62         2.89 o                         
   1   3  25        149.60        115.08         3.33 o                         
   2   3  25         17.70         16.18         1.76 o                         
   3   3  25         15.94         16.54         1.91 o                         
   4   3  25         51.92         45.83         3.27 o                         
   5   3  25         41.44         38.19         3.39 o                         
   6   3  25          4.09         10.33         3.16 o                         
   7   3  25          1.03          4.09         2.76 o                         
   8   3  25          4.74          1.45         3.75 o                         
  -7   4  25          1.17         -2.03         2.74 o                         
  -6   4  25          1.13         -0.75         2.20 o                         
  -5   4  25         18.33         27.51         3.01 o                         
  -4   4  25          0.03          0.27         1.45 o                         
  -3   4  25        215.48        201.40         5.21 o                         
  -2   4  25          6.41          6.57         1.72 o                         
  -1   4  25        123.62        126.97         5.37 o                         
   0   4  25          1.82          1.52         1.34 o                         
   1   4  25         91.30         90.60         3.59 o                         
   2   4  25        179.13        180.81         5.35 o                         
   3   4  25         12.92         10.46         2.03 o                         
   4   4  25        208.96        234.04        12.96 o                         
   5   4  25          0.21          1.33         2.26 o                         
   6   4  25          5.40          4.84         3.15 o                         
   7   4  25         51.69         64.58         7.33 o                         
  -6   5  25          3.52         -0.65         2.68 o                         
  -5   5  25         21.63         20.59         3.17 o                         
  -4   5  25         24.57         24.42         3.11 o                         
  -3   5  25          1.27          1.12         2.04 o                         
  -2   5  25         24.26         18.08         3.43 o                         
  -1   5  25         43.76         53.37         3.59 o                         
   0   5  25         33.57         36.08         3.00 o                         
   1   5  25         10.25          9.85         2.51 o                         
   2   5  25          3.66          4.73         2.56 o                         
   3   5  25          2.25          1.53         2.11 o                         
   4   5  25          0.79         -0.52         1.98 o                         
   5   5  25          2.46          4.98         2.88 o                         
   6   5  25          0.27          2.47         3.82 o                         
  -4   6  25          6.48          8.93         6.40 o                         
  -3   6  25          0.15         -0.18         2.42 o                         
  -2   6  25          9.53          9.54         2.93 o                         
  -1   6  25          0.88          1.52         2.23 o                         
   0   6  25          0.60          1.03         2.04 o                         
   1   6  25          7.79          7.10         2.45 o                         
   2   6  25         30.09         27.56         3.70 o                         
   3   6  25          5.46          1.92         2.45 o                         
   4   6  25          6.65          3.38         4.34 o                         
  -9   0  26         19.09         25.33         7.46 o                         
  -8   0  26         14.95         13.17        10.10 o                         
  -7   0  26          2.15          0.62         2.54 o                         
  -6   0  26          7.37          6.92         2.34 o                         
  -5   0  26          0.00         -1.55         1.55 o                         
  -4   0  26          0.06         -1.14         1.14 o                         
  -3   0  26         18.44         24.68         2.36 o                         
  -2   0  26        513.05        545.11         8.90 o                         
  -1   0  26        579.56        591.53         9.43 o                         
   0   0  26         62.02         56.83         2.04 o                         
   1   0  26        139.55        155.48         3.45 o                         
   2   0  26        264.34        278.31         6.54 o                         
   3   0  26         99.37        100.92         3.77 o                         
   4   0  26        221.42        221.38         6.50 o                         
   5   0  26        283.36        295.51         8.37 o                         
   6   0  26         47.68         47.25         4.23 o                         
   7   0  26         19.52         15.06         3.86 o                         
   8   0  26          8.64         17.64         5.45 o                         
  -9   1  26         10.64         14.93         5.25 o                         
  -8   1  26          4.30         -1.15         2.71 o                         
  -7   1  26          1.80         -1.75         3.05 o                         
  -6   1  26          1.90          5.75         1.76 o                         
  -5   1  26          1.14          0.44         1.21 o                         
  -4   1  26         56.64         51.79         2.28 o                         
  -3   1  26         55.09         46.45         1.74 o                         
  -2   1  26         25.33         23.95         1.45 o                         
  -1   1  26        268.15        272.16         4.41 o                         
   0   1  26        213.23        202.49         3.10 o                         
   1   1  26         14.10         16.29         1.37 o                         
   2   1  26        123.13        122.44         2.65 o                         
   3   1  26         17.54         21.67         1.90 o                         
   4   1  26         57.03         66.50         3.00 o                         
   5   1  26          8.70         14.21         1.98 o                         
   6   1  26          0.64          1.26         1.62 o                         
   7   1  26         53.51         56.55         4.40 o                         
   8   1  26          1.17          4.75         3.06 o                         
  -9   2  26         36.28         35.91         8.61 o                         
  -8   2  26          3.82          4.40         2.56 o                         
  -7   2  26         18.74         16.43         2.99 o                         
  -6   2  26          0.27          1.57         1.65 o                         
  -5   2  26        196.44        203.22         5.04 o                         
  -4   2  26        661.34        705.22        11.62 o                         
  -3   2  26         98.13         95.91         3.14 o                         
  -2   2  26        273.20        272.18         4.54 o                         
  -1   2  26        194.32        196.83         3.73 o                         
   0   2  26        325.88        344.29         5.68 o                         
   1   2  26        101.32        105.43         2.75 o                         
   2   2  26          1.38          0.07         0.92 o                         
   3   2  26          6.01          6.56         1.40 o                         
   4   2  26         84.18         87.45         3.47 o                         
   5   2  26         47.66         46.83         3.23 o                         
   6   2  26         53.79         57.02         3.94 o                         
   7   2  26          4.09          0.76         2.20 o                         
   8   2  26          0.08          1.66         2.96 o                         
  -8   3  26         42.18         46.51         5.15 o                         
  -7   3  26         76.18         86.60         4.90 o                         
  -6   3  26          2.23          4.34         2.28 o                         
  -5   3  26          5.21          1.24         1.48 o                         
  -4   3  26          4.44          2.92         1.36 o                         
  -3   3  26         84.79         86.04         3.07 o                         
  -2   3  26        106.63        103.70         4.80 o                         
  -1   3  26          1.10          1.62         1.35 o                         
   0   3  26        119.68        127.38         3.43 o                         
   1   3  26        354.85        381.13         6.42 o                         
   2   3  26          3.89          1.95         1.20 o                         
   3   3  26         22.14         20.83         2.12 o                         
   4   3  26         12.41          8.09         1.98 o                         
   5   3  26         28.70         32.27         3.66 o                         
   6   3  26         23.30         19.53         3.34 o                         
   7   3  26          7.44          5.37         2.82 o                         
  -7   4  26          4.57         -0.05         2.85 o                         
  -6   4  26          0.09         -1.98         1.98 o                         
  -5   4  26         13.42         10.57         2.34 o                         
  -4   4  26         31.51         27.97         2.55 o                         
  -3   4  26          1.07          5.14         1.59 o                         
  -2   4  26         30.62         28.90         3.09 o                         
  -1   4  26         67.86         59.06         3.71 o                         
   0   4  26          7.97          4.25         1.55 o                         
   1   4  26         65.69         57.86         2.90 o                         
   2   4  26        174.88        167.34         4.83 o                         
   3   4  26        245.37        235.99         6.45 o                         
   4   4  26         83.50         93.74         4.84 o                         
   5   4  26         68.08         73.71         5.49 o                         
   6   4  26          0.31         -0.25         2.72 o                         
   7   4  26          2.60          1.31         3.71 o                         
  -6   5  26          2.18         -0.92         3.66 o                         
  -5   5  26          0.76          1.05         2.34 o                         
  -4   5  26          0.98         -0.71         1.85 o                         
  -3   5  26          0.22          0.08         2.11 o                         
  -2   5  26          1.35          0.65         1.82 o                         
  -1   5  26         26.59         36.48         6.16 o                         
   0   5  26         71.69         74.37         4.74 o                         
   1   5  26          1.16          1.95         3.08 o                         
   2   5  26         26.76         34.07         3.47 o                         
   3   5  26         17.47         11.97         2.63 o                         
   4   5  26         17.99         15.06         2.82 o                         
   5   5  26         18.77         16.58         3.49 o                         
  -4   6  26         15.96         14.24         4.43 o                         
  -3   6  26         12.30          7.23         2.90 o                         
  -2   6  26         20.89         14.33         3.19 o                         
  -1   6  26         52.10         45.46         4.75 o                         
   0   6  26          6.58          8.03         2.77 o                         
   1   6  26          0.00          1.18         2.14 o                         
   2   6  26         95.17         99.43         6.37 o                         
   3   6  26         23.04         20.83         3.54 o                         
  -9   1  27         13.87          8.69         7.02 o                         
  -8   1  27          2.88          3.74         2.73 o                         
  -7   1  27         75.00         71.47         7.71 o                         
  -6   1  27         78.65         81.50         4.11 o                         
  -5   1  27          0.18          1.96         1.32 o                         
  -4   1  27          0.60         -1.08         1.08 o                         
  -3   1  27        309.41        302.97         5.09 o                         
  -2   1  27         65.09         68.75         1.97 o                         
  -1   1  27        140.79        127.95         2.78 o                         
   0   1  27        143.15        143.28         2.78 o                         
   1   1  27         17.38         13.84         1.11 o                         
   2   1  27         15.48         17.36         1.42 o                         
   3   1  27        405.19        395.78         6.59 o                         
   4   1  27          0.12          0.48         1.38 o                         
   5   1  27          8.56          9.73         1.86 o                         
   6   1  27          3.96          1.28         1.84 o                         
   7   1  27         52.37         61.87         5.69 o                         
   8   1  27         26.27         22.65         4.37 o                         
  -9   2  27         16.29          7.95         3.69 o                         
  -8   2  27         10.02          8.02         3.14 o                         
  -7   2  27          2.73          1.81         2.06 o                         
  -6   2  27          8.08          4.47         1.83 o                         
  -5   2  27          0.43          1.38         1.34 o                         
  -4   2  27        219.71        227.47         4.93 o                         
  -3   2  27        420.02        406.16         7.15 o                         
  -2   2  27        649.58        605.89         8.55 o                         
  -1   2  27         88.97         90.66         2.49 o                         
   0   2  27          1.27          3.85         1.13 o                         
   1   2  27         61.42         56.46         2.71 o                         
   2   2  27          8.74          4.88         1.19 o                         
   3   2  27        127.57        125.42         3.61 o                         
   4   2  27         71.92         77.46         4.22 o                         
   5   2  27          8.88         10.33         2.30 o                         
   6   2  27         19.79         22.12         3.31 o                         
   7   2  27         67.15         73.15         5.35 o                         
   8   2  27          2.80         -2.17         4.05 o                         
  -8   3  27         13.60         15.17         3.33 o                         
  -7   3  27         52.67         59.22         4.79 o                         
  -6   3  27         24.25         28.91         3.46 o                         
  -5   3  27         16.60         18.90         2.34 o                         
  -4   3  27          1.74         -0.17         1.18 o                         
  -3   3  27        180.85        200.91         4.84 o                         
  -2   3  27        125.25        125.58         3.69 o                         
  -1   3  27          2.26          3.16         1.40 o                         
   0   3  27         78.91         68.63         2.77 o                         
   1   3  27        256.04        224.26         4.87 o                         
   2   3  27          5.72          4.72         1.42 o                         
   3   3  27          5.58          5.99         1.73 o                         
   4   3  27          2.06          3.93         1.86 o                         
   5   3  27          3.01          3.84         2.90 o                         
   6   3  27         17.95         16.69         3.23 o                         
   7   3  27          0.02          0.04         2.48 o                         
  -7   4  27          8.84          6.88         3.47 o                         
  -6   4  27          0.82         -0.42         2.16 o                         
  -5   4  27         16.19         17.84         3.50 o                         
  -4   4  27          3.03          7.62         1.77 o                         
  -3   4  27        110.80        115.52         6.28 o                         
  -2   4  27         11.97          8.26         1.96 o                         
  -1   4  27          3.46          2.92         1.46 o                         
   0   4  27          3.33          4.71         1.51 o                         
   1   4  27        109.92        106.65         4.37 o                         
   2   4  27         29.05         30.64         2.60 o                         
   3   4  27          5.33          8.11         2.00 o                         
   4   4  27          1.04          5.91         2.29 o                         
   5   4  27         13.99         14.85         3.25 o                         
   6   4  27         15.49          9.19         3.47 o                         
   7   4  27          0.78          7.43         9.21 o                         
  -6   5  27          0.83          0.86         3.71 o                         
  -5   5  27          1.04          2.52         2.37 o                         
  -4   5  27          2.59          4.25         2.23 o                         
  -3   5  27          1.92         -0.16         1.86 o                         
  -2   5  27          7.04          5.54         1.99 o                         
  -1   5  27         34.77         37.36         3.31 o                         
   0   5  27          2.53          1.01         2.25 o                         
   1   5  27         13.14         15.52         2.52 o                         
   2   5  27         66.98         60.09         4.33 o                         
   3   5  27          0.30         -0.02         2.00 o                         
   4   5  27         18.43         16.84         3.14 o                         
   5   5  27          0.51         -0.68         2.55 o                         
  -4   6  27         42.25         35.02         4.89 o                         
  -3   6  27          1.43          1.28         2.65 o                         
  -2   6  27          7.70          4.63         2.46 o                         
  -1   6  27          2.37          8.75         2.58 o                         
   0   6  27         45.13         42.46         4.50 o                         
   1   6  27          1.75          4.62         2.54 o                         
   2   6  27          2.09          2.23         2.58 o                         
   3   6  27         30.65         34.85         4.64 o                         
  -8   0  28         72.36         68.76         9.87 o                         
  -7   0  28         31.52         33.84         5.81 o                         
  -6   0  28        289.95        317.67         9.44 o                         
  -5   0  28          0.15         -1.33         1.54 o                         
  -4   0  28         24.28         25.63         3.11 o                         
  -3   0  28         82.13        109.20         3.34 o                         
  -2   0  28        661.05        648.38        11.52 o                         
  -1   0  28        303.86        339.33         6.20 o                         
   0   0  28          8.84         10.86         1.90 o                         
   1   0  28         36.70         42.11         2.00 o                         
   2   0  28        365.09        333.84         7.60 o                         
   3   0  28         42.80         45.10         2.92 o                         
   4   0  28        355.38        302.00         8.02 o                         
   5   0  28        303.79        312.12         8.56 o                         
   6   0  28         33.67         22.99         3.56 o                         
   7   0  28         39.78         43.84         5.56 o                         
   8   0  28          3.84          5.32         4.42 o                         
  -9   1  28          2.05          5.95         7.29 o                         
  -8   1  28          7.36          3.72         2.77 o                         
  -7   1  28          5.38         12.29         3.30 o                         
  -6   1  28         39.22         37.31         3.82 o                         
  -5   1  28        189.60        175.61         4.61 o                         
  -4   1  28         49.23         45.72         2.29 o                         
  -3   1  28         25.41         27.12         1.73 o                         
  -2   1  28          0.28          0.54         0.83 o                         
  -1   1  28         78.10        102.72         2.52 o                         
   0   1  28          6.04          6.10         0.91 o                         
   1   1  28          0.10          1.47         0.84 o                         
   2   1  28         79.00         78.73         3.03 o                         
   3   1  28        797.06        761.99        11.93 o                         
   4   1  28         56.64         51.21         3.00 o                         
   5   1  28         22.08         23.79         2.39 o                         
   6   1  28         58.44         71.66         3.98 o                         
   7   1  28          3.60          8.72         2.43 o                         
   8   1  28         25.82         22.82         4.61 o                         
  -8   2  28         56.43         55.81         5.56 o                         
  -7   2  28          5.19          2.08         2.30 o                         
  -6   2  28          4.84          6.97         2.12 o                         
  -5   2  28        241.82        225.36         5.42 o                         
  -4   2  28          9.06          8.03         1.59 o                         
  -3   2  28         75.51         67.82         2.55 o                         
  -2   2  28        231.44        228.99         4.33 o                         
  -1   2  28        295.32        292.32         5.55 o                         
   0   2  28        233.15        207.23         4.52 o                         
   1   2  28        393.09        393.39         6.27 o                         
   2   2  28        200.96        188.54         5.00 o                         
   3   2  28         88.11         80.91         3.61 o                         
   4   2  28         75.41         71.35         4.61 o                         
   5   2  28          1.94          5.43         1.92 o                         
   6   2  28          1.76          1.78         2.27 o                         
   7   2  28         19.65         17.49         3.40 o                         
   8   2  28         26.31         24.09         5.06 o                         
  -8   3  28          0.14          5.68         3.54 o                         
  -7   3  28          0.06          2.51         2.31 o                         
  -6   3  28         27.15         29.29         3.30 o                         
  -5   3  28          4.13          3.91         1.74 o                         
  -4   3  28          3.89          4.46         1.50 o                         
  -3   3  28         29.11         33.45         2.33 o                         
  -2   3  28        179.26        190.73         4.95 o                         
  -1   3  28         78.57         78.36         3.92 o                         
   0   3  28          0.82          1.36         1.37 o                         
   1   3  28        127.81         99.03         3.56 o                         
   2   3  28         53.33         43.53         2.59 o                         
   3   3  28          4.96          2.52         1.48 o                         
   4   3  28        186.23        184.98         6.28 o                         
   5   3  28        117.33        128.37         5.91 o                         
   6   3  28          8.86          9.84         2.83 o                         
   7   3  28          2.89          1.00         2.57 o                         
  -7   4  28          1.99          2.28         3.07 o                         
  -6   4  28          2.92         -0.18         2.04 o                         
  -5   4  28         23.05         31.14         3.49 o                         
  -4   4  28         98.07         94.80         4.37 o                         
  -3   4  28        225.66        238.10         6.81 o                         
  -2   4  28          0.03          1.08         1.49 o                         
  -1   4  28         32.71         28.05         3.12 o                         
   0   4  28         17.57         13.78         2.50 o                         
   1   4  28          0.64          2.53         1.41 o                         
   2   4  28          1.10          4.75         1.84 o                         
   3   4  28         14.81         17.26         2.49 o                         
   4   4  28         18.95         16.49         2.76 o                         
   5   4  28         19.21         16.30         3.23 o                         
   6   4  28          2.39          5.16         3.10 o                         
  -6   5  28         16.76         13.57         4.00 o                         
  -5   5  28          3.84          6.22         2.88 o                         
  -4   5  28         12.14          9.11         2.76 o                         
  -3   5  28          2.27          4.77         2.19 o                         
  -2   5  28          5.79         10.57         2.30 o                         
  -1   5  28          2.02          3.10         1.91 o                         
   0   5  28          5.30          0.00         1.81 o                         
   1   5  28          3.72          1.97         1.89 o                         
   2   5  28          1.27          2.17         2.05 o                         
   3   5  28         49.37         45.15         4.05 o                         
   4   5  28          4.45          1.70         2.34 o                         
   5   5  28         18.81         13.71         4.01 o                         
  -4   6  28         14.23         16.38         3.78 o                         
  -3   6  28          0.50          1.80         2.46 o                         
  -2   6  28          3.13          3.68         2.61 o                         
  -1   6  28         47.25         40.45         5.42 o                         
   0   6  28         14.62         14.23         3.11 o                         
   1   6  28         26.23         29.21         3.81 o                         
   2   6  28         47.55         47.20         4.52 o                         
   3   6  28         17.99          6.09         5.25 o                         
  -9   1  29          0.43         -0.35         3.44 o                         
  -8   1  29          0.71         -0.45         2.54 o                         
  -7   1  29          1.86          0.65         2.20 o                         
  -6   1  29         16.67         15.45         2.72 o                         
  -5   1  29         19.81         15.08         1.89 o                         
  -4   1  29         22.73         20.88         2.78 o                         
  -3   1  29          1.99          1.50         0.97 o                         
  -2   1  29         15.63         13.96         1.34 o                         
  -1   1  29        426.99        450.87         6.79 o                         
   0   1  29         79.57         74.04         2.02 o                         
   1   1  29        179.62        178.58         3.23 o                         
   2   1  29        533.32        521.28         7.56 o                         
   3   1  29        250.17        242.25         5.10 o                         
   4   1  29          0.76          0.94         1.42 o                         
   5   1  29         86.54         82.98         3.44 o                         
   6   1  29         33.99         38.57         3.74 o                         
   7   1  29         18.86         15.15         2.82 o                         
   8   1  29          9.65         14.51         4.21 o                         
  -8   2  29         24.46         20.85         3.95 o                         
  -7   2  29          0.48          6.80         2.81 o                         
  -6   2  29          7.73          9.44         2.19 o                         
  -5   2  29         18.60         20.60         2.79 o                         
  -4   2  29          3.61          2.50         1.42 o                         
  -3   2  29          0.74          0.01         1.12 o                         
  -2   2  29          6.24          7.71         1.50 o                         
  -1   2  29          6.52          3.77         1.07 o                         
   0   2  29         62.37         62.41         2.51 o                         
   1   2  29         44.98         48.12         2.10 o                         
   2   2  29         37.60         28.79         2.23 o                         
   3   2  29         81.93         82.30         3.21 o                         
   4   2  29          4.30          4.96         1.74 o                         
   5   2  29          0.47         -0.76         1.70 o                         
   6   2  29         17.68         17.22         2.90 o                         
   7   2  29          9.51          5.57         2.96 o                         
   8   2  29          4.03          5.29         4.97 o                         
  -8   3  29          3.08          9.26         3.67 o                         
  -7   3  29         22.62         24.56         3.62 o                         
  -6   3  29         22.23         27.90         3.36 o                         
  -5   3  29         38.01         46.94         3.19 o                         
  -4   3  29        175.07        190.81         5.31 o                         
  -3   3  29        109.23        109.72         3.79 o                         
  -2   3  29          1.39          1.79         1.28 o                         
  -1   3  29         12.76         11.33         1.96 o                         
   0   3  29          2.12          0.73         1.17 o                         
   1   3  29         21.49         23.14         1.89 o                         
   2   3  29          0.08          1.07         1.23 o                         
   3   3  29          2.63          2.54         1.54 o                         
   4   3  29         47.58         55.70         4.11 o                         
   5   3  29         12.72         13.05         2.94 o                         
   6   3  29          1.07          6.71         3.04 o                         
   7   3  29          6.93         14.02         3.59 o                         
  -7   4  29          0.03          0.02         3.87 o                         
  -6   4  29          0.00          1.51         2.33 o                         
  -5   4  29          1.24         -1.88         1.88 o                         
  -4   4  29         64.26         57.01         4.25 o                         
  -3   4  29          1.80         10.03         1.90 o                         
  -2   4  29         64.66         65.93         3.61 o                         
  -1   4  29          0.00         -1.17         1.17 o                         
   0   4  29         14.76         15.44         2.06 o                         
   1   4  29        113.81        105.98         4.25 o                         
   2   4  29          2.33          9.66         2.06 o                         
   3   4  29        149.34        146.90         5.36 o                         
   4   4  29          0.01         -1.76         2.06 o                         
   5   4  29          0.27         -0.72         2.13 o                         
   6   4  29         53.88         60.93         7.07 o                         
  -6   5  29          4.82          3.47         2.95 o                         
  -5   5  29          6.19          3.60         2.68 o                         
  -4   5  29          5.72          6.55         2.35 o                         
  -3   5  29         22.33         15.56         2.87 o                         
  -2   5  29         35.14         28.29         3.14 o                         
  -1   5  29          2.54          2.11         1.96 o                         
   0   5  29         19.43         19.99         2.93 o                         
   1   5  29         56.25         55.83         3.88 o                         
   2   5  29         68.76         70.63         5.33 o                         
   3   5  29         19.28         17.43         2.98 o                         
   4   5  29          7.68          7.42         2.91 o                         
   5   5  29         19.78         15.11         9.73 o                         
  -4   6  29          0.27         -0.20         3.04 o                         
  -3   6  29          1.20          2.02         4.78 o                         
  -2   6  29          2.17         -0.73         2.25 o                         
  -1   6  29          0.00          4.06         2.69 o                         
   0   6  29          0.00         -0.62         2.25 o                         
   1   6  29         19.63         21.44         3.40 o                         
   2   6  29          0.17          1.75         2.59 o                         
   3   6  29          2.53          5.11         3.48 o                         
  -9   0  30          1.55          3.27         5.04 o                         
  -8   0  30          9.87          0.83         4.78 o                         
  -7   0  30        172.54        168.52        10.39 o                         
  -6   0  30         21.14         18.69         3.42 o                         
  -5   0  30          6.81          8.81         2.23 o                         
  -4   0  30        124.66        122.21         5.04 o                         
  -3   0  30        205.28        204.56         5.62 o                         
  -2   0  30          1.50          2.74         1.16 o                         
  -1   0  30         34.05         27.90         1.76 o                         
   0   0  30        346.62        379.75         6.90 o                         
   1   0  30         71.67         75.46         3.87 o                         
   2   0  30        151.76        148.83         5.22 o                         
   3   0  30        855.79        817.23        15.53 o                         
   4   0  30        241.03        246.48         7.06 o                         
   5   0  30         22.11         21.95         3.20 o                         
   6   0  30        252.78        275.87        10.72 o                         
   7   0  30         38.50         36.38         5.35 o                         
   8   0  30         42.79         39.00         7.21 o                         
  -9   1  30          1.17          1.87         3.95 o                         
  -8   1  30          2.18          6.54         2.93 o                         
  -7   1  30         13.01         10.66         2.90 o                         
  -6   1  30         11.01          9.01         2.09 o                         
  -5   1  30          4.98          7.33         1.55 o                         
  -4   1  30         53.15         68.06         2.73 o                         
  -3   1  30          3.54          1.80         1.16 o                         
  -2   1  30         88.90         80.34         2.47 o                         
  -1   1  30        395.71        418.40         6.35 o                         
   0   1  30          8.30         12.56         1.27 o                         
   1   1  30         46.39         51.55         1.75 o                         
   2   1  30        203.74        232.53         4.44 o                         
   3   1  30         20.02         23.31         2.11 o                         
   4   1  30         24.85         27.11         2.51 o                         
   5   1  30         90.42         88.79         3.58 o                         
   6   1  30          0.03          0.24         1.77 o                         
   7   1  30          6.36          5.19         2.39 o                         
   8   1  30          8.32         11.19         4.93 o                         
  -8   2  30         16.05         12.85         3.69 o                         
  -7   2  30         32.15         25.27         3.90 o                         
  -6   2  30         11.30          5.92         2.04 o                         
  -5   2  30         69.93         66.59         3.28 o                         
  -4   2  30          0.80         -1.07         1.07 o                         
  -3   2  30         13.59         13.44         1.64 o                         
  -2   2  30        303.48        291.44         5.17 o                         
  -1   2  30         50.00         48.79         2.36 o                         
   0   2  30        634.52        641.14        10.06 o                         
   1   2  30         84.28         70.38         2.55 o                         
   2   2  30          5.16         11.87         2.03 o                         
   3   2  30         51.99         54.67         3.24 o                         
   4   2  30         38.42         41.96         3.40 o                         
   5   2  30          0.26          1.75         1.76 o                         
   6   2  30         30.27         26.46         3.70 o                         
   7   2  30          0.17          2.18         2.55 o                         
   8   2  30          0.33          0.58         3.57 o                         
  -8   3  30         25.09         21.10         6.22 o                         
  -7   3  30          4.20          2.11         2.63 o                         
  -6   3  30         37.33         36.02         3.75 o                         
  -5   3  30          8.51         10.17         2.11 o                         
  -4   3  30        176.74        196.26         5.30 o                         
  -3   3  30         20.67         24.60         2.38 o                         
  -2   3  30          4.68          2.64         1.45 o                         
  -1   3  30          0.05         -0.34         1.27 o                         
   0   3  30          0.51          0.75         1.14 o                         
   1   3  30         36.08         36.00         2.49 o                         
   2   3  30         10.73          7.51         1.54 o                         
   3   3  30         81.54         79.43         3.56 o                         
   4   3  30          8.04         11.88         2.89 o                         
   5   3  30          1.30          3.36         2.20 o                         
   6   3  30         11.99          8.31         3.16 o                         
   7   3  30         23.72         22.75         4.81 o                         
  -7   4  30          7.30          5.21         3.88 o                         
  -6   4  30         11.69         10.11         2.96 o                         
  -5   4  30          4.75          5.24         2.43 o                         
  -4   4  30          3.55          5.57         1.95 o                         
  -3   4  30        199.06        198.01         7.24 o                         
  -2   4  30          3.15          4.22         1.89 o                         
  -1   4  30          0.02         -0.90         1.32 o                         
   0   4  30         12.25          7.57         2.40 o                         
   1   4  30        103.96         96.00         3.79 o                         
   2   4  30        312.47        310.95         7.58 o                         
   3   4  30         47.98         52.23         5.38 o                         
   4   4  30          0.06          1.31         2.17 o                         
   5   4  30         27.85         31.29         3.95 o                         
   6   4  30          4.58          8.27         3.55 o                         
  -6   5  30         10.45         10.25         4.04 o                         
  -5   5  30          0.29          2.06         2.70 o                         
  -4   5  30         62.57         65.30         4.85 o                         
  -3   5  30          4.56          2.93         2.05 o                         
  -2   5  30         17.15         15.48         2.58 o                         
  -1   5  30         28.24         33.94         3.23 o                         
   0   5  30         54.95         54.82         4.19 o                         
   1   5  30          6.93          9.53         2.14 o                         
   2   5  30         67.64         71.36         4.74 o                         
   3   5  30         24.85         24.56         3.42 o                         
   4   5  30          5.47          3.35         2.50 o                         
   5   5  30          2.46          4.58         3.42 o                         
  -3   6  30          0.21          0.65         4.22 o                         
  -2   6  30         15.25         11.12         3.02 o                         
  -1   6  30         16.05         15.35         3.53 o                         
   0   6  30          3.57          5.66         2.62 o                         
   1   6  30         58.95         55.58         4.86 o                         
   2   6  30          0.10          3.64         3.20 o                         
   3   6  30          6.56          7.50         3.11 o                         
  -9   1  31          2.58          6.20         4.57 o                         
  -8   1  31          0.86         -1.91         2.84 o                         
  -7   1  31         24.02         26.88         3.75 o                         
  -6   1  31          9.61          6.59         1.96 o                         
  -5   1  31         71.26         66.70         3.05 o                         
  -4   1  31        158.46        146.12         4.03 o                         
  -3   1  31         72.16         74.30         2.45 o                         
  -2   1  31         67.08         65.72         2.20 o                         
  -1   1  31        431.73        425.63         6.91 o                         
   0   1  31         22.39         24.84         1.62 o                         
   1   1  31        152.44        146.36         3.76 o                         
   2   1  31        502.80        502.83         7.87 o                         
   3   1  31          0.27         -0.59         1.12 o                         
   4   1  31        173.32        161.35         5.58 o                         
   5   1  31         75.94         76.61         3.52 o                         
   6   1  31         17.81         14.23         2.57 o                         
   7   1  31          0.07         -0.62         2.17 o                         
   8   1  31          8.17          6.09         4.93 o                         
  -8   2  31         31.37         17.98         4.83 o                         
  -7   2  31         10.30         10.55         2.88 o                         
  -6   2  31          0.15         -0.26         1.83 o                         
  -5   2  31         11.72         11.45         1.93 o                         
  -4   2  31         11.22          7.39         1.59 o                         
  -3   2  31        242.30        226.41         4.83 o                         
  -2   2  31          9.89         18.01         1.65 o                         
  -1   2  31         39.59         44.80         2.76 o                         
   0   2  31        257.62        261.23         5.86 o                         
   1   2  31         11.84         13.80         1.60 o                         
   2   2  31         93.81         82.70         3.72 o                         
   3   2  31         20.93         19.06         2.34 o                         
   4   2  31         11.28          7.26         1.96 o                         
   5   2  31          6.17          3.74         2.06 o                         
   6   2  31         15.77         20.83         3.06 o                         
   7   2  31         11.11         14.27         3.39 o                         
  -8   3  31          6.45          8.42         3.72 o                         
  -7   3  31          0.51          2.84         2.34 o                         
  -6   3  31         26.81         27.84         3.28 o                         
  -5   3  31          2.47          3.97         2.05 o                         
  -4   3  31         97.20         97.83         3.90 o                         
  -3   3  31        106.55        120.15         4.25 o                         
  -2   3  31         59.27         59.33         3.30 o                         
  -1   3  31         10.40         10.01         1.78 o                         
   0   3  31          0.32          0.92         1.24 o                         
   1   3  31         26.39         28.68         2.62 o                         
   2   3  31          0.00          0.83         1.20 o                         
   3   3  31          0.85          4.02         1.78 o                         
   4   3  31         16.02         15.07         3.02 o                         
   5   3  31          1.05          4.03         2.39 o                         
   6   3  31          0.08         -1.74         2.60 o                         
   7   3  31          1.16          6.99         6.54 o                         
  -7   4  31          9.27          6.70         3.03 o                         
  -6   4  31          2.40          0.43         2.28 o                         
  -5   4  31          4.31          2.14         2.08 o                         
  -4   4  31         81.59         87.85         5.99 o                         
  -3   4  31         70.88         73.52         5.18 o                         
  -2   4  31          0.92         -0.59         1.61 o                         
  -1   4  31         17.31         13.22         2.76 o                         
   0   4  31         51.34         58.85         3.36 o                         
   1   4  31         30.31         23.09         2.24 o                         
   2   4  31         70.17         66.87         4.61 o                         
   3   4  31          3.62          7.64         2.17 o                         
   4   4  31          7.66         11.88         2.90 o                         
   5   4  31          8.42          4.24         2.60 o                         
   6   4  31          0.18          3.86         6.83 o                         
  -5   5  31          6.07          2.16         3.37 o                         
  -4   5  31          8.00          7.16         2.66 o                         
  -3   5  31          5.55          4.00         2.26 o                         
  -2   5  31          3.59          4.74         2.13 o                         
  -1   5  31         15.68         16.51         3.35 o                         
   0   5  31          1.67          4.21         2.00 o                         
   1   5  31          7.56          3.32         1.89 o                         
   2   5  31          3.21          6.26         2.44 o                         
   3   5  31         48.89         39.50         3.99 o                         
   4   5  31          2.40          1.44         2.48 o                         
   5   5  31          6.47          6.22         3.57 o                         
  -3   6  31         13.23         14.48         3.90 o                         
  -2   6  31         17.87         14.12         4.10 o                         
  -1   6  31          6.56          3.08         2.64 o                         
   0   6  31          0.00          1.85         2.48 o                         
   1   6  31         25.89         29.42         4.00 o                         
   2   6  31         18.78         17.92         6.24 o                         
  -9   0  32          1.83          0.85         4.96 o                         
  -8   0  32          5.57         -0.30         3.57 o                         
  -7   0  32        184.48        204.38        11.38 o                         
  -6   0  32         77.84         84.16         8.51 o                         
  -5   0  32         20.14         21.56         4.34 o                         
  -4   0  32          0.06          0.65         1.72 o                         
  -3   0  32          8.55          9.66         2.14 o                         
  -2   0  32         39.39         40.98         3.04 o                         
  -1   0  32        355.13        323.37         8.41 o                         
   0   0  32          5.34          9.10         1.38 o                         
   1   0  32        685.43        727.19        13.88 o                         
   2   0  32         60.68         62.17         3.22 o                         
   3   0  32        225.50        213.31         6.20 o                         
   4   0  32        747.98        802.36        20.13 o                         
   5   0  32        206.52        194.84         7.50 o                         
   6   0  32         21.85         25.62         4.98 o                         
   7   0  32        243.45        266.23        12.61 o                         
   8   0  32        137.14        131.48        16.34 o                         
  -8   1  32          0.80          0.51         2.98 o                         
  -7   1  32         35.62         35.56         5.07 o                         
  -6   1  32          6.33          5.63         1.82 o                         
  -5   1  32         17.90         18.86         2.62 o                         
  -4   1  32        306.08        299.80         5.82 o                         
  -3   1  32        103.89        110.20         3.00 o                         
  -2   1  32         28.54         28.99         2.54 o                         
  -1   1  32        286.93        282.56         4.89 o                         
   0   1  32         19.20         22.51         1.73 o                         
   1   1  32        137.22        126.85         3.05 o                         
   2   1  32        109.90        116.74         3.19 o                         
   3   1  32         12.46          7.97         2.13 o                         
   4   1  32          2.55          3.65         1.86 o                         
   5   1  32          8.72         12.17         2.16 o                         
   6   1  32          8.28          9.63         2.49 o                         
   7   1  32         73.19         77.37         5.17 o                         
   8   1  32         18.43         14.75         4.44 o                         
  -8   2  32          1.03          1.68         2.73 o                         
  -7   2  32          1.48          0.18         2.21 o                         
  -6   2  32          1.02          3.69         1.81 o                         
  -5   2  32         21.70         15.96         2.11 o                         
  -4   2  32         19.96         17.55         2.02 o                         
  -3   2  32          2.97          4.69         1.31 o                         
  -2   2  32        498.00        534.96         9.48 o                         
  -1   2  32        163.71        162.09         5.66 o                         
   0   2  32          6.49          7.47         1.46 o                         
   1   2  32        138.28        123.89         3.44 o                         
   2   2  32         66.90         59.09         3.49 o                         
   3   2  32          0.04          0.87         1.55 o                         
   4   2  32          3.08          3.16         1.93 o                         
   5   2  32          2.37          3.08         2.06 o                         
   6   2  32         78.91         94.86         4.99 o                         
   7   2  32         33.50         32.69         4.26 o                         
  -8   3  32          7.35          6.69        11.00 o                         
  -7   3  32          4.23          5.43         2.65 o                         
  -6   3  32         40.05         41.94         4.58 o                         
  -5   3  32         15.98         18.33         2.98 o                         
  -4   3  32         13.20         10.62         1.99 o                         
  -3   3  32          1.93          3.14         1.63 o                         
  -2   3  32          0.71          2.01         1.56 o                         
  -1   3  32        217.28        213.16         5.46 o                         
   0   3  32         68.24         56.93         2.66 o                         
   1   3  32          5.21          7.02         1.48 o                         
   2   3  32         10.66         12.82         2.09 o                         
   3   3  32        223.21        251.01         6.46 o                         
   4   3  32         78.16         88.87         8.04 o                         
   5   3  32         23.59         30.52         3.95 o                         
   6   3  32          0.84         -1.24         2.56 o                         
   7   3  32          0.45          2.32         3.84 o                         
  -7   4  32          0.23          1.30         4.74 o                         
  -6   4  32          5.05          1.16         2.51 o                         
  -5   4  32         22.64         22.51         3.10 o                         
  -4   4  32         35.34         30.86         3.25 o                         
  -3   4  32         45.45         46.09         4.21 o                         
  -2   4  32         49.23         46.26         4.24 o                         
  -1   4  32          6.42          8.47         1.94 o                         
   0   4  32         18.51         18.16         2.25 o                         
   1   4  32         10.82          8.33         1.80 o                         
   2   4  32          3.46          0.95         1.74 o                         
   3   4  32         59.09         62.55         4.22 o                         
   4   4  32         17.58         18.55         3.46 o                         
   5   4  32          0.36          0.52         2.50 o                         
   6   4  32          2.47          1.37         3.32 o                         
  -5   5  32          8.17         11.68         4.57 o                         
  -4   5  32         20.77         12.77         2.81 o                         
  -3   5  32         13.60          8.90         3.04 o                         
  -2   5  32          0.43          0.20         1.92 o                         
  -1   5  32          9.46         11.34         2.50 o                         
   0   5  32         13.71         11.55         2.62 o                         
   1   5  32          2.89          0.41         1.95 o                         
   2   5  32         75.07         70.47         4.68 o                         
   3   5  32          0.29          3.97         2.36 o                         
   4   5  32         13.71         18.42         4.06 o                         
  -3   6  32         25.52         19.27         4.34 o                         
  -2   6  32          1.87          2.08         9.66 o                         
  -1   6  32          1.45         -0.23         2.45 o                         
   0   6  32          7.74          8.09         2.78 o                         
   1   6  32         39.60         36.24         5.96 o                         
   2   6  32          0.06         -0.52         2.99 o                         
  -8   1  33         19.91         12.64         4.14 o                         
  -7   1  33          3.34          4.60         2.66 o                         
  -6   1  33          7.39          4.83         1.87 o                         
  -5   1  33         32.08         30.70         2.68 o                         
  -4   1  33        106.99        111.89         3.53 o                         
  -3   1  33        249.02        252.19         5.06 o                         
  -2   1  33         39.65         40.70         2.25 o                         
  -1   1  33        114.10        128.10         3.10 o                         
   0   1  33        406.62        417.26         6.50 o                         
   1   1  33        162.36        162.07         3.61 o                         
   2   1  33          1.86          3.15         1.30 o                         
   3   1  33         50.40         48.95         3.57 o                         
   4   1  33          5.34          7.15         1.87 o                         
   5   1  33         61.13         73.09         3.89 o                         
   6   1  33         44.69         42.63         3.79 o                         
   7   1  33          1.25          3.52         2.73 o                         
   8   1  33          1.03          3.13         4.84 o                         
  -8   2  33          3.01          4.11         2.92 o                         
  -7   2  33          0.72         -0.15         2.36 o                         
  -6   2  33         33.05         30.35         4.35 o                         
  -5   2  33         94.81         93.10         3.82 o                         
  -4   2  33          1.31          0.55         1.32 o                         
  -3   2  33         45.13         44.97         2.97 o                         
  -2   2  33         15.40         19.61         1.80 o                         
  -1   2  33          1.15          2.64         1.28 o                         
   0   2  33         12.64          7.52         1.57 o                         
   1   2  33          0.00          1.43         1.10 o                         
   2   2  33         30.31         31.44         2.79 o                         
   3   2  33          9.69         18.08         2.63 o                         
   4   2  33         18.21         20.91         2.94 o                         
   5   2  33          5.79          5.22         2.39 o                         
   6   2  33          8.68         11.09         2.70 o                         
   7   2  33          0.00          0.48         2.60 o                         
  -7   3  33          0.47          1.42         2.44 o                         
  -6   3  33         14.97         22.36         3.15 o                         
  -5   3  33         64.80         65.62         4.59 o                         
  -4   3  33          1.27          0.17         1.63 o                         
  -3   3  33          2.21          3.04         1.62 o                         
  -2   3  33          5.14          3.64         1.70 o                         
  -1   3  33          4.96          9.78         1.83 o                         
   0   3  33         67.61         73.74         2.96 o                         
   1   3  33          0.98          0.35         1.20 o                         
   2   3  33          1.64          1.03         1.29 o                         
   3   3  33         35.01         37.19         3.27 o                         
   4   3  33          0.34          0.55         2.28 o                         
   5   3  33          8.37         10.83         2.88 o                         
   6   3  33         15.18         11.25         4.57 o                         
   7   3  33          0.56          1.53         3.41 o                         
  -6   4  33          0.39          0.29         2.55 o                         
  -5   4  33          0.83          1.11         2.12 o                         
  -4   4  33         21.03         25.52         3.28 o                         
  -3   4  33         29.40         19.23         3.25 o                         
  -2   4  33          0.71          0.44         1.78 o                         
  -1   4  33         19.77         13.30         2.23 o                         
   0   4  33        157.55        164.71         4.98 o                         
   1   4  33         10.67         11.86         2.02 o                         
   2   4  33          8.73          2.95         2.71 o                         
   3   4  33         24.91         23.96         3.21 o                         
   4   4  33         26.92         28.11         4.14 o                         
   5   4  33         39.24         37.60         4.76 o                         
   6   4  33          1.75         -1.06         3.00 o                         
  -5   5  33         12.63         10.97         6.37 o                         
  -4   5  33         12.23          5.68         2.76 o                         
  -3   5  33          0.36          4.06         2.40 o                         
  -2   5  33         55.09         52.48         4.75 o                         
  -1   5  33         78.04         86.93         5.20 o                         
   0   5  33          0.09         -1.26         1.92 o                         
   1   5  33         22.33         18.60         2.88 o                         
   2   5  33        355.99        403.40        13.15 o                         
   3   5  33         94.62         93.70         5.78 o                         
   4   5  33         12.98         10.01         4.50 o                         
  -2   6  33          3.01          5.64         3.02 o                         
  -1   6  33          0.53         -2.45         4.74 o                         
   0   6  33          0.15          1.32         3.67 o                         
   1   6  33          3.02          4.22         3.74 o                         
   2   6  33          1.52         -0.52         2.52 o                         
  -8   0  34          0.09          1.26         5.25 o                         
  -7   0  34          4.14          5.64         4.42 o                         
  -6   0  34         29.01         29.73         5.40 o                         
  -5   0  34          3.20          3.03         2.45 o                         
  -4   0  34         81.69         71.55         5.00 o                         
  -3   0  34        470.26        505.40        13.71 o                         
  -2   0  34          6.75          5.20         2.53 o                         
  -1   0  34          3.74          6.25         1.51 o                         
   0   0  34         11.83          9.81         1.96 o                         
   1   0  34        720.11        748.92        15.69 o                         
   2   0  34        649.00        623.03        14.04 o                         
   3   0  34         61.94         61.89         4.26 o                         
   4   0  34          0.24          5.44         2.37 o                         
   5   0  34        119.35        102.27         6.32 o                         
   6   0  34         61.93         56.48         6.07 o                         
   7   0  34          0.58          4.43         3.63 o                         
   8   0  34          0.21         -0.07         6.98 o                         
  -8   1  34         22.95         25.37         4.72 o                         
  -7   1  34         26.11         23.49         5.75 o                         
  -6   1  34          0.00         -1.53         1.53 o                         
  -5   1  34         41.30         47.08         3.25 o                         
  -4   1  34         10.30          9.36         1.83 o                         
  -3   1  34        266.41        286.09         6.29 o                         
  -2   1  34        109.17        117.73         3.06 o                         
  -1   1  34         69.68         67.36         2.65 o                         
   0   1  34          4.52         11.03         1.35 o                         
   1   1  34         59.09         66.22         2.49 o                         
   2   1  34          0.67          0.59         1.56 o                         
   3   1  34         59.89         56.46         3.07 o                         
   4   1  34         44.79         47.28         3.78 o                         
   5   1  34         52.96         48.27         3.70 o                         
   6   1  34          2.79          5.63         2.43 o                         
   7   1  34         17.79         16.07         3.62 o                         
  -8   2  34          0.00         -1.23         4.24 o                         
  -7   2  34          2.87          1.84         2.41 o                         
  -6   2  34         37.45         38.30         4.49 o                         
  -5   2  34          2.09          3.91         1.68 o                         
  -4   2  34         16.92         14.90         2.01 o                         
  -3   2  34         26.29         23.68         2.23 o                         
  -2   2  34         74.93         68.02         3.03 o                         
  -1   2  34         34.51         28.61         2.61 o                         
   0   2  34        177.31        154.73         4.68 o                         
   1   2  34         37.44         32.92         2.18 o                         
   2   2  34         25.41         27.95         2.33 o                         
   3   2  34         44.31         45.87         3.38 o                         
   4   2  34         12.89          8.71         2.34 o                         
   5   2  34         12.62         13.28         3.49 o                         
   6   2  34         31.05         22.87         3.43 o                         
   7   2  34         22.91         22.03         3.85 o                         
  -7   3  34          0.10          4.98         2.86 o                         
  -6   3  34          0.10         -0.47         2.03 o                         
  -5   3  34          0.54          4.09         2.05 o                         
  -4   3  34          0.54         -0.28         1.66 o                         
  -3   3  34         27.19         25.80         2.78 o                         
  -2   3  34         22.86         19.47         2.51 o                         
  -1   3  34         76.11         69.91         3.28 o                         
   0   3  34         17.75         12.68         1.77 o                         
   1   3  34         22.02         21.14         1.99 o                         
   2   3  34          0.00         -1.31         1.31 o                         
   3   3  34          1.24          2.40         1.94 o                         
   4   3  34          1.36          2.11         2.33 o                         
   5   3  34         12.14         19.70         3.33 o                         
   6   3  34          2.13          3.08         3.04 o                         
  -6   4  34          3.77          3.30         2.82 o                         
  -5   4  34          4.23          0.39         2.13 o                         
  -4   4  34         70.54         62.27         4.97 o                         
  -3   4  34        106.19        120.19         6.32 o                         
  -2   4  34          0.12         -0.67         1.85 o                         
  -1   4  34          4.46          6.60         1.96 o                         
   0   4  34          9.46         15.24         2.27 o                         
   1   4  34         16.77         15.21         2.34 o                         
   2   4  34          0.46         -1.25         1.74 o                         
   3   4  34         41.61         44.66         4.16 o                         
   4   4  34          4.51          3.57         2.86 o                         
   5   4  34          2.96          4.00         2.89 o                         
   6   4  34         28.63         21.03         6.47 o                         
  -5   5  34         19.32         10.31         8.00 o                         
  -4   5  34          4.98         10.33         3.17 o                         
  -3   5  34         56.10         46.20         4.76 o                         
  -2   5  34         10.20         15.08         2.68 o                         
  -1   5  34          3.34          8.31         2.63 o                         
   0   5  34         30.92         34.76         4.34 o                         
   1   5  34          0.52          2.47         2.03 o                         
   2   5  34         32.24         41.64         4.03 o                         
   3   5  34         15.83         15.21         3.20 o                         
   4   5  34          0.61          1.25         3.92 o                         
  -2   6  34          0.86          3.23         2.90 o                         
  -1   6  34         18.70         10.62         3.35 o                         
   0   6  34          2.49          2.94         3.86 o                         
   1   6  34         30.22         30.15         4.45 o                         
  -8   1  35         26.97         17.62         4.53 o                         
  -7   1  35          4.98          5.00         3.10 o                         
  -6   1  35          6.40          3.16         2.09 o                         
  -5   1  35         26.02         24.75         2.78 o                         
  -4   1  35         39.07         40.47         3.96 o                         
  -3   1  35        104.87        113.32         4.55 o                         
  -2   1  35        198.70        209.41         4.28 o                         
  -1   1  35        256.68        278.68         5.14 o                         
   0   1  35          9.78          9.48         1.33 o                         
   1   1  35         81.35         82.67         3.05 o                         
   2   1  35        127.04        118.27         5.15 o                         
   3   1  35          0.90         -0.28         1.34 o                         
   4   1  35          3.41          5.29         1.91 o                         
   5   1  35          0.13          3.74         1.90 o                         
   6   1  35         11.21         12.25         2.63 o                         
   7   1  35         19.26         16.07         3.79 o                         
  -8   2  35         19.66         10.94         4.81 o                         
  -7   2  35          8.74          7.56         3.01 o                         
  -6   2  35          3.60          2.85         2.63 o                         
  -5   2  35         48.70         44.54         4.42 o                         
  -4   2  35          0.44         -1.30         1.30 o                         
  -3   2  35          0.01         -0.63         1.22 o                         
  -2   2  35         13.59         14.44         2.12 o                         
  -1   2  35          2.96          4.62         1.48 o                         
   0   2  35         10.14         10.63         2.12 o                         
   1   2  35         38.69         27.43         2.88 o                         
   2   2  35        283.26        301.42         6.48 o                         
   3   2  35          3.00         -0.07         1.57 o                         
   4   2  35         37.13         39.71         4.35 o                         
   5   2  35          3.12          3.74         2.46 o                         
   6   2  35         10.56          9.38         2.92 o                         
   7   2  35         11.87          8.94         4.72 o                         
  -7   3  35         39.31         33.66         4.48 o                         
  -6   3  35          5.44          2.25         2.22 o                         
  -5   3  35         43.44         39.10         3.51 o                         
  -4   3  35        159.88        172.27         7.85 o                         
  -3   3  35          0.30          0.02         1.61 o                         
  -2   3  35         15.53         18.03         2.40 o                         
  -1   3  35          0.00         -0.39         1.34 o                         
   0   3  35          0.25         -1.08         1.08 o                         
   1   3  35          4.18          5.22         1.50 o                         
   2   3  35          1.19          1.50         1.59 o                         
   3   3  35         57.60         60.49         4.25 o                         
   4   3  35         22.49         31.45         4.02 o                         
   5   3  35          1.58          4.71         2.64 o                         
   6   3  35          3.56          2.50         3.21 o                         
  -6   4  35          9.80          2.45         2.63 o                         
  -5   4  35          9.42          7.34         2.67 o                         
  -4   4  35         15.36         16.63         3.04 o                         
  -3   4  35         56.61         51.84         4.49 o                         
  -2   4  35          0.31          2.53         2.65 o                         
  -1   4  35         80.13         86.71         4.18 o                         
   0   4  35          0.93         -0.83         1.51 o                         
   1   4  35         15.77         10.20         2.95 o                         
   2   4  35          0.24         -1.54         1.79 o                         
   3   4  35         12.89         13.54         2.83 o                         
   4   4  35         21.10         24.20         3.99 o                         
   5   4  35          6.26          0.85         2.70 o                         
  -5   5  35          1.15          2.28         3.40 o                         
  -4   5  35         48.85         44.32         5.41 o                         
  -3   5  35          3.52          3.50         2.42 o                         
  -2   5  35         14.99         14.14         3.94 o                         
  -1   5  35          0.70         -0.15         1.98 o                         
   0   5  35          0.08          4.07         2.32 o                         
   1   5  35          0.01         -0.22         2.10 o                         
   2   5  35         56.62         41.39         4.07 o                         
   3   5  35         11.21         10.33         3.22 o                         
   4   5  35          8.34          1.51         3.50 o                         
  -2   6  35          9.43         10.80         5.32 o                         
  -1   6  35          2.16          3.58         2.76 o                         
   0   6  35         10.77         11.19         3.26 o                         
   1   6  35          2.07          8.06         3.42 o                         
  -8   0  36          0.91          0.37         5.36 o                         
  -7   0  36         57.81         58.35        10.45 o                         
  -6   0  36          3.36          2.00         3.51 o                         
  -5   0  36          1.28          1.55         2.71 o                         
  -4   0  36         41.35         43.32         5.77 o                         
  -3   0  36          0.92          1.27         2.10 o                         
  -2   0  36          1.76          3.08         1.68 o                         
  -1   0  36          6.68          7.67         2.00 o                         
   0   0  36        658.15        653.95        22.92 o                         
   1   0  36        471.16        495.37        11.77 o                         
   2   0  36        463.15        492.44        14.56 o                         
   3   0  36         84.99         75.16         4.59 o                         
   4   0  36        119.69        119.26         5.68 o                         
   5   0  36         60.08         69.76         6.55 o                         
   6   0  36         77.86         75.27         6.97 o                         
   7   0  36        111.04        101.28         7.89 o                         
  -8   1  36          0.02          1.48         3.47 o                         
  -7   1  36         15.48         11.39         3.62 o                         
  -6   1  36         14.01         11.54         4.63 o                         
  -5   1  36         12.82          8.29         2.10 o                         
  -4   1  36        306.01        305.67         6.65 o                         
  -3   1  36          0.90          2.33         1.32 o                         
  -2   1  36          7.85          9.91         1.43 o                         
  -1   1  36        180.87        189.43         4.24 o                         
   0   1  36         90.81         99.60         3.05 o                         
   1   1  36         39.18         37.94         2.33 o                         
   2   1  36         56.72         56.00         3.03 o                         
   3   1  36          0.47         -0.85         1.43 o                         
   4   1  36          6.69          3.92         1.88 o                         
   5   1  36        121.45        118.23         5.04 o                         
   6   1  36        116.65        120.33         6.04 o                         
   7   1  36          2.62          0.72         2.81 o                         
  -8   2  36         25.93         17.42         6.48 o                         
  -7   2  36          9.23         10.67         3.24 o                         
  -6   2  36         56.71         64.35         5.34 o                         
  -5   2  36          1.27          0.31         1.91 o                         
  -4   2  36          0.19         -0.31         1.49 o                         
  -3   2  36          0.23         -0.15         1.32 o                         
  -2   2  36         70.27         70.90         3.28 o                         
  -1   2  36         87.03        101.49         4.70 o                         
   0   2  36         49.19         43.22         2.46 o                         
   1   2  36         60.86         69.51         3.59 o                         
   2   2  36          0.00          0.77         1.39 o                         
   3   2  36         30.00         30.44         2.94 o                         
   4   2  36          0.25          0.45         2.00 o                         
   5   2  36         12.63         12.46         2.76 o                         
   6   2  36         20.43         17.45         3.30 o                         
   7   2  36          0.31         -0.59         3.11 o                         
  -7   3  36          3.43          5.77         3.28 o                         
  -6   3  36         33.34         27.37         4.08 o                         
  -5   3  36         30.55         24.83         3.11 o                         
  -4   3  36          3.40         -0.43         2.36 o                         
  -3   3  36          0.73          1.38         1.80 o                         
  -2   3  36         40.26         32.68         3.15 o                         
  -1   3  36         25.19         25.51         2.58 o                         
   0   3  36         31.98         25.78         2.13 o                         
   1   3  36         26.43         22.75         2.44 o                         
   2   3  36         10.99          8.67         2.10 o                         
   3   3  36          8.85         10.07         2.50 o                         
   4   3  36         44.60         36.81         5.05 o                         
   5   3  36         35.33         33.01         5.58 o                         
   6   3  36          4.08          5.87         3.32 o                         
  -6   4  36          0.15          0.53         2.84 o                         
  -5   4  36          2.82          0.03         2.26 o                         
  -4   4  36         74.62         76.19         5.16 o                         
  -3   4  36         64.63         67.11         6.15 o                         
  -2   4  36          1.81          2.72         2.98 o                         
  -1   4  36          0.60          1.30         2.12 o                         
   0   4  36          0.01         -0.12         2.03 o                         
   1   4  36         48.97         52.97         4.16 o                         
   2   4  36          8.18          8.46         2.27 o                         
   3   4  36         45.13         50.21         4.22 o                         
   4   4  36         38.04         33.07         4.61 o                         
   5   4  36          0.42         -0.49         2.80 o                         
  -5   5  36          1.51          2.06         6.76 o                         
  -4   5  36         77.39         76.06         5.94 o                         
  -3   5  36          0.28         -2.38         2.38 o                         
  -2   5  36          8.67          7.40         2.50 o                         
  -1   5  36          2.60          2.87         2.25 o                         
   0   5  36         16.28         11.10         2.91 o                         
   1   5  36         17.16         17.35         3.17 o                         
   2   5  36          0.11          2.26         2.38 o                         
   3   5  36         42.90         29.45         4.63 o                         
   4   5  36          4.20          8.82         4.46 o                         
  -1   6  36          0.10         -2.25         2.25 o                         
   0   6  36          1.61          4.39         2.91 o                         
  -8   1  37          4.68          0.15         9.96 o                         
  -7   1  37         29.46         20.74         4.94 o                         
  -6   1  37          1.62          1.26         2.28 o                         
  -5   1  37         26.68         26.40         2.80 o                         
  -4   1  37          1.21          4.15         1.62 o                         
  -3   1  37          6.85          7.58         1.73 o                         
  -2   1  37          0.29          3.09         1.27 o                         
  -1   1  37        139.09        148.29         4.63 o                         
   0   1  37         14.83         12.91         1.53 o                         
   1   1  37         11.77          8.71         1.67 o                         
   2   1  37         13.25         16.09         1.97 o                         
   3   1  37          1.25         -1.38         1.65 o                         
   4   1  37          0.25          0.75         1.83 o                         
   5   1  37        172.68        198.57         7.12 o                         
   6   1  37        105.01         98.12         7.14 o                         
   7   1  37         11.00          7.71         3.44 o                         
  -8   2  37          2.13          2.12         4.05 o                         
  -7   2  37          0.62          3.18         2.89 o                         
  -6   2  37          1.12          2.55         2.08 o                         
  -5   2  37          6.57          6.51         2.23 o                         
  -4   2  37          0.23         -0.58         1.44 o                         
  -3   2  37          1.43         -1.04         1.50 o                         
  -2   2  37         79.54         79.32         3.43 o                         
  -1   2  37         24.36         24.79         2.23 o                         
   0   2  37         10.51          8.77         1.60 o                         
   1   2  37          5.55          7.25         1.68 o                         
   2   2  37          1.82         -0.81         1.43 o                         
   3   2  37         25.48         30.62         3.02 o                         
   4   2  37          6.20          5.40         2.34 o                         
   5   2  37          0.24          1.58         2.26 o                         
   6   2  37         14.77         24.28         3.68 o                         
   7   2  37          9.42          6.23         8.30 o                         
  -7   3  37          3.94         -0.84         3.05 o                         
  -6   3  37          0.83          4.95         2.83 o                         
  -5   3  37          0.02          2.21         2.14 o                         
  -4   3  37         49.20         37.24         3.99 o                         
  -3   3  37          3.77          4.36         2.08 o                         
  -2   3  37          0.04          0.54         1.63 o                         
  -1   3  37        120.33        128.11         4.78 o                         
   0   3  37          8.42          7.70         1.80 o                         
   1   3  37          0.43          0.89         1.37 o                         
   2   3  37         31.58         29.89         2.93 o                         
   3   3  37          0.13          0.50         2.51 o                         
   4   3  37          1.24          0.06         2.46 o                         
   5   3  37         12.12          9.53         2.90 o                         
   6   3  37          0.02          0.14         3.64 o                         
  -6   4  37          0.72          1.26         4.61 o                         
  -5   4  37         21.75         15.97         3.49 o                         
  -4   4  37         21.78         21.79         3.66 o                         
  -3   4  37         12.41         15.82         2.91 o                         
  -2   4  37         90.29        103.57         5.76 o                         
  -1   4  37         17.85         12.70         2.64 o                         
   0   4  37          6.54          6.93         1.91 o                         
   1   4  37          0.06          0.87         1.61 o                         
   2   4  37         27.65         27.31         3.45 o                         
   3   4  37         96.11        102.93         6.77 o                         
   4   4  37         32.32         38.79         5.48 o                         
   5   4  37          0.74          4.82         5.09 o                         
  -4   5  37         28.37         42.43         5.93 o                         
  -3   5  37         14.37          6.52         3.14 o                         
  -2   5  37         13.88          9.87         2.68 o                         
  -1   5  37          0.75          0.46         2.18 o                         
   0   5  37         25.56         24.43         3.36 o                         
   1   5  37        256.06        271.99         9.13 o                         
   2   5  37         42.96         43.71         4.66 o                         
   3   5  37         23.92         17.59         5.18 o                         
  -7   0  38          9.89          5.10         4.89 o                         
  -6   0  38         34.04         40.46         7.93 o                         
  -5   0  38        527.47        563.79        19.07 o                         
  -4   0  38        507.63        549.81        18.07 o                         
  -3   0  38          1.28          2.21         2.81 o                         
  -2   0  38        446.48        448.35        13.12 o                         
  -1   0  38         33.11         30.24         4.52 o                         
   0   0  38        108.46        106.07        10.19 o                         
   1   0  38         38.54         49.11         4.70 o                         
   2   0  38        154.10        158.28         7.20 o                         
   3   0  38        112.34        106.44         5.84 o                         
   4   0  38          5.29          0.85         2.50 o                         
   5   0  38        166.62        192.29         9.03 o                         
   6   0  38          0.26         -2.91         2.91 o                         
   7   0  38          1.38          2.01         3.82 o                         
  -8   1  38         34.89         19.02         5.27 o                         
  -7   1  38          1.34         -0.73         2.68 o                         
  -6   1  38          2.03          0.56         2.36 o                         
  -5   1  38         11.44         10.38         2.49 o                         
  -4   1  38        105.37        106.50         4.09 o                         
  -3   1  38         33.62         33.99         3.91 o                         
  -2   1  38        205.67        216.75         5.17 o                         
  -1   1  38         27.04         34.07         2.21 o                         
   0   1  38         12.37          9.48         1.69 o                         
   1   1  38        118.45        124.59         4.59 o                         
   2   1  38        214.56        222.89         5.61 o                         
   3   1  38          8.28          3.90         1.97 o                         
   4   1  38          7.44         10.76         2.59 o                         
   5   1  38          0.59          0.31         1.87 o                         
   6   1  38         11.23         11.82         2.86 o                         
   7   1  38          9.51         11.15         4.05 o                         
  -7   2  38         68.29         69.28         5.91 o                         
  -6   2  38         27.25         31.79         3.35 o                         
  -5   2  38          6.48          2.89         1.87 o                         
  -4   2  38        103.24        116.47         4.17 o                         
  -3   2  38          3.87          2.39         1.73 o                         
  -2   2  38         64.45         71.02         3.31 o                         
  -1   2  38          2.99          0.69         1.39 o                         
   0   2  38          6.12          3.78         1.36 o                         
   1   2  38         58.50         52.54         3.07 o                         
   2   2  38         11.55          8.97         1.98 o                         
   3   2  38         25.42         31.95         3.08 o                         
   4   2  38         10.31          9.48         3.01 o                         
   5   2  38         10.16          8.24         2.56 o                         
   6   2  38        141.92        149.76         6.66 o                         
  -7   3  38          3.04         -0.09         2.80 o                         
  -6   3  38         29.07         24.94         4.01 o                         
  -5   3  38          0.04         -0.84         2.06 o                         
  -4   3  38         15.15         12.11         3.02 o                         
  -3   3  38          1.56         -0.19         1.67 o                         
  -2   3  38          0.33          1.94         1.74 o                         
  -1   3  38         16.15         19.87         2.64 o                         
   0   3  38         31.47         33.35         2.45 o                         
   1   3  38         96.08        102.86         3.91 o                         
   2   3  38         38.86         33.52         3.04 o                         
   3   3  38         23.26         18.36         3.31 o                         
   4   3  38          5.64          5.13         2.82 o                         
   5   3  38          4.11          4.65         2.70 o                         
   6   3  38          3.58          7.88         4.13 o                         
  -6   4  38          0.26         -2.98         2.98 o                         
  -5   4  38          8.75          6.21         2.79 o                         
  -4   4  38         24.18         19.16         3.45 o                         
  -3   4  38          3.65          5.89         2.44 o                         
  -2   4  38          0.42          1.25         2.03 o                         
  -1   4  38          9.21          9.17         3.33 o                         
   0   4  38          7.54          6.74         1.92 o                         
   1   4  38         17.34         17.40         2.38 o                         
   2   4  38          8.97          7.95         2.49 o                         
   3   4  38          7.71          7.50         2.75 o                         
   4   4  38          0.01         -0.75         2.82 o                         
   5   4  38         22.11         22.79         4.06 o                         
  -4   5  38         55.42         39.23         4.99 o                         
  -3   5  38         19.26         14.10         3.48 o                         
  -2   5  38          0.43          0.70         2.42 o                         
  -1   5  38         13.56          9.17         2.69 o                         
   0   5  38          1.84          3.28         2.26 o                         
   1   5  38         29.93         36.48         3.97 o                         
   2   5  38         54.45         69.64         5.64 o                         
   3   5  38          0.17          2.80         3.72 o                         
  -8   1  39          0.83          1.75         3.57 o                         
  -7   1  39         19.54         14.17         3.96 o                         
  -6   1  39          0.32         -1.97         1.97 o                         
  -5   1  39         14.79         13.25         3.14 o                         
  -4   1  39         14.25         14.80         2.39 o                         
  -3   1  39          1.66          2.59         1.80 o                         
  -2   1  39          2.00          5.33         2.05 o                         
  -1   1  39        444.05        455.34         8.04 o                         
   0   1  39         41.77         41.91         2.47 o                         
   1   1  39         68.81         78.39         3.29 o                         
   2   1  39        164.18        157.26         5.05 o                         
   3   1  39          0.28         -0.19         1.87 o                         
   4   1  39         99.98         99.72         5.76 o                         
   5   1  39         18.93         16.17         3.06 o                         
   6   1  39          2.34          2.19         2.58 o                         
   7   1  39         36.44         47.10         5.88 o                         
  -7   2  39          0.11          3.64         3.30 o                         
  -6   2  39          4.62          2.69         2.20 o                         
  -5   2  39          1.19         -1.79         1.79 o                         
  -4   2  39         46.99         52.82         6.63 o                         
  -3   2  39        113.47        114.91         4.99 o                         
  -2   2  39          1.49          1.68         1.58 o                         
  -1   2  39         25.30         19.16         2.14 o                         
   0   2  39          2.89         -0.29         1.38 o                         
   1   2  39          0.86          2.63         1.49 o                         
   2   2  39          0.45          4.13         1.92 o                         
   3   2  39        243.92        274.56         7.40 o                         
   4   2  39         34.54         45.73         4.30 o                         
   5   2  39         23.00         22.06         3.45 o                         
   6   2  39         22.26         20.42         3.67 o                         
  -7   3  39         11.72         13.97         6.45 o                         
  -6   3  39          0.22          2.99         2.77 o                         
  -5   3  39         10.44          6.95         2.50 o                         
  -4   3  39          2.06          1.54         2.22 o                         
  -3   3  39         14.11         11.08         2.92 o                         
  -2   3  39          0.56         -0.42         1.74 o                         
  -1   3  39         27.89         30.73         3.04 o                         
   0   3  39          7.78          9.82         1.76 o                         
   1   3  39          4.12          3.33         1.65 o                         
   2   3  39          0.64          2.14         2.06 o                         
   3   3  39         21.10         23.66         3.11 o                         
   4   3  39          7.94          8.90         2.94 o                         
   5   3  39          0.09          2.12         2.67 o                         
   6   3  39          3.93          6.66         3.52 o                         
  -6   4  39          0.71         -0.10         3.09 o                         
  -5   4  39          8.54          8.66         3.54 o                         
  -4   4  39          7.41          5.46         2.83 o                         
  -3   4  39          8.33          6.44         2.57 o                         
  -2   4  39          2.77          4.18         2.35 o                         
  -1   4  39          4.21          2.52         1.97 o                         
   0   4  39          8.99          9.94         2.69 o                         
   1   4  39         37.98         41.95         3.34 o                         
   2   4  39          7.94         12.83         2.79 o                         
   3   4  39          9.47          4.70         2.65 o                         
   4   4  39          3.23          3.26         2.95 o                         
   5   4  39          0.22          0.16         3.21 o                         
  -4   5  39          0.48         -1.49         3.36 o                         
  -3   5  39         24.30         16.05         3.48 o                         
  -2   5  39         18.36         17.84         3.20 o                         
  -1   5  39          7.33          6.60         2.68 o                         
   0   5  39          1.85          1.01         2.22 o                         
   1   5  39          1.42          2.92         2.41 o                         
   2   5  39         14.34         17.39         3.59 o                         
   3   5  39          0.03          4.24         3.21 o                         
  -8   0  40          4.72          9.44         7.30 o                         
  -7   0  40          0.00         -3.85         3.85 o                         
  -6   0  40          3.61          1.81         3.10 o                         
  -5   0  40        181.68        205.24         9.73 o                         
  -4   0  40         92.42        105.19         6.45 o                         
  -3   0  40          7.91          2.89         2.58 o                         
  -2   0  40         30.27         29.55         4.85 o                         
  -1   0  40        667.50        721.53        21.04 o                         
   0   0  40        693.38        731.90        21.70 o                         
   1   0  40         77.60         74.04         6.64 o                         
   2   0  40         80.33         79.48         7.01 o                         
   3   0  40         10.24          7.35         2.82 o                         
   4   0  40         49.46         55.38        10.03 o                         
   5   0  40          2.62          2.64         3.57 o                         
   6   0  40         15.00          9.59         4.49 o                         
   7   0  40          1.60          1.73         5.60 o                         
  -7   1  40          3.07          8.02         3.71 o                         
  -6   1  40         41.38         39.92         4.59 o                         
  -5   1  40         24.80         20.75         3.39 o                         
  -4   1  40         12.90          9.98         2.26 o                         
  -3   1  40         57.95         61.67         4.07 o                         
  -2   1  40          0.00          3.31         1.71 o                         
  -1   1  40          0.66          8.44         1.56 o                         
   0   1  40        150.96        163.17         5.09 o                         
   1   1  40          9.65         18.09         2.12 o                         
   2   1  40         17.33         22.94         2.37 o                         
   3   1  40          2.41         -0.08         1.83 o                         
   4   1  40         78.09         77.72         5.25 o                         
   5   1  40         71.54         76.98         5.08 o                         
   6   1  40         10.24         10.11         3.28 o                         
   7   1  40         11.89         18.35         7.56 o                         
  -7   2  40         14.85         12.88         4.12 o                         
  -6   2  40          0.10         -0.26         2.14 o                         
  -5   2  40          3.41          1.12         1.91 o                         
  -4   2  40          8.10          5.60         2.73 o                         
  -3   2  40          5.30          6.67         2.00 o                         
  -2   2  40          9.45          8.91         2.01 o                         
  -1   2  40          0.15          0.35         1.28 o                         
   0   2  40          2.91          3.14         1.45 o                         
   1   2  40         12.79         12.60         1.92 o                         
   2   2  40          2.62          0.42         1.69 o                         
   3   2  40          1.22          5.17         2.41 o                         
   4   2  40         94.99        123.62         6.84 o                         
   5   2  40         12.86         13.01         2.94 o                         
   6   2  40         13.56         12.04         3.42 o                         
  -6   3  40         17.63         11.94         3.37 o                         
  -5   3  40          2.92          3.60         2.77 o                         
  -4   3  40          0.20         -0.61         2.12 o                         
  -3   3  40         20.01         17.88         2.78 o                         
  -2   3  40          1.89         -1.32         1.77 o                         
  -1   3  40          1.08          0.76         1.72 o                         
   0   3  40         50.74         53.01         3.09 o                         
   1   3  40          4.86          5.58         1.87 o                         
   2   3  40         15.51         14.99         3.29 o                         
   3   3  40          0.06          1.04         2.06 o                         
   4   3  40          1.83          2.23         2.67 o                         
   5   3  40         15.82         15.54         3.51 o                         
  -5   4  40          1.81          1.68         2.78 o                         
  -4   4  40          2.11          5.83         2.96 o                         
  -3   4  40         47.77         51.02         4.32 o                         
  -2   4  40          4.38          4.72         2.43 o                         
  -1   4  40         41.79         40.85         3.70 o                         
   0   4  40         24.65         20.00         2.65 o                         
   1   4  40         48.80         58.84         4.77 o                         
   2   4  40        161.85        186.86         7.31 o                         
   3   4  40          6.97          6.92         2.81 o                         
   4   4  40         13.50          6.17         3.19 o                         
  -3   5  40          7.58          1.31         3.23 o                         
  -2   5  40          1.48          0.54         2.27 o                         
  -1   5  40          6.41          6.67         2.89 o                         
   0   5  40          9.21          6.50         2.50 o                         
   1   5  40          0.84         -1.49         2.17 o                         
   2   5  40         64.76         66.66        10.92 o                         
   3   5  40          8.40         12.48         9.06 o                         
  -7   1  41          4.41          3.86         3.86 o                         
  -6   1  41          4.40          6.00         2.66 o                         
  -5   1  41          0.35          1.76         3.46 o                         
  -4   1  41         12.79         12.12         2.30 o                         
  -3   1  41          9.16          5.73         2.38 o                         
  -2   1  41          0.38         -0.57         1.49 o                         
  -1   1  41         80.37         80.92         3.69 o                         
   0   1  41         35.65         38.50         2.84 o                         
   1   1  41        198.39        216.44         6.83 o                         
   2   1  41         27.09         25.59         2.46 o                         
   3   1  41         66.22         69.76         4.18 o                         
   4   1  41          2.83          1.96         2.22 o                         
   5   1  41        164.76        172.87         6.75 o                         
   6   1  41          0.74          2.80         2.93 o                         
  -7   2  41         12.12          8.24         4.52 o                         
  -6   2  41          0.05          3.03         2.50 o                         
  -5   2  41          0.33          0.41         2.10 o                         
  -4   2  41         10.84          9.88         3.45 o                         
  -3   2  41         19.82         20.44         3.00 o                         
  -2   2  41         14.14         15.61         2.24 o                         
  -1   2  41         14.71         13.30         2.17 o                         
   0   2  41          0.02         -0.68         1.35 o                         
   1   2  41        176.61        187.11         5.15 o                         
   2   2  41          0.71          0.10         1.76 o                         
   3   2  41          0.02         -0.79         1.98 o                         
   4   2  41          8.47          4.87         2.47 o                         
   5   2  41          0.03          0.49         2.34 o                         
   6   2  41          0.35         -0.17         2.81 o                         
  -6   3  41          1.91          0.35         2.97 o                         
  -5   3  41          0.43         -1.17         2.45 o                         
  -4   3  41          0.11         -1.33         2.33 o                         
  -3   3  41          1.85          1.61         2.16 o                         
  -2   3  41          0.83         -1.76         2.01 o                         
  -1   3  41         18.84         15.50         2.72 o                         
   0   3  41          6.31          9.08         1.95 o                         
   1   3  41          0.35          1.87         1.78 o                         
   2   3  41          5.48          5.39         2.17 o                         
   3   3  41          3.85          3.11         2.25 o                         
   4   3  41          8.00          2.54         2.97 o                         
   5   3  41          7.88          8.05         3.11 o                         
  -5   4  41         25.00         22.00         4.99 o                         
  -4   4  41         14.84         13.31         3.27 o                         
  -3   4  41        108.62        114.55         8.02 o                         
  -2   4  41          5.28          1.14         2.36 o                         
  -1   4  41          5.19          3.88         2.13 o                         
   0   4  41         12.54         13.77         3.03 o                         
   1   4  41          8.28          7.60         2.33 o                         
   2   4  41        124.22        146.67         8.69 o                         
   3   4  41          0.27         -2.04         2.31 o                         
   4   4  41          1.55         -0.04         8.47 o                         
  -3   5  41         18.01         14.47         4.00 o                         
  -2   5  41          3.73          3.54         2.72 o                         
  -1   5  41          4.16          1.61         2.43 o                         
   0   5  41          1.37          1.19         2.35 o                         
   1   5  41         12.62         11.32         3.41 o                         
   2   5  41         38.70         40.40         6.49 o                         
  -7   0  42          3.57         -4.25         4.25 o                         
  -6   0  42         51.82         34.39         5.79 o                         
  -5   0  42         15.33         11.47         4.35 o                         
  -4   0  42        190.22        197.26         9.02 o                         
  -3   0  42          3.03          4.50         2.56 o                         
  -2   0  42         74.33         65.80        11.68 o                         
  -1   0  42        583.06        642.62        19.70 o                         
   0   0  42        153.31        183.22         7.78 o                         
   1   0  42        180.44        194.02         9.26 o                         
   2   0  42         25.90         27.37         3.78 o                         
   3   0  42         23.01         20.03         5.67 o                         
   4   0  42         91.60         93.76         8.31 o                         
   5   0  42         19.79         16.83         4.71 o                         
   6   0  42          4.93          5.43         4.26 o                         
  -7   1  42          0.11          2.42         3.82 o                         
  -6   1  42          9.61          7.83         2.81 o                         
  -5   1  42          8.49         11.74         2.95 o                         
  -4   1  42          3.34          2.20         1.98 o                         
  -3   1  42          5.36          3.06         1.95 o                         
  -2   1  42         12.72         11.87         2.20 o                         
  -1   1  42         12.04          9.62         2.21 o                         
   0   1  42        187.81        203.99         6.32 o                         
   1   1  42        158.53        177.69         5.52 o                         
   2   1  42          0.16          2.14         1.55 o                         
   3   1  42          3.26          1.48         2.20 o                         
   4   1  42          1.96          4.76         2.44 o                         
   5   1  42          1.29          1.78         2.50 o                         
   6   1  42         10.80         12.03         3.50 o                         
  -7   2  42         37.23         38.06         5.84 o                         
  -6   2  42          0.15         -1.53         2.34 o                         
  -5   2  42          1.48         10.00         3.37 o                         
  -4   2  42         41.87         37.02         6.17 o                         
  -3   2  42          1.15         -0.45         2.15 o                         
  -2   2  42          3.52          5.68         1.86 o                         
  -1   2  42          7.79          7.52         1.73 o                         
   0   2  42          1.23         -0.56         1.45 o                         
   1   2  42          7.18          5.89         1.79 o                         
   2   2  42         36.92         30.07         3.04 o                         
   3   2  42          0.04          0.06         2.68 o                         
   4   2  42          9.96          9.81         2.86 o                         
   5   2  42         41.36         48.33         4.42 o                         
   6   2  42          6.42          4.49         3.45 o                         
  -6   3  42         12.36          4.78         3.75 o                         
  -5   3  42         16.55         12.71         3.47 o                         
  -4   3  42          0.00          2.59         2.49 o                         
  -3   3  42         11.19          7.28         2.25 o                         
  -2   3  42         80.69         84.08         5.71 o                         
  -1   3  42         19.71         16.61         2.69 o                         
   0   3  42          0.20          3.37         1.98 o                         
   1   3  42          1.46          1.39         1.99 o                         
   2   3  42         82.22        100.12         5.69 o                         
   3   3  42          6.20          3.24         2.68 o                         
   4   3  42          8.96         15.18         3.62 o                         
   5   3  42         23.30         18.37         4.40 o                         
  -5   4  42         20.36         18.27         4.22 o                         
  -4   4  42          0.32         -0.46         2.43 o                         
  -3   4  42         19.47         20.63         3.20 o                         
  -2   4  42          7.61          0.31         2.21 o                         
  -1   4  42         51.86         50.42         3.94 o                         
   0   4  42         32.55         36.50         3.39 o                         
   1   4  42          7.79          4.50         2.36 o                         
   2   4  42          6.47          9.87         2.74 o                         
   3   4  42          0.02          0.20         2.61 o                         
   4   4  42          0.00          1.76         3.30 o                         
  -3   5  42          0.26          0.95         2.70 o                         
  -2   5  42          3.04          4.64         4.03 o                         
  -1   5  42          1.84          3.68         2.63 o                         
   0   5  42         13.89          6.65         2.74 o                         
   1   5  42         11.11         10.16         5.79 o                         
   2   5  42          0.21          1.01         2.86 o                         
  -7   1  43          0.44         -0.58         3.34 o                         
  -6   1  43         34.92         25.84         3.83 o                         
  -5   1  43         44.90         45.51         4.33 o                         
  -4   1  43          9.81          4.44         2.86 o                         
  -3   1  43         92.97        112.47         5.62 o                         
  -2   1  43          8.16          4.69         1.86 o                         
  -1   1  43         19.15         18.41         3.22 o                         
   0   1  43         89.54         94.65         4.40 o                         
   1   1  43         59.49         75.12         4.01 o                         
   2   1  43         19.79         19.00         2.57 o                         
   3   1  43         37.21         49.26         4.67 o                         
   4   1  43          8.13          9.70         2.94 o                         
   5   1  43          1.45          1.06         2.73 o                         
   6   1  43         27.74         26.85         4.51 o                         
  -7   2  43         13.89          5.20         4.64 o                         
  -6   2  43          0.25         -0.94         2.67 o                         
  -5   2  43          4.74          4.10         3.18 o                         
  -4   2  43         19.58         21.75         4.67 o                         
  -3   2  43          0.45         -2.87         3.81 o                         
  -2   2  43         48.93         42.33         3.36 o                         
  -1   2  43          0.04          0.63         1.62 o                         
   0   2  43          5.81          5.77         1.79 o                         
   1   2  43         24.78         24.55         2.53 o                         
   2   2  43         35.02         34.15         3.88 o                         
   3   2  43          5.96          5.12         2.61 o                         
   4   2  43          0.49         -1.12         2.17 o                         
   5   2  43         58.61         56.91         4.67 o                         
   6   2  43         36.36         22.16         7.83 o                         
  -6   3  43          0.15         -4.84         4.84 o                         
  -5   3  43          0.06          0.20         2.78 o                         
  -4   3  43         10.63          7.67         2.98 o                         
  -3   3  43          0.24         -0.46         2.06 o                         
  -2   3  43         22.62         22.78         3.51 o                         
  -1   3  43         19.07         19.81         2.82 o                         
   0   3  43          5.81          7.62         2.20 o                         
   1   3  43          3.80          5.67         2.45 o                         
   2   3  43         61.64         73.22         5.12 o                         
   3   3  43          2.13          5.63         2.70 o                         
   4   3  43          4.09          2.46         2.95 o                         
   5   3  43          3.76          0.01         3.92 o                         
  -5   4  43          3.61          3.08         3.75 o                         
  -4   4  43          1.13          3.06         2.80 o                         
  -3   4  43          0.37          1.52         2.56 o                         
  -2   4  43         17.70         16.15         3.08 o                         
  -1   4  43          3.54          5.89         2.37 o                         
   0   4  43         12.39         13.20         2.72 o                         
   1   4  43         15.84         12.36         3.38 o                         
   2   4  43          8.69          9.64         2.98 o                         
   3   4  43         14.42         17.72         3.96 o                         
   4   4  43          0.55          0.96         3.08 o                         
  -2   5  43          9.00          8.53         3.34 o                         
  -1   5  43          0.78          0.68         3.10 o                         
   0   5  43          2.31         -1.55         3.48 o                         
   1   5  43         13.55         11.79         3.89 o                         
  -7   0  44          1.33         -0.87         5.14 o                         
  -6   0  44         48.45         31.87         7.42 o                         
  -5   0  44        228.28        279.85        13.68 o                         
  -4   0  44          2.66          8.71         5.47 o                         
  -3   0  44         54.31         55.92         6.68 o                         
  -2   0  44         28.69         32.48         5.04 o                         
  -1   0  44        188.94        210.38         8.70 o                         
   0   0  44          7.02          6.14         2.68 o                         
   1   0  44         39.81         47.20         7.36 o                         
   2   0  44         13.00         19.00         6.58 o                         
   3   0  44         82.44         78.92         8.40 o                         
   4   0  44         36.61         47.22         8.19 o                         
   5   0  44        100.69        143.08        12.02 o                         
   6   0  44          5.85          3.13         5.88 o                         
  -7   1  44          0.97         -0.93         3.73 o                         
  -6   1  44          0.02          3.96         2.67 o                         
  -5   1  44          8.40         11.92         3.15 o                         
  -4   1  44         15.57         10.72         2.71 o                         
  -3   1  44         47.76         46.82         3.94 o                         
  -2   1  44          3.30          4.31         2.36 o                         
  -1   1  44         19.09         18.38         3.42 o                         
   0   1  44         27.53         31.53         3.14 o                         
   1   1  44         13.81         11.80         2.67 o                         
   2   1  44         47.96         52.62         5.66 o                         
   3   1  44          2.74         -1.30         2.09 o                         
   4   1  44         20.01         14.56         3.49 o                         
   5   1  44          0.35          0.12         2.71 o                         
   6   1  44         20.95         18.00         5.14 o                         
  -6   2  44         17.07         18.54         4.56 o                         
  -5   2  44         10.12          7.26         3.35 o                         
  -4   2  44          4.11          3.24         2.85 o                         
  -3   2  44          1.93          1.07         2.59 o                         
  -2   2  44         27.09         27.30         3.21 o                         
  -1   2  44          0.13          0.18         1.83 o                         
   0   2  44         39.78         39.94         3.02 o                         
   1   2  44          1.60          1.22         1.60 o                         
   2   2  44         24.73         26.18         3.15 o                         
   3   2  44          5.84          5.54         2.51 o                         
   4   2  44          0.21          2.79         2.51 o                         
   5   2  44        110.09        107.36         5.86 o                         
  -6   3  44          0.03         -1.59         4.88 o                         
  -5   3  44         22.43         17.68         4.07 o                         
  -4   3  44          6.07          8.81         3.20 o                         
  -3   3  44          1.66          0.26         2.22 o                         
  -2   3  44         12.77         11.44         2.76 o                         
  -1   3  44         25.06         23.92         3.14 o                         
   0   3  44        120.89        146.35         7.17 o                         
   1   3  44         14.79         18.19         2.68 o                         
   2   3  44         31.65         42.07         3.72 o                         
   3   3  44        138.75        165.05         9.99 o                         
   4   3  44          0.78         -2.38         2.64 o                         
   5   3  44          0.48          0.04         3.10 o                         
  -4   4  44          1.13         -0.76         3.02 o                         
  -3   4  44          9.65          8.11         3.10 o                         
  -2   4  44          1.80         -0.48         2.26 o                         
  -1   4  44         90.98         84.32         4.88 o                         
   0   4  44         50.06         54.85         4.52 o                         
   1   4  44         11.01          7.88         2.64 o                         
   2   4  44          4.74          7.12         2.92 o                         
   3   4  44         45.77         41.52         6.57 o                         
  -2   5  44         24.77         25.48         4.15 o                         
  -1   5  44          8.75          7.22         3.47 o                         
   0   5  44         10.22          9.57         3.13 o                         
   1   5  44          7.38          5.84         4.98 o                         
  -7   1  45         36.72         31.12         5.78 o                         
  -6   1  45         52.58         50.33         5.01 o                         
  -5   1  45         93.06         90.46         6.89 o                         
  -4   1  45         53.13         51.71         4.85 o                         
  -3   1  45          1.35          2.26         2.60 o                         
  -2   1  45          0.71          0.02         1.98 o                         
  -1   1  45          9.46         13.75         2.51 o                         
   0   1  45        187.27        212.68         7.25 o                         
   1   1  45          5.42          4.05         2.08 o                         
   2   1  45         35.01         32.45         5.09 o                         
   3   1  45         19.27         23.23         3.49 o                         
   4   1  45          0.05          4.59         2.80 o                         
   5   1  45          0.56          2.40         3.11 o                         
   6   1  45          5.77          8.89         4.88 o                         
  -6   2  45          0.24         -0.06         3.21 o                         
  -5   2  45          0.95          4.71         3.27 o                         
  -4   2  45          2.04          1.18         2.80 o                         
  -3   2  45         12.91         12.41         3.36 o                         
  -2   2  45         11.96         11.59         2.75 o                         
  -1   2  45          3.39         -1.07         1.91 o                         
   0   2  45         26.66         25.23         2.80 o                         
   1   2  45          0.67         -0.12         1.70 o                         
   2   2  45         21.57         15.40         2.69 o                         
   3   2  45          0.15          3.45         2.41 o                         
   4   2  45         13.07         15.80         3.34 o                         
   5   2  45          6.79         13.43         4.52 o                         
  -5   3  45          1.09          0.06         3.10 o                         
  -4   3  45          0.32          1.53         2.79 o                         
  -3   3  45          2.41         -0.18         2.43 o                         
  -2   3  45          0.06          1.46         2.28 o                         
  -1   3  45         11.65          9.59         2.73 o                         
   0   3  45          9.16         18.18         2.93 o                         
   1   3  45          9.42          7.61         2.27 o                         
   2   3  45         55.79         57.36         4.60 o                         
   3   3  45         53.52         54.38         4.89 o                         
   4   3  45          0.60          1.05         2.95 o                         
  -4   4  45         22.90         12.16         4.98 o                         
  -3   4  45         16.78         14.23         3.44 o                         
  -2   4  45          1.12          0.33         2.42 o                         
  -1   4  45         14.54         15.48         2.71 o                         
   0   4  45          8.49          9.34         2.93 o                         
   1   4  45         54.64         65.11         4.90 o                         
   2   4  45          9.82          7.30         3.22 o                         
   3   4  45          5.70          3.58         3.99 o                         
  -7   0  46          7.96          8.32        11.74 o                         
  -6   0  46          0.29          4.78         4.14 o                         
  -5   0  46         61.20         45.09         8.10 o                         
  -4   0  46        102.66         90.56        10.68 o                         
  -3   0  46         25.56         15.56         6.61 o                         
  -2   0  46        369.23        410.91        17.30 o                         
  -1   0  46        384.18        418.86        15.42 o                         
   0   0  46          0.08         -0.87         2.11 o                         
   1   0  46         19.37         15.42         4.16 o                         
   2   0  46         45.48         39.32         6.08 o                         
   3   0  46          6.24         14.19         5.46 o                         
   4   0  46         36.62         28.79         7.58 o                         
   5   0  46         49.46         57.99        13.22 o                         
  -6   1  46         54.10         50.81         5.01 o                         
  -5   1  46          1.12          4.41         2.82 o                         
  -4   1  46          1.28          3.55         2.62 o                         
  -3   1  46         40.45         50.47         6.14 o                         
  -2   1  46         33.92         30.50         3.76 o                         
  -1   1  46         54.31         53.43         5.43 o                         
   0   1  46         54.28         69.65         4.79 o                         
   1   1  46         62.34         64.81         4.69 o                         
   2   1  46         41.14         37.15         5.30 o                         
   3   1  46         27.64         21.99         3.93 o                         
   4   1  46          2.49          2.91         2.81 o                         
   5   1  46         10.74          6.60         3.48 o                         
  -6   2  46          1.64         -2.70         3.30 o                         
  -5   2  46          3.31          3.05         3.07 o                         
  -4   2  46          0.07          1.62         2.99 o                         
  -3   2  46          0.67          0.16         2.64 o                         
  -2   2  46         22.75         21.07         3.16 o                         
  -1   2  46          0.47          0.77         2.43 o                         
   0   2  46         31.48         26.95         3.50 o                         
   1   2  46          9.90          7.06         2.18 o                         
   2   2  46         27.37         33.20         4.16 o                         
   3   2  46          4.05          4.30         2.51 o                         
   4   2  46          0.63         -2.40         2.40 o                         
   5   2  46         16.01         12.69         4.78 o                         
  -5   3  46          5.51          8.28         4.16 o                         
  -4   3  46         29.40         27.29         4.68 o                         
  -3   3  46         63.95         60.68         6.83 o                         
  -2   3  46         12.83         11.74         2.88 o                         
  -1   3  46          0.00          0.52         2.04 o                         
   0   3  46         28.87         34.25         4.38 o                         
   1   3  46          1.21          1.46         2.05 o                         
   2   3  46          0.89          3.22         2.33 o                         
   3   3  46          3.98          2.77         2.81 o                         
   4   3  46          3.11          7.67         4.39 o                         
  -4   4  46         23.05         18.48         4.72 o                         
  -3   4  46          0.04          1.10         2.63 o                         
  -2   4  46          0.92          0.69         2.54 o                         
  -1   4  46          0.74         -0.98         2.13 o                         
   0   4  46         10.61         11.22         3.17 o                         
   1   4  46          0.28          1.86         2.41 o                         
   2   4  46          0.16          4.43         3.44 o                         
   3   4  46          0.10          0.83         3.23 o                         
  -6   1  47         17.92         11.86         3.89 o                         
  -5   1  47          4.91          5.26         2.95 o                         
  -4   1  47          0.09          3.09         2.91 o                         
  -3   1  47         88.37         95.62        14.47 o                         
  -2   1  47          0.80          0.64         2.08 o                         
  -1   1  47        133.59        143.06         5.76 o                         
   0   1  47         67.46         75.03         8.59 o                         
   1   1  47          0.29          1.68         2.24 o                         
   2   1  47          1.54          0.85         2.23 o                         
   3   1  47          3.55          6.60         3.49 o                         
   4   1  47         14.00         15.31         4.54 o                         
   5   1  47         54.15         55.25         6.14 o                         
  -6   2  47          4.70          2.48         5.27 o                         
  -5   2  47          9.72         11.84         4.06 o                         
  -4   2  47          0.24         -2.45         2.45 o                         
  -3   2  47          9.33          9.17         4.74 o                         
  -2   2  47         18.97         22.10         3.64 o                         
  -1   2  47         18.88         18.30         6.60 o                         
   0   2  47         12.36          6.95         2.73 o                         
   1   2  47         20.96         28.03         3.50 o                         
   2   2  47          0.93          4.43         2.32 o                         
   3   2  47          0.77          0.82         2.37 o                         
   4   2  47         12.32          7.17         4.26 o                         
   5   2  47          4.30          6.49         5.78 o                         
  -5   3  47          0.30          0.76         4.63 o                         
  -4   3  47          1.89          3.04         3.24 o                         
  -3   3  47          1.94          4.59         2.99 o                         
  -2   3  47          1.41          0.98         2.35 o                         
  -1   3  47         15.83         15.04         3.25 o                         
   0   3  47          0.02         -0.09         1.95 o                         
   1   3  47         15.87         12.74         2.75 o                         
   2   3  47         22.94         17.25         3.23 o                         
   3   3  47         59.28         68.59         5.52 o                         
   4   3  47         10.08         10.80         4.59 o                         
  -3   4  47          0.14         -3.55         3.55 o                         
  -2   4  47          0.35         -0.58         2.27 o                         
  -1   4  47          0.59         -1.30         2.21 o                         
   0   4  47          2.96          3.06         2.64 o                         
   1   4  47         32.64         28.86         5.46 o                         
   2   4  47          3.71          2.56         3.73 o                         
  -6   0  48         56.58         69.10         9.62 o                         
  -5   0  48          0.47          1.88         3.36 o                         
  -4   0  48         67.68         66.86         8.10 o                         
  -3   0  48          9.23          9.68         4.34 o                         
  -2   0  48          6.20         13.20         4.48 o                         
  -1   0  48         29.45         26.85         4.51 o                         
   0   0  48          1.02          1.63         2.42 o                         
   1   0  48          7.37          9.36         4.70 o                         
   2   0  48         97.48        106.20        10.08 o                         
   3   0  48         66.73         66.18        21.46 o                         
   4   0  48         58.78         70.50        24.51 o                         
   5   0  48          0.99         -4.75         6.83 o                         
  -6   1  48          3.92          3.19         3.35 o                         
  -5   1  48          9.59          5.90         3.02 o                         
  -4   1  48          2.09          2.51         2.55 o                         
  -3   1  48         10.11         13.43         3.62 o                         
  -2   1  48          3.21          0.55         2.80 o                         
  -1   1  48          2.32         11.50         3.40 o                         
   0   1  48          3.87          6.90         2.54 o                         
   1   1  48          1.67          0.87         2.01 o                         
   2   1  48          1.33          1.31         2.31 o                         
   3   1  48          0.00          1.89         3.97 o                         
   4   1  48          3.99          9.29         3.98 o                         
   5   1  48          8.38         12.38         6.71 o                         
  -6   2  48          3.86          5.55         5.22 o                         
  -5   2  48          0.49          0.55         3.07 o                         
  -4   2  48         17.67         15.33         3.95 o                         
  -3   2  48          5.57          3.45         3.04 o                         
  -2   2  48         16.90         21.77         4.12 o                         
  -1   2  48          8.32         10.70         3.12 o                         
   0   2  48         43.45         48.92         4.74 o                         
   1   2  48        196.93        231.77         9.13 o                         
   2   2  48          4.88          5.02         2.44 o                         
   3   2  48          2.68          0.84         2.45 o                         
   4   2  48          4.42          1.46         2.79 o                         
  -5   3  48          0.21         -0.08         3.85 o                         
  -4   3  48         16.30         11.95         4.00 o                         
  -3   3  48         42.93         49.19         5.56 o                         
  -2   3  48          0.09         -1.27         2.22 o                         
  -1   3  48          8.47          5.09         3.19 o                         
   0   3  48         48.88         47.22         4.09 o                         
   1   3  48          2.19          2.76         2.26 o                         
   2   3  48         71.57         87.19         5.40 o                         
   3   3  48         10.45         12.28         3.47 o                         
   4   3  48          0.18          2.24         3.38 o                         
  -3   4  48          1.05          2.32         3.35 o                         
  -2   4  48          4.03         -0.93         2.97 o                         
  -1   4  48          2.89          2.78         2.82 o                         
   0   4  48         19.01         13.57         3.55 o                         
   1   4  48         37.04         34.00         4.68 o                         
   2   4  48          9.19          5.86         3.41 o                         
  -6   1  49         17.11          9.66         4.56 o                         
  -5   1  49          2.73          0.66         2.96 o                         
  -4   1  49         27.17         21.10         4.31 o                         
  -3   1  49          2.26          4.19         2.91 o                         
  -2   1  49         19.52         13.76         4.92 o                         
  -1   1  49         50.40         59.65         5.12 o                         
   0   1  49         35.03         39.46         3.84 o                         
   1   1  49          9.44          4.94         2.57 o                         
   2   1  49          2.75          2.28         3.22 o                         
   3   1  49         36.42         38.08         5.73 o                         
   4   1  49         41.29         37.97         9.63 o                         
   5   1  49          1.13         -1.94         3.94 o                         
  -5   2  49          0.02         -2.83         2.83 o                         
  -4   2  49         14.41          9.11         3.65 o                         
  -3   2  49          0.23          2.64         3.49 o                         
  -2   2  49          5.47          4.86         2.85 o                         
  -1   2  49         33.01         25.19         3.82 o                         
   0   2  49         67.34         63.28         6.28 o                         
   1   2  49         39.25         55.06         4.93 o                         
   2   2  49          6.76          7.24         2.86 o                         
   3   2  49         16.44         15.29         3.58 o                         
   4   2  49          3.21          5.53         4.20 o                         
  -4   3  49          0.50          2.17         4.30 o                         
  -3   3  49          6.64          0.32         3.19 o                         
  -2   3  49         14.62         17.55         4.06 o                         
  -1   3  49          5.39         10.50         3.37 o                         
   0   3  49          4.11          7.43         3.02 o                         
   1   3  49         31.19         28.30         3.56 o                         
   2   3  49         20.30         19.24         3.43 o                         
   3   3  49          0.01          2.54         3.68 o                         
  -2   4  49          0.08         -0.13         3.02 o                         
  -1   4  49          9.41         10.65         4.19 o                         
   0   4  49          8.26          9.35         3.96 o                         
   1   4  49         48.03         38.26         7.57 o                         
  -6   0  50         70.74         83.64        18.72 o                         
  -5   0  50         28.86         38.08         8.27 o                         
  -4   0  50          0.41         -1.85         3.36 o                         
  -3   0  50         24.54         16.68         5.24 o                         
  -2   0  50         13.87         11.49         5.33 o                         
  -1   0  50          4.24         -0.56         2.68 o                         
   0   0  50         62.43         85.90        10.02 o                         
   1   0  50          2.11         -2.11         2.82 o                         
   2   0  50          0.02          6.24         6.24 o                         
   3   0  50          0.01          2.44         4.67 o                         
   4   0  50          0.02          0.64         4.93 o                         
   5   0  50         17.11         13.97         9.21 o                         
  -6   1  50          0.20          0.61         4.04 o                         
  -5   1  50         25.67         18.37         4.12 o                         
  -4   1  50          1.53          2.17         3.35 o                         
  -3   1  50          1.99         -0.66         2.79 o                         
  -2   1  50         49.99         45.18         5.16 o                         
  -1   1  50         68.48         60.05         6.42 o                         
   0   1  50        164.58        187.64        10.71 o                         
   1   1  50          3.37          4.58         2.46 o                         
   2   1  50         31.33         25.36         4.31 o                         
   3   1  50         35.60         47.66         6.04 o                         
   4   1  50          0.10          4.45         3.82 o                         
  -5   2  50          5.78          4.91         4.67 o                         
  -4   2  50          0.22         -0.58         2.93 o                         
  -3   2  50          0.37          3.15         3.35 o                         
  -2   2  50          4.74          7.82         3.39 o                         
  -1   2  50          3.85          0.11         2.51 o                         
   0   2  50          0.25          0.70         2.19 o                         
   1   2  50          1.78          6.45         2.90 o                         
   2   2  50          8.15         12.98         3.36 o                         
   3   2  50          5.57          4.17         3.49 o                         
   4   2  50          6.28          7.79         3.47 o                         
  -4   3  50          5.94          3.87         4.65 o                         
  -3   3  50          4.41          1.84         3.55 o                         
  -2   3  50          0.53          2.95         3.54 o                         
  -1   3  50          0.67          0.07         2.90 o                         
   0   3  50          7.20         10.56         3.61 o                         
   1   3  50         28.19         20.56         3.23 o                         
   2   3  50          0.75          0.88         2.52 o                         
   3   3  50          0.00          0.85         3.05 o                         
  -2   4  50          0.00          1.59         3.75 o                         
  -1   4  50          5.29         10.19         4.05 o                         
   0   4  50          5.18          5.02         3.63 o                         
   1   4  50          5.76          6.92         4.54 o                         
  -5   1  51         27.88         20.02         5.39 o                         
  -4   1  51         14.15         11.78         4.43 o                         
  -3   1  51         12.65         16.56         4.05 o                         
  -2   1  51          3.62          4.38         3.04 o                         
  -1   1  51          2.84          2.36         2.49 o                         
   0   1  51         14.20         12.63         3.59 o                         
   1   1  51          1.35         -1.29         2.16 o                         
   2   1  51          1.60          4.92         2.92 o                         
   3   1  51          0.91          4.20         3.55 o                         
   4   1  51         54.91         65.96        11.43 o                         
  -5   2  51          5.19          7.16         4.65 o                         
  -4   2  51          0.47         -3.03         3.30 o                         
  -3   2  51          9.33          2.43         3.89 o                         
  -2   2  51          2.00          0.42         2.84 o                         
  -1   2  51         18.91         21.02         5.38 o                         
   0   2  51          5.03         13.74         2.97 o                         
   1   2  51          6.27          1.60         2.61 o                         
   2   2  51         32.99         33.96         4.72 o                         
   3   2  51         29.65         27.50         4.72 o                         
   4   2  51         15.10          7.14         4.18 o                         
  -4   3  51          0.48          1.38         3.78 o                         
  -3   3  51          5.24         14.00         8.78 o                         
  -2   3  51          2.53          2.22         3.86 o                         
  -1   3  51          3.09          2.88         3.27 o                         
   0   3  51          1.58          6.03         3.24 o                         
   1   3  51          1.78          4.72         2.70 o                         
   2   3  51         40.17         28.40         4.50 o                         
  -5   0  52          2.91          0.52         4.34 o                         
  -4   0  52         17.69         13.26         5.66 o                         
  -3   0  52          4.06          2.77         5.51 o                         
  -2   0  52         93.86         88.37        10.19 o                         
  -1   0  52          2.92          1.00         3.24 o                         
   0   0  52          0.35          4.15         3.40 o                         
   1   0  52         35.42         32.77         5.77 o                         
   2   0  52         28.38         17.82         6.50 o                         
   3   0  52         13.58          9.79        11.14 o                         
   4   0  52          7.84          3.38         9.58 o                         
  -5   1  52         12.77         14.86        12.48 o                         
  -4   1  52         13.11         16.87         4.53 o                         
  -3   1  52          3.74          6.49         3.24 o                         
  -2   1  52          0.01          5.28         3.28 o                         
  -1   1  52          1.09          1.23         2.40 o                         
   0   1  52          8.60         13.97         3.01 o                         
   1   1  52          0.05          2.08         2.41 o                         
   2   1  52          1.33         -1.45         3.07 o                         
   3   1  52          0.01         -0.21         3.35 o                         
   4   1  52         11.42         12.87         4.77 o                         
  -4   2  52          1.49          1.52         4.67 o                         
  -3   2  52          2.66         -1.63         3.20 o                         
  -2   2  52         28.02         24.85         4.91 o                         
  -1   2  52         53.95         53.30         5.27 o                         
   0   2  52        288.12        320.11        11.94 o                         
   1   2  52         20.46         20.67         3.77 o                         
   2   2  52         10.64         21.56         4.58 o                         
   3   2  52         51.19         67.69        19.73 o                         
  -3   3  52          4.24          5.00         4.67 o                         
  -2   3  52         11.17         11.49         4.07 o                         
  -1   3  52         64.43         59.16         9.27 o                         
   0   3  52         12.75         17.75         4.33 o                         
   1   3  52         29.81         26.03         4.51 o                         
   2   3  52          6.21         12.35         3.97 o                         
  -5   1  53          2.68          8.21         6.00 o                         
  -4   1  53          0.97          0.89         3.53 o                         
  -3   1  53          3.54          4.74         3.34 o                         
  -2   1  53         45.20         32.99         4.84 o                         
  -1   1  53         15.70         11.94         3.48 o                         
   0   1  53          3.43          2.64         2.40 o                         
   1   1  53          1.65          3.94         2.54 o                         
   2   1  53          0.88         -1.92         3.20 o                         
   3   1  53         20.04         18.17         5.02 o                         
  -4   2  53         13.39         15.00         6.79 o                         
  -3   2  53         33.91         23.24         5.85 o                         
  -2   2  53          0.58         -0.43         3.42 o                         
  -1   2  53          6.88          7.93         3.28 o                         
   0   2  53         35.41         42.69         4.85 o                         
   1   2  53         11.76         10.70         3.37 o                         
   2   2  53         23.50         31.60         5.78 o                         
   3   2  53         11.62         15.05         4.42 o                         
  -3   3  53          5.59          6.26         6.83 o                         
  -2   3  53          0.27          3.66         4.21 o                         
  -1   3  53          0.22          3.01         3.70 o                         
   0   3  53          0.10          3.56         3.64 o                         
   1   3  53          0.05          1.89         3.30 o                         
  -5   0  54          2.21          4.83         5.99 o                         
  -4   0  54         14.11         16.13         5.87 o                         
  -3   0  54         42.46         34.39         7.13 o                         
  -2   0  54          6.23         -0.54         4.25 o                         
  -1   0  54          0.33          0.31         4.23 o                         
   0   0  54         13.71          7.85         5.00 o                         
   1   0  54          7.83          9.65         5.43 o                         
   2   0  54         20.92         30.38         8.10 o                         
   3   0  54         23.72         16.49        10.25 o                         
  -4   1  54          0.04          5.70         5.15 o                         
  -3   1  54         13.28          9.44         3.88 o                         
  -2   1  54          8.11         15.73         4.20 o                         
  -1   1  54         34.55         28.92         4.49 o                         
   0   1  54          0.98          1.22         2.48 o                         
   1   1  54          6.61          4.16         2.73 o                         
   2   1  54          0.51          2.77         3.51 o                         
   3   1  54          0.04          0.16         3.78 o                         
  -4   2  54          1.17          6.27         4.90 o                         
  -3   2  54          7.19          8.85         5.29 o                         
  -2   2  54          0.09          1.23         3.78 o                         
  -1   2  54          0.06         -2.46         2.46 o                         
   0   2  54          6.54         13.65         3.52 o                         
   1   2  54          0.45         -2.63         2.63 o                         
   2   2  54         12.09         15.86         4.93 o                         
  -2   3  54          6.61          4.00         4.18 o                         
  -1   3  54         52.66         39.16         6.33 o                         
   0   3  54        102.67        130.71        16.98 o                         
   1   3  54          3.49          2.26         3.78 o                         
  -4   1  55          1.08         -0.81         3.47 o                         
  -3   1  55         26.04         19.62         4.83 o                         
  -2   1  55          6.73          5.54         3.42 o                         
  -1   1  55          0.00          3.11         2.69 o                         
   0   1  55         18.28         20.10         3.56 o                         
   1   1  55         12.53         10.68         4.54 o                         
   2   1  55         40.59         41.45         9.50 o                         
   3   1  55          0.26         -2.02         3.73 o                         
  -3   2  55          7.82          7.66         5.34 o                         
  -2   2  55          5.10          1.97         3.88 o                         
  -1   2  55          5.17         10.28         3.63 o                         
   0   2  55          1.35          3.51         3.34 o                         
   1   2  55         32.28         21.47         4.09 o                         
   2   2  55         22.58         21.32         4.93 o                         
  -1   3  55          0.40          3.68         4.20 o                         
   0   3  55          2.66         -0.30         9.81 o                         
  -4   0  56         16.43         13.22         6.83 o                         
  -3   0  56         19.84         28.66         8.27 o                         
  -2   0  56          0.00          3.41         5.46 o                         
  -1   0  56          2.40          7.19         9.44 o                         
   0   0  56          2.45         10.45         4.91 o                         
   1   0  56          0.01          2.81         4.54 o                         
   2   0  56         27.35         12.17         6.68 o                         
   3   0  56          0.45          3.57         6.98 o                         
  -4   1  56          0.09          1.20         4.62 o                         
  -3   1  56          0.00          1.68         4.67 o                         
  -2   1  56         10.95         10.54         4.07 o                         
  -1   1  56          5.88          6.23         3.09 o                         
   0   1  56          3.78          2.58         2.70 o                         
   1   1  56         16.86         19.38         5.22 o                         
   2   1  56          8.18          7.00         6.76 o                         
  -3   2  56          0.46          0.40         3.95 o                         
  -2   2  56         34.73         21.64         6.62 o                         
  -1   2  56         95.83         97.09        21.53 o                         
   0   2  56          4.27          8.52         3.61 o                         
   1   2  56         10.83          9.77         3.50 o                         
  -3   1  57         13.12         14.02         4.50 o                         
  -2   1  57          3.82          8.76         4.31 o                         
  -1   1  57          0.06          1.38         3.14 o                         
   0   1  57          4.13          1.70         3.26 o                         
   1   1  57         11.53         14.77         4.12 o                         
   2   1  57          0.12          1.53         4.85 o                         
  -2   2  57          2.89          9.03         5.86 o                         
  -1   2  57         65.27         65.19         7.95 o                         
   0   2  57         12.71          5.91         4.76 o                         
   1   2  57          4.27          7.47         6.93 o                         
  -3   0  58          6.36          1.36         5.71 o                         
  -2   0  58         23.84         13.52        10.85 o                         
  -1   0  58          8.15         10.29        11.96 o                         
   0   0  58          2.51          2.81         4.07 o                         
   1   0  58          5.48          5.13         7.32 o                         
  -3   1  58          2.98          2.08         6.98 o                         
  -2   1  58          1.04          1.99         3.47 o                         
  -1   1  58         33.70         33.32         5.53 o                         
   0   1  58          4.39          3.24         3.28 o                         
   1   1  58         22.02         15.09         5.09 o                         
  -2   1  59          6.32          0.87         4.42 o                         
  -1   1  59         10.20         23.24         8.52 o                         
   0   1  59          3.01         11.54         7.53 o                         
  -1   0  60         17.94         19.91        10.10 o                         
                                                                                
